# Supplementary material for: Consequences of LED Lights on Root Morphological Traits and Compounds Accumulation in Sarcandra glabra Seedlings
Source: Int J Mol Sci. 2021 Jul 2;22(13):7179. doi: 10.3390/ijms22137179 (PMC8268991; doi:10.3390/ijms22137179)
Supplement: Supplementary file 1 [file ijms-22-07179-s001.zip]

Archive with 11 entries (11 files):
- Supplementary1.xls
- Supplementary10.xls
- Supplementary11.pdf
- Supplementary2.xlsx
- Supplementary3.xlsx
- Supplementary4.xlsx
- Supplementary5.xlsx
- Supplementary6.xlsx
- Supplementary7.xls
- Supplementary8.xls
- Supplementary9.xls
