# Supplementary material for: Consequences of LED Lights on Root Morphological Traits and Compounds Accumulation in Sarcandra glabra Seedlings
Source: Int J Mol Sci. 2021 Jul 2;22(13):7179. doi: 10.3390/ijms22137179 (PMC8268991; doi:10.3390/ijms22137179)
Supplement: Supplementary file 1 [file ijms-22-07179-s001.zip › Supplementary1.xls]

## Sheet: Sheet1
White light (WL)	Length(cm)	surface area(cm2)	Volume(cm3)	Root tips			Red light (RL)	Length(cm)	surface area(cm2)	Volume(cm3)	Root tips			Blue light (BL)	Length(cm)	surface area(cm2)	Volume(cm3)	Root tips
1	229.405	53.717	1	494			2	165.631	36.425	0.637	308			1	420.947	93.88	1.666	559
2	232.81	50.378	0.867	224			3	198.5	41.998	0.707	326			2	333.544	92.406	2.037	454
3	299.432	67.972	1.228	447			4	123.831	25.701	0.424	229			3	293.816	77.994	1.648	363
4	347.285	83.797	1.609	605			5	135.51	32.547	0.622	248			4	205.925	49.037	0.929	309
5	256.911	63.078	1.232	427			6	121.898	35.428	0.819	207			6	259.124	65.008	1.298	444
6	284.91	58.407	0.953	665			7	141.177	32.987	0.613	214			7	426.542	125.911	2.958	400
7	215.488	49.877	0.919	264			8	141.107	32.984	0.614	210			8	358.297	85.409	1.62	564
8	238.719	51.524	0.885	285			9	136.439	28.089	0.46	329			9	426.762	92.677	1.6492	469
9	220.07	49.853	0.899	264			10	191.864	40.882	0.693	270			10	309.195	77.966	1.564	430
10	358.311	77.591	1.345	630			11	113.454	25.06	0.44	205			11	293.981	73.07	1.445	294
12	225.07	49.69	0.873	520			14	154.57	32.982	0.56	230			12	313.835	77.671	1.53	407
13	314.828	71.298	1.285	654			Average	147.635	33.1894	0.599	252.364			Average	331.088	82.8208	1.66765	426.636
14	259.757	57.841	1.025	609			SD	27.6938	5.48602	0.121673	48.3058			SD	71.7452	19.4985	0.50655	87.075
Average	267.923	60.3864	1.08615	468.308
SD	48.8048	11.5373	0.232215	163.314
		Diameter class(mm)							Diameter class(mm)							Diameter class(mm)
WL-Length(cm)	0-0.5	0.5-1	1-1.5				RL-Length(cm)	0-0.5	0.5-1	1-1.5				BL-Length(cm)	0-0.5	0.5-1	1-1.5
1	35.5084	166.529	26.4087				2	38.9208	107.405	16.4983				1	29.7296	298.828	83.4142
2	60.6287	150.304	20.6528				3	41.5891	141.928	14.1674				2	29.8077	211.613	70.6282
3	48.6445	229.359	18.535				4	21.8701	95.3853	5.9355				3	31.4354	193.589	58.1178
4	71.208	217.835	44.8657				5	21.0763	87.5502	25.5289				4	25.0341	153.876	24.3511
5	41.5006	171.466	37.7532				6	15.4311	66.1814	28.3231				6	40.9852	170.416	40.9176
6	82.9201	181.421	18.6239				7	22.3618	96.9808	20.5468				7	26.4948	255.248	118.466
7	41.3321	142.143	30.5711				8	22.2921	96.9806	20.5468				8	46.9866	244.972	58.8963
8	39.4034	178.748	19.4905				9	43.6473	80.982	8.796				9	31.8531	322.661	69.6788
9	60.307	125.092	26.6448				10	48.4881	117.848	23.6165				10	25.6521	245.228	36.0255
10	98.3972	218.988	34.0896				11	17.9326	82.3702	12.1832				11	28.3721	233.529	25.9746
12	40.7585	160.709	21.2254				14	32.8745	108.424	11.7829				12	25.7209	256.036	30.2369
13	64.0388	208.386	39.6133				Average	29.6803	98.3669	17.0841				Average	31.0974	235.091	56.0642
14	59.0199	169.261	24.0847				SD	11.7066	20.4541	7.19888				SD	6.91656	50.8241	28.7416
Average	57.2052	178.48	27.8891
SD	18.8314	31.936	8.79139
		Diameter class(mm)							Diameter class(mm)							Diameter class(mm)
WL-Surface area(cm2)	0-0.5	0.5-1	1-1.5				RL-Surface area(cm2)	0-0.5	0.5-1	1-1.5				BL-Surface area(cm2)	0-0.5	0.5-1	1-1.5
1	3.3352	38.5982	10.2143				2	4.1727	23.5	5.9597				1		65.1051	10.9964
2	6.5617	34.1081	7.4989				3	4.5662	31.0299	5.0675				2	2.585	50.8427	24.954
3	5.2332	52.2477	6.8059				4	2.3438	20.1452	2.0335				3	3.3192	46.0688	20.8924
4	7.3106	49.9017	16.3588				5	2.2449	19.5592	9.2991				4	2.4017	34.2626	8.9043
5	3.8794	39.2977	14.4406				6	1.4292	14.7126	11.0075				6	3.8457	40.0565	15.0345
6	8.2425	40.2239	6.9779				7	2.2771	22.102	7.3228				7	2.1763	62.3365
7	4.6819	32.7883	10.6626				8	2.2742	22.102	7.3228				8	5.1774	56.3708	17.0022
8	4.0916	38.3034	6.9381				9	4.6879	17.9591	2.989				9		68.0854	11.8565
9	6.3152	28.6274	9.6542				10	5.3911	24.6171	8.3543				10	2.084	58.4674	13.2037
10		49.5719	12.8628				11	1.9693	17.744	4.2155				11	2.9111	54.2993	9.3952
12	3.8104	35.3517	7.9255				14	3.4639	23.2617	4.162				12	2.5085	61.2724	10.5455
13	6.1576	47.2842	14.3872				Average	3.16548	21.5212	6.15761				Average	3.00099	54.288	14.2785
14	5.4935	36.8562	8.9044				SD	1.33748	4.32059	2.77419				SD	0.990919	10.61	5.27212
Average	5.42607	40.2431	10.2793
SD	1.53296	7.33086	3.2616
		Diameter class(mm)							Diameter class(mm)							Diameter class(mm)
WL-Volume(cm3)	0-0.5	0.5-1	1-1.5				RL-Volume(cm3)	0-0.5	0.5-1	1-1.5				BL-Volume(cm3)	0-0.5	0.5-1	1-1.5
1	0.0321	0.7339	0.3186				2	0.0418	0.4225	0.1729				1		1.1632	0.3286
2	0.0629	0.6358	0.2186				3	0.0464	0.5538	0.1452				2	0.0241	1.0011	0.7068
3	0.0533	0.976	0.2012				4	0.0239	0.35	0.0556				3	0.0337	0.8993	0.6041
4	0.0707	0.9406	0.4803				5	0.0232	0.3599	0.272				4	0.0238	0.6225	0.2618
5	0.0373	0.7409	0.4464				6	0.0137	0.2678	0.3445				6	0.0378	0.7755	0.4448
6	0.0775	0.7357	0.2114				7	0.0219	0.411	0.2097				7	0.0207	1.24
7	0.0472	0.6236	0.2976				8	0.0219	0.411	0.2097				8	0.0499	1.0642	0.495
8	0.0407	0.6696	0.1986				9	0.0463	0.3298	0.0813				9		1.1748	0.3542
9	0.0599	0.5385	0.2824				10	0.0541	0.4207	0.2372				10	0.0191	1.1346	0.3897
10	0.0996	0.9243	0.3914				11	0.0207	0.3145	0.1171				11	0.0296	1.0306	0.2737
12	0.037	0.6397	0.2389				14	0.0336	0.4093	0.1184				12	0.025	1.1945	0.3015
13	0.0598	0.8819	0.4208				Average	0.0315909	0.386391	0.178509				平均值	0.0293	1.0273	0.41602
14	0.0531	0.6597	0.2651				SD	0.0134412	0.0753017	0.0864669				SD	0.00980969	0.192521	0.147687
Average	0.0562385	0.746169	0.305485
SD	0.0188524	0.14026	0.0985852
		Diameter class(mm)							Diameter class(mm)							Diameter class(mm)
WL-Root tips	0-0.5	0.5-1					RL-Root tips	0-0.5	0.5-1					BL-Root tips	0-0.5	0.5-1
1	486	7					2	301	6					1	543	13
2	214	8					3	315	10					2	439	14
3	429	15					4	222	6					3	352	9
4	589	13					5	240	7					4	296	12
5	411	15					6	194	12					6	428	15
6	654	9					7	208	5					7	378	19
7	255	6					8	204	5					8	549	14
8	266	16					9	320	8					9	437	29
9	257	4					10	262	7					10	415	11
10	618	11					11	197	7					11	280	12
12	507	11					14	223	6					12	392	14
13	643	6					Average	244.182	7.18182					Average	409.909	14.7273
14	590	15					SD	47.8912	2.13627					SD	85.7537	5.36826
Average	455.308	10.4615
SD	162.526	4.09503
	Summary
Total
Average	WL	RL	BL
Length(cm)	267.923b	147.635c	331.088a
Surface area(cm2)	60.386b	33.189c	82.821a
Volume(cm3)	1.086b	0.599c	1.668a
Root tips	468.30a	252.364b	426.636a
STD	WL	RL	BL
Length(cm)	48.8048	27.6938	71.7452
Surface area(cm2)	11.5373	5.48602	19.4985
Volume(cm3)	0.232215	0.121673	0.50655
Root tips	163.314	48.3058	87.075
		Diameter class(mm)
length(average)	0-0.5	0.5-1	1-1.5
WL	57.205a	178.480c	27.889b
RL	29.680b	98.367b	17.084b
BL	31.097b	235.091a	56.064a
		Diameter class(mm)
length(STD)	0-0.5	0.5-1	1-1.5
WL	18.8314	31.936	8.79139
RL	11.7066	20.4541	7.19888
BL	6.91656	50.8241	28.7416
		Diameter class(mm)
Surface area(average)	0-0.5	0.5-1	1-1.5
WL	5.426a	40.243b	10.279b
RL	3.165b	21.521c	6.158c
BL	3.00b	54.288a	14.278a
		Diameter class(mm)
Surface area(STD)	0-0.5	0.5-1	1-1.5
WL	1.53296	7.33086	3.2616
RL	1.33748	4.32059	2.77419
BL	0.990919	10.61	5.27212
		Diameter class(mm)
Volume(average)	0-0.5	0.5-1	1-1.5
WL	0.056a	0.746b	0.305b
RL	0.032b	0.386c	0.179c
BL	0.029b	1.027a	0.416a
		Diameter class(mm)
Volume(STD)	0-0.5	0.5-1	1-1.5
WL	0.0188524	0.14026	0.0985852
RL	0.0134412	0.0753017	0.0864669
BL	0.00980969	0.192521	0.147687
		Diameter class(mm)
Root tips(average)	0-0.5	0.5-1
WL	455.308a	10.462b
RL	244.182b	7.182b
BL	409.909a	14.727a
		Diameter class(mm)
Root tips(STD)	0-0.5	0.5-1
WL	162.526	4.09503
RL	47.8912	2.13627
BL	85.7537	5.36826
