# Supplementary material for: Consequences of LED Lights on Root Morphological Traits and Compounds Accumulation in Sarcandra glabra Seedlings
Source: Int J Mol Sci. 2021 Jul 2;22(13):7179. doi: 10.3390/ijms22137179 (PMC8268991; doi:10.3390/ijms22137179)
Supplement: Supplementary file 1 [file ijms-22-07179-s001.zip › Supplementary10.xls]

## Sheet: Sheet1
1	Tissue	Name of gene		Reference gene
		GGPPs		CAC
	WG	24.9322		25.3821
	WG	24.9772		25.4268
	WG	25.0659		25.2678
	WG	24.9332		25.3309
	WG	25.0457		25.1999
	WG	25.0284		25.1012
	BG	23.8995		25.6121
	BG	23.9541		25.6294
	BG	23.9437		25.5541
	BG	23.8979		25.4693
	BG	23.9538		25.5133
	BG	23.8766		25.3748
	RG	24.9956		25.8875
	RG	25.151		25.9505
	RG	25.3101		25.9099
	RG	25.1961		25.76
	RG	25.1681		25.9101
	RG	25.0828		25.8189
2	Tissue	Name of gene		Reference gene
		DXS		CAC
	WG	27.9341		25.3821
	WG	27.6278		25.4268
	WG	27.6431		25.2678
	WG	27.931		25.3309
	WG	27.7932		25.1999
	WG	27.8011		25.1012
	BG	26.4095		25.6121
	BG	26.2959		25.6294
	BG	26.2132		25.5541
	BG	26.5107		25.4693
	BG	26.4316		25.5133
	BG	26.3518		25.3748
	RG	27.5605		25.8875
	RG	27.5444		25.9505
	RG	27.5338		25.9099
	RG	27.5933		25.76
	RG	27.6617		25.9101
	RG	27.7043		25.8189
3	Tissue	Name of gene		Reference gene
		HMGR		CAC
	WG	23.443		25.3821
	WG	23.4419		25.4268
	WG	23.3762		25.2678
	WG	23.4699		25.3309
	WG	23.4547		25.1999
	WG	23.2836		25.1012
	BG	23.8589		25.6121
	BG	23.874		25.6294
	BG	23.9188		25.5541
	BG	23.8768		25.4693
	BG	23.8517		25.5133
	BG	23.8879		25.3748
	RG	25.3886		25.8875
	RG	25.2547		25.9505
	RG	25.3479		25.9099
	RG	25.1789		25.76
	RG	25.2592		25.9101
	RG	25.1221		25.8189
4	Tissue	Name of gene		Reference gene
		GERD		CAC
	WG	26.0693		25.3821
	WG	25.9265		25.4268
	WG	25.9351		25.2678
	WG	26.6529		25.3309
	WG	26.5037		25.1999
	WG	26.4955		25.1012
	BG	24.0437		25.6121
	BG	24.0188		25.6294
	BG	23.9815		25.5541
	BG	24.6482		25.4693
	BG	24.579		25.5133
	BG	24.5324		25.3748
	RG	25.4314		25.8875
	RG	25.3474		25.9505
	RG	25.0434		25.9099
	RG	25.9147		25.76
	RG	25.9176		25.9101
	RG	25.9243		25.8189
5	Tissue	Name of gene		Reference gene
		TPS-Cin		CAC
	WG	30.9135		25.3821
	WG	30.5033		25.4268
	WG	30.5255		25.2678
	WG	30.9109		25.3309
	WG	30.9552		25.1999
	WG	30.852		25.1012
	BG	30.2049		25.6121
	BG	30.4472		25.6294
	BG	30.4006		25.5541
	BG	30.3113		25.4693
	BG	30.4445		25.5133
	BG	30.4781		25.3748
	RG	30.8502		25.8875
	RG	30.8572		25.9505
	RG	31.0119		25.9099
	RG	31.4251		25.76
	RG	31.2338		25.9101
	RG	31.0659		25.8189
6	Tissue	Name of gene		Reference gene
		Bglx		CAC
	WG	24.8219		25.3821
	WG	24.7835		25.4268
	WG	24.438		25.2678
	WG	24.9617		25.3309
	WG	24.9056		25.1999
	WG	24.7696		25.1012
	BG	24.55		25.6121
	BG	24.4985		25.6294
	BG	24.4147		25.5541
	BG	24.5833		25.4693
	BG	24.4855		25.5133
	BG	24.5718		25.3748
	RG	25.2059		25.8875
	RG	25.2339		25.9505
	RG	25.2098		25.9099
	RG	25.0314		25.76
	RG	25.1919		25.9101
	RG	25.2816		25.8189
7	Tissue	Name of gene		Reference gene
		4CL		CAC
	WG	31.5898		25.0664
	WG	31.8602		24.9177
	WG	31.6752		24.9439
	WG	31.8435		25.4823
	WG	31.9282		25.3536
	WG	31.7765		25.234
	BG	32.9234		25.2612
	BG	32.14		25.1787
	BG	32.6064		25.1028
	BG	32.9712		25.7233
	BG	32.8881		25.5918
	BG	32.3617		25.5336
	RG	31.2814		25.4922
	RG	31.2877		25.0595
	RG	31.2971		25.6006
	RG	31.3966		25.9184
	RG	31.71		25.7729
	RG	31.4843		25.9163
8	Tissue	Name of gene		Reference gene
		COMT		CAC
	WG	23.534		25.0664
	WG	23.2912		24.9177
	WG	23.2297		24.9439
	WG	23.4097		25.4823
	WG	23.3503		25.3536
	WG	23.2513		25.234
	BG	29.0571		25.2612
	BG	28.9258		25.1787
	BG	28.9333		25.1028
	BG	28.9223		25.7233
	BG	29.0413		25.5918
	BG	28.9326		25.5336
	RG	27.5996		25.4922
	RG	27.7214		25.0595
	RG	27.6604		25.6006
	RG	27.7393		25.9184
	RG	27.5639		25.7729
	RG	27.8365		25.9163
9	Tissue	Name of gene		Reference gene
		ent-copalyl diphosphate synthase		CAC
	WG	26.8484		25.0664
	WG	26.9225		24.9177
	WG	26.7447		24.9439
	WG	26.9146		25.4823
	WG	26.9504		25.3536
	WG	26.848		25.234
	BG	24.7933		25.2612
	BG	24.6223		25.1787
	BG	24.6373		25.1028
	BG	24.7499		25.7233
	BG	24.6685		25.5918
	BG	24.6834		25.5336
	RG	26.1726		25.4922
	RG	26.1766		25.0595
	RG	26.169		25.6006
	RG	26.2142		25.9184
	RG	26.1811		25.7729
	RG	26.3043		25.9163
10	Tissue	Name of gene		Reference gene
		HCT		CAC
	WG	24.9137		25.0664
	WG	24.7777		24.9177
	WG	24.6078		24.9439
	WG	24.7119		25.4823
	WG	24.8021		25.3536
	WG	24.7479		25.234
	BG	24.6721		25.2612
	BG	24.6785		25.1787
	BG	24.6635		25.1028
	BG	24.8832		25.7233
	BG	24.7252		25.5918
	BG	24.6582		25.5336
	RG	25.2766		25.4922
	RG	25.6521		25.0595
	RG	25.7074		25.6006
	RG	25.6066		25.9184
	RG	25.5887		25.7729
	RG	25.6779		25.9163
11	Tissue	Name of gene		Reference gene
		CYP71D55		CAC
	WG	26.8476		25.0664
	WG	26.6913		24.9177
	WG	26.598		24.9439
	WG	26.8448		25.4823
	WG	26.8421		25.3536
	WG	26.6549		25.234
	BG	24.8069		25.2612
	BG	24.9157		25.1787
	BG	24.7802		25.1028
	BG	24.9332		25.7233
	BG	24.8312		25.5918
	BG	24.6596		25.5336
	RG	26.339		25.4922
	RG	26.3847		25.0595
	RG	26.4153		25.6006
	RG	26.3702		25.9184
	RG	26.4252		25.7729
	RG	26.4999		25.9163
12	Tissue	Name of gene		Reference gene
		ent-kaurene oxidase		CAC
	WG	24.7589		25.0664
	WG	24.6661		24.9177
	WG	24.5769		24.9439
	WG	24.7861		25.4823
	WG	24.7384		25.3536
	WG	24.717		25.234
	BG	23.852		25.2612
	BG	23.7221		25.1787
	BG	23.7072		25.1028
	BG	23.9097		25.7233
	BG	23.7741		25.5918
	BG	23.7222		25.5336
	RG	24.6433		25.4922
	RG	24.6668		25.0595
	RG	24.7074		25.6006
	RG	24.8058		25.9184
	RG	24.7822		25.7729
	RG	24.7586		25.9163
