# Supplementary material for: Consequences of LED Lights on Root Morphological Traits and Compounds Accumulation in Sarcandra glabra Seedlings
Source: Int J Mol Sci. 2021 Jul 2;22(13):7179. doi: 10.3390/ijms22137179 (PMC8268991; doi:10.3390/ijms22137179)
Supplement: Supplementary file 1 [file ijms-22-07179-s001.zip › Supplementary2.xlsx]

## Sheet: Sheet1
Index	Q1 (Da)	Rt (min)	Molecular Weight (Da)	Formula	Ionization model	Compounds	Class I	Class II	CAS	BG1	BG2	BG3	RG1	RG2	RG3	WG1	WG2	WG3	cpd_ID	kegg_map
GQ512003	307.18	3.05	306.152	C15H22O3N4	[M+H]+	Fer-agmatine	Alkaloids	Phenolamine	-	6311.2	4729.5	5443.7	1398.7	2504.7	1529.5	1861.2	1899	3000.4	--	--
GQ512005	595.16	4.32	594.132	C27H30O15	[M+H]+	Kaempferol-3-O-glucoside-7-O-rhamnoside	Flavonoids	Flavonols	-	7299.1	8109	7891.7	5149.9	6515.7	4726.7	6040.4	7030.4	5697.4	--	--
Li512115	515.12	4.66	516.105	C25H24O12	[M-H]-	3,4-Dicaffeoylquinic acid	Phenolic acids	Phenolic acids	14534-61-3	261120	229410	382690	86151	79676	102580	98896	72355	455660	--	--
Li512117	611.16	4.39	610.126	C27H30O16	[M+H]+	Quercetin 3-O-rhanosylgalactoside	Flavonoids	Flavonols	-	45318	44382	41786	43803	46833	47428	41549	38462	40618	--	--
Qingke_Rfmb087-1-1	311.22	6.51	312.208	C18H32O4	[M-H]-	13-Oxo-9-hydroxy-10-octadecenoic acid	Lipids	Free fatty acids	-	231790	193500	166260	180260	187220	205780	204210	236640	218070	--	--
Qingke_Rfmb089-2-3	313.24	6.48	314.222	C18H34O4	[M-H]-	9,10-Dihydroxy-12-octadecenoic acid	Lipids	Free fatty acids	263399-34-4	1973.1	2251.8	1976.6	2096.5	2485.8	2144.2	1797.7	2323.9	1984.7	--	--
Qingke_Rfmb090-1-3	295.23	8.03	296.214	C18H32O3	[M-H]-	13-Hydroxy-9,11-octadecadienoic acid	Lipids	Free fatty acids	5204-88-6	1228700	1185600	976620	1452100	952790	1172700	851550	1107100	1111400	--	--
Qingke_Rfmb091-1-1	295.23	8.03	296.214	C18H32O3	[M-H]-	9-Hydroxy-10,12-octadecadienoic acid	Lipids	Free fatty acids	15514-85-9	1225800	1228300	988430	1505600	966010	1177900	869150	1106800	1094500	--	--
Qingke_Rfmb257-der14-2	561.2	4.94	562.177	C28H34O12	[M-H]-	Pinoresinol-acetylglucose	Lignans and Coumarins	Lignans	-	281360	339550	318610	327820	265030	234520	399320	376510	419390	--	--
Qingke_Rfmb318-1-2	144.1	1.39	144.092	C7H14NO2+	[M]+	Proline βine(ProBet)	Amino acids and derivatives	Amino acids and derivatives	1195-94-4	25191	30606	32764	30242	50499	28087	36415	33487	36227	--	--
Qingke_Rfmb319-1-2	130.09	1.41	129.07	C6H11NO2	[M+H]+	Pipecolic acid	Amino acids and derivatives	Amino acids and derivatives	4043-87-2	848640	688930	1954100	372410	647660	501210	836440	786500	712880	--	--
YC512113	339.15	1.36	338.13	C16H22N2O6	[M+H]+	Cotinine-Hexose	Alkaloids	Alkaloids	-	18275	16283	18706	18611	26585	19620	16509	19295	22538	--	--
YC512115	325.18	1.33	324.132	C19H20N2O3	[M+H]+	Nicotine-Hex	Alkaloids	Alkaloids	-	19824	28220	26690	33727	22909	25820	29862	27991	30271	--	--
YC512118	282.28	10.19	281.249	C18H35NO	[M+H]+	Octadecenoic amide	Others	Others	-	92910	85135	94163	106610	90276	65657	95525	76450	79944	--	--
mws0001	133.05	1.24	132.046	C4H8N2O3	[M+H]+	L-Asparagine Anhydrous	Amino acids and derivatives	Amino acids and derivatives	70-47-3	416560	165100	76943	80670	172280	243680	117530	303420	793850	C00152	ko00250,ko00460,ko00970,ko01100,ko01110,ko01230
mws0005	161.1	3.22	160.091	C10H12N2	[M+H]+	Tryptamine	Alkaloids	Plumerane	61-54-1	70927	73911	167350	65067	87821	78442	57754	142360	149350	C00398	ko00380,ko00901,ko01100,ko01110
mws0008	149.07	5.77	150.061	C9H10O2	[M-H]-	Hydrocinnamic acid	Phenolic acids	Phenolic acids	501-52-0	4620.5	3171.3	4624.3	5798.2	5191.2	4768.8	5474	3624.4	5659	C05629	ko00360,ko01100
mws0009	179.06	5.14	178.055	C10H10O3	[M+H]+	Coniferaldehyde	Phenolic acids	Phenolic acids	20649-42-7	63993	63411	72978	86941	91022	79960	65099	76368	95777	C02666	ko00940,ko01100,ko01110
mws0014	193.06	4.53	194.049	C10H10O4	[M-H]-	Ferulic acid	Phenolic acids	Phenolic acids	1135-24-6	645830	623860	605810	878850	1040700	1131200	769310	1147800	915870	C01494	ko00940,ko01100,ko01110
mws0018	203	1.1	202.197	C10H26N4	[M+H]+	Spermine	Alkaloids	Phenolamine	71-44-3	14944000	17526000	17908000	19065000	18788000	17933000	19693000	19267000	20796000	C00750	ko00330,ko00410,ko00480,ko01100
mws0024	169.02	2.25	170.015	C7H6O5	[M-H]-	Gallic acid	Flavonoids	Flavanols	149-91-7	35164	40606	34218	19496	46092	59003	36978	66273	57643	C01424	--
mws0028	167	3.79	168.035	C8H8O4	[M-H]-	Vanillic acid	Phenolic acids	Phenolic acids	121-34-6	51179	34929	34134	49370	54304	44661	41624	56026	46296	C06672	--
mws0034	457.2	3.78	458.068	C22H18O11	[M-H]-	Epigallocatechin gallate	Flavonoids	Flavanols	989-51-5	1764.7	3613.7	3242.8	2724.6	5904.2	1788.2	3348.8	4570.8	4977.8	C09731	--
mws0042	305	3.03	306.061	C15H14O7	[M-H]-	(-)-Epigallocatechin	Flavonoids	Flavanols	970-74-1	101060	80897	63348	24245	19820	38582	24869	10186	59363	C12136	ko00941,ko01110
mws0045	449.1	4.78	448.082	C21H20O11	[M+H]+	Quercitrin	Flavonoids	Flavonols	522-12-3	149830	155340	124860	27292	19207	36517	26061	10911	193870	--	--
mws0054	289.08	3.49	290.067	C15H14O6	[M-H]-	Catechin	Flavonoids	Flavanols	154-23-4	1794300	1725100	1157000	461870	468470	251190	272780	224140	1690700	C06562	ko00941,ko01110
mws0057	451	4.16	450.096	C21H22O11	[M+H]+	Eriodictyol 7-O-glucoside	Flavonoids	Dihydroflavone	38965-51-4	9884.5	19968	13434	11343	15983	23007	19387	10217	6738	--	--
mws0059	609.1	4.23	610.126	C27H30O16	[M-H]-	Rutin	Flavonoids	Flavonols	153-18-4	3053.2	6643.8	7111	4981.9	6152.3	1725.8	3947.2	5513.1	8874.6	--	--
mws0061	463.1	4.15	464.076	C21H20O12	[M-H]-	Hyperin	Flavonoids	Flavonols	482-36-0	28324	33038	28437	6518.9	7060.8	4017.3	4736.1	3148.8	33860	--	--
mws0091	463.09	4.48	464.076	C21H20O12	[M-H]-	Isoquercitrin	Flavonoids	Flavonols	482-35-9	22401	30879	18434	9335.7	7073.1	4072	3048.1	3205.5	21720	--	--
mws0103	146.1	4.99	145.047	C9H7NO	[M+H]+	Indole-3-carboxaldehyde	Alkaloids	Plumerane	487-89-8	45613	42359	60804	89448	57616	131440	63752	43139	44703	C08493	--
mws0117	181.06	3.62	182.049	C9H10O4	[M-H]-	Homovanillic acid	Phenolic acids	Phenolic acids	306-08-1	8600.2	7538.3	5225.9	3054.7	14273	3464.7	3359.9	38874	29232	C05582	ko00350,ko01100
mws0119	227.2	9.85	228.19	C14H28O2	[M-H]-	Myristic Acid	Lipids	Free fatty acids	544-63-8	10704000	9361400	8308400	9409700	9394800	9804500	8941000	8318000	9336300	--	--
mws0124	247.1	4.53	246.089	C13H14N2O3	[M+H]+	N-(3-Indolylacetyl)-L-alanine	Amino acids and derivatives	Amino acids and derivatives	57105-39-2	7004.1	10274	17279	8473.4	28835	30237	15440	40662	21241	--	--
mws0126	524.37	9.02	523.325	C26H54NO7P	[M+H]+	1-Stearoyl-sn-glycero-3-phosphocholine	Lipids	LPC	19420-57-6	546130	623570	617890	642700	572980	707270	1441400	723490	1012800	--	--
mws0133	123.1	1.99	122.043	C6H6N2O	[M+H]+	Nicotinamide	Others	Vitamin	98-92-0	2293400	2008100	2519000	1775400	3121200	2543200	2378800	3036200	2674900	C00153	ko00760,ko01100
mws0146	138.05	4.19	137.042	C7H7NO2	[M+H]+	Nicotinic Acid Methyl Ester(Methyl Nicotinate)	Alkaloids	Alkaloids	93-60-7	23768	23324	25644	15195	22758	25280	18522	27272	23344	--	--
mws0147	117.1	2.59	118.055	C5H10O3	[M-H]-	3-Hydroxy-3-methyl butyric acid	Organic acids	Organic acids	625-08-1	66377	66589	75201	85609	105380	92258	71111	81512	86100	--	--
mws0154	173.05	1.44	174.044	C7H10O5	[M-H]-	Shikimic acid	Organic acids	Organic acids	138-59-0	3602500	4242900	3617400	4072700	3585000	3787400	3064500	3002000	4259000	C00493	ko00400,ko01100,ko01110,ko01230
mws0159	163.05	3.86	164.041	C9H8O3	[M-H]-	Phenylpyruvic acid	Organic acids	Organic acids	156-06-9	11150	9259	7876.6	2536.2	7365.1	6325.7	4524.6	8112.7	7535.1	--	--
mws0169	595	3.1	630.107	C27H31ClO15	[M-Cl]+	Cyanidin 3-rutinoside(Keracyanin chloride)	Flavonoids	Anthocyanins	18719-76-1	23955	55894	182520	19265	5651.4	3331	10993	5390.6	6068	--	--
mws0175	493.14	3.24	493.112	C23H25O12	[M]+	Oenin chloride	Flavonoids	Anthocyanins	7228-78-6	10247	9802.7	11177	15718	9896.5	14819	10046	14554	14375	--	--
mws0177	111.02	2.67	112.012	C5H4O3	[M-H]-	2-Furanoic acid	Organic acids	Organic acids	88-14-2	42547	32252	45811	37423	65092	62336	48665	94353	72252	--	--
mws0178	353.1	3.24	354.079	C16H18O9	[M-H]-	Chlorogenic acid	Phenolic acids	Phenolic acids	327-97-9	5530800	5320300	6461400	3676600	2627100	2849200	3079600	2685600	6541900	C00852	ko00940,ko00941,ko00945,ko01110
mws0179	367	4.17	368.093	C17H20O9	[M-H]-	Chlorogenic acid methyl ester	Phenolic acids	Phenolic acids	29708-87-0	931640	898970	982320	534010	385940	407030	395560	291770	1076900	--	--
mws0180	153	3.07	154.021	C7H6O4	[M-H]-	2,5-Dihydroxybenzoic acid	Phenolic acids	Phenolic acids	490-79-9	295430	301070	277130	388320	454910	417610	309770	450010	469830	C00628	ko00350,ko01100
mws0183	153.1	3.05	154.021	C7H6O4	[M-H]-	Protocatechuic acid	Flavonoids	Flavanols	99-50-3	1115400	1097700	1051200	1474600	1633200	1557600	1176900	1646700	1773200	C00230	ko00400,ko01100,ko01110
mws0192	117.03	1.81	118.021	C4H6O4	[M-H]-	Succinic acid	Organic acids	Organic acids	110-15-6	129000000	142970000	172810000	117370000	132600000	165170000	133530000	163780000	105230000	C00042	ko00020,ko00190,ko00250,ko00310,ko00350,ko00360,ko00620,ko00630,ko00640,ko00650,ko00760,ko00920,ko01100,ko01110,ko01200
mws0193	190.1	1.33	189.099	C7H15N3O3	[M+H]+	L-Homocitrulline	Amino acids and derivatives	Amino acids and derivatives	1190-49-4	38585	34019	24713	38390	46699	40189	41611	47219	46361	C02427	--
mws0198	179	1.26	180.053	C6H12O6	[M-H]-	D-(+)-Glucose	Others	Saccharides and Alcohols	50-99-7	1401700	1661400	1752900	1434100	1502200	1871900	2079900	2037400	1150000	C00031	ko00010,ko00030,ko00052,ko00500,ko00520,ko00901,ko01100,ko01110,ko02010,ko04933
mws0208	145.06	3.13	146.049	C6H10O4	[M-H]-	Adipic Acid	Organic acids	Organic acids	124-04-9	738850	613940	716940	856290	1033700	622720	749570	857130	657920	C06104	ko01100
mws0214	181	1.24	182.067	C6H14O6	[M-H]-	D-Sorbitol	Others	Saccharides and Alcohols	50-70-4	97218	89607	92080	116140	105250	112210	103540	98454	83416	C00794	ko00051,ko00052,ko01100,ko02010
mws0216	132.06	1.26	131.05	C5H9NO3	[M+H]+	Trans-4-Hydroxy-L-proline	Amino acids and derivatives	Amino acids and derivatives	51-35-4	7206300	5825300	6816200	6765300	5608700	5126800	4980100	5002900	6781400	C01157	ko00330,ko01100,ko02010
mws0219	132	1.21	133.03	C4H7NO4	[M-H]-	L-AsparticAcid	Amino acids and derivatives	Amino acids and derivatives	56-84-8	988200	643120	756700	624040	669170	508170	647060	638420	649150	C00049	ko00220,ko00250,ko00260,ko00261,ko00270,ko00300,ko00340,ko00410,ko00460,ko00710,ko00760,ko00770,ko00970,ko01100,ko01110,ko01200,ko01210,ko01230,ko02010
mws0227	132.1	1.7	131.085	C6H13NO2	[M+H]+	L-Leucine	Amino acids and derivatives	Amino acids and derivatives	61-90-5	42970000	43759000	42148000	45529000	40702000	37146000	36592000	37178000	43892000	C00123	ko00280,ko00290,ko00966,ko00970,ko01100,ko01110,ko01210,ko01230,ko02010
mws0232	377	3.71	376.12	C17H20N4O6	[M+H]+	Riboflavin	Others	Vitamin	83-88-5	26598	15773	23063	18390	24994	22959	20683	23867	29298	C00255	ko00740,ko01100,ko01110,ko02010
mws0237	187.1	4.93	188.093	C9H16O4	[M-H]-	Anchoic Acid	Organic acids	Organic acids	123-99-9	1734300	1839100	1046100	2230500	1563700	1087900	1636700	1421600	1991800	C08261	--
mws0242	173.1	4.32	174.078	C8H14O4	[M-H]-	SubericAcid	Organic acids	Organic acids	505-48-6	9171.5	9511.3	12216	16964	21571	18228	24238	23985	26932	C08278	--
mws0248	243.1	1.69	244.058	C9H12N2O6	[M-H]-	Uridine	Nucleotides and derivatives	Nucleotides and derivatives	58-96-8	88130	94338	77453	94785	138650	115360	96412	106350	130200	C00299	ko00240,ko01100,ko02010
mws0250	182.1	1.63	181.065	C9H11NO3	[M+H]+	L-(-)-Tyrosine	Amino acids and derivatives	Amino acids and derivatives	60-18-4	8225800	7397400	7263300	6831800	5896200	4678100	5831200	5682900	8651500	C00082	ko00130,ko00261,ko00350,ko00360,ko00400,ko00460,ko00730,ko00940,ko00950,ko00965,ko00966,ko00970,ko01100,ko01110,ko01210,ko01230
mws0251	127	2.06	126.037	C5H6N2O2	[M+H]+	Thymine	Nucleotides and derivatives	Nucleotides and derivatives	65-71-4	42631	42578	62629	49061	105260	89439	61682	117070	101360	C00178	ko00240,ko01100
mws0254	156.1	1.18	155.061	C6H9N3O2	[M+H]+	L-Histidine	Amino acids and derivatives	Amino acids and derivatives	71-00-1	609300	627940	650310	386110	533310	166920	509140	761050	1095100	C00135	ko00340,ko00410,ko00970,ko01100,ko01110,ko01230,ko02010
mws0256	118.1	1.34	117.07	C5H11NO2	[M+H]+	L-Valine	Amino acids and derivatives	Amino acids and derivatives	72-18-4	10782000	10910000	12368000	11356000	10878000	7775500	10037000	7586300	12979000	C00183	ko00280,ko00290,ko00460,ko00770,ko00966,ko00970,ko01100,ko01110,ko01210,ko01230,ko02010
mws0258	132	1.73	131.085	C6H13NO2	[M+H]+	L-Isoleucine	Amino acids and derivatives	Amino acids and derivatives	73-32-5	18139000	19190000	15306000	20940000	18220000	14328000	15687000	14769000	16139000	C00407	ko00280,ko00290,ko00460,ko00960,ko00966,ko00970,ko01100,ko01110,ko01210,ko01230,ko02010
mws0260	175	1.23	174.1	C6H14N4O2	[M+H]+	L-(+)-Arginine	Amino acids and derivatives	Amino acids and derivatives	74-79-3	195240	115850	197640	106510	140450	94932	101830	107410	187210	C00062	ko00220,ko00261,ko00330,ko00472,ko00970,ko00998,ko01100,ko01110,ko01230,ko02010
mws0264	341	1.22	342.096	C12H22O11	[M-H]-	D-(+)-TrehaloseAnhydrous	Others	Saccharides and Alcohols	99-20-7	1450500	1150900	1040300	1315100	1121500	1192900	1198200	1064400	1336700	--	--
mws0274	165	4.37	166.055	C9H10O3	[M-H]-	Phenyllactate(PLA)	Organic acids	Organic acids	828-01-3	26668	10680	24731	5767.9	5866.9	8333.4	5467.6	6438.1	12059	--	--
mws0275	133	1.47	134.015	C4H6O5	[M-H]-	L-(-)-Malic acid	Organic acids	Organic acids	636-61-3	6351000	8212100	7115400	6839200	5907800	6874900	8402800	8639900	7463800	C00497	ko00650,ko01100
mws0277	191	1.63	192.053	C7H12O6	[M-H]-	Kinic acid	Organic acids	Organic acids	77-95-2	523590	778490	722520	829950	734860	771150	959070	703110	968990	C00296	ko00400,ko01100
mws0281	191	1.34	192.018	C6H8O7	[M-H]-	Citric Acid	Organic acids	Organic acids	77-92-9	490880	483240	631280	435390	457270	599310	467040	596260	544550	C00158	ko00020,ko00250,ko00630,ko01100,ko01110,ko01200,ko01210,ko01230
mws0282	203	2.97	204.08	C11H12N2O2	[M-H]-	L-Tryptophan	Amino acids and derivatives	Amino acids and derivatives	73-22-3	5993400	6285800	5786500	6547700	5360000	4731300	4715800	6080400	7089100	C00078	ko00260,ko00380,ko00400,ko00901,ko00966,ko00970,ko01100,ko01110,ko01210,ko01230
mws0289	478.1	7.99	479.268	C23H46NO7P	[M-H]-	LysoPE 18:1	Lipids	LPE	89576-29-4	1288700	1594700	1636100	1563500	807870	770510	1552000	880400	905960	--	--
mws0328	181	2.98	182.049	C9H10O4	[M-H]-	DL-P-hydroxyphenyllactic acid	Organic acids	Organic acids	6482-9-80	585930	504710	744680	437040	481120	542820	422640	509180	558530	--	--
mws0340	143	2.85	144.035	C6H8O4	[M-H]-	2,3-Dimethylsuccinic acid	Amino acids and derivatives	Amino acids and derivatives	13545-04-5	30170	22658	29334	30343	34098	31770	30066	30198	22153	--	--
mws0341	131.08	4.01	132.07	C6H12O3	[M-H]-	(S)-(-)-2-Hydroxyisocaproic acid	Organic acids	Organic acids	13748-90-8	595260	142560	413550	40809	39823	57780	25755	26833	35532	--	--
mws0344	165.05	1.45	166.038	C5H10O6	[M-H]-	D-Xylonic acid	Organic acids	Organic acids	526-91-0	658060	569650	604470	421020	402190	387610	447620	524230	556490	--	--
mws0351	457.08	3.8	458.068	C22H18O11	[M-H]-	Gallate catechin gallate	Flavonoids	Flavanols	4233-96-9	3895.7	1858.5	1783.7	4527.8	3512.5	2869.9	4406.8	5052.3	5559	--	--
mws0355	441.3	4.25	442.073	C22H18O10	[M-H]-	(-)-Catechin gallate	Flavonoids	Flavanols	130405-40-2	3669.3	2104.9	5461	2287.4	4751.4	3269.2	2474.3	3159.2	3749.1	C09731	--
mws0366	277.22	9.78	278.205	C18H30O2	[M-H]-	γ-Linolenic Acid	Lipids	Free fatty acids	506-26-3	4565600	4720900	4412400	4886900	4520600	5142100	4230200	4085700	4285300	--	--
mws0367	277.1	9.56	278.205	C18H30O2	[M-H]-	α-Linolenic Acid	Lipids	Free fatty acids	463-40-1	9546	11507	10224	11046	10167	12902	9547.7	9061.8	10600	C06427	ko00592,ko01040,ko01100,ko01110
mws0376	115	1.61	116.006	C4H4O4	[M-H]-	Fumaric acid	Organic acids	Organic acids	110-17-8	1249300	1932100	2098100	1724200	1424800	1180100	1828600	710590	1593700	C00122	ko00020,ko00190,ko00220,ko00250,ko00350,ko00360,ko00620,ko00650,ko00760,ko01100,ko01110,ko01200
mws0383	267.23	10.47	268.219	C17H32O2	[M-H]-	Cis-10-Heptadecenoic Acid	Lipids	Free fatty acids	29743-97-3	520960	500660	453650	687410	552600	658620	557840	562950	521780	--	--
mws0396	281.25	11.11	282.234	C18H34O2	[M-H]-	Elaidic Acid	Lipids	Free fatty acids	112-79-8	58888	62939	62859	59671	53686	67462	62351	57120	59897	--	--
mws0425	129	2.15	130.021	C5H6O4	[M-H]-	Citraconic acid	Organic acids	Organic acids	498-23-7	697450	611100	946180	547080	1164700	1228700	1158800	1661300	1183600	C02226	ko00290,ko00660,ko01100,ko01210
mws0437	151.15	1.23	152.058	C5H12O5	[M-H]-	D-Arabitol	Others	Saccharides and Alcohols	488-82-4	64182	65112	60633	92279	61557	90145	67777	50876	81570	C01904	ko00040,ko01100
mws0438	151.15	1.26	152.058	C5H12O5	[M-H]-	L-Arabitol	Others	Saccharides and Alcohols	7643-75-6	75709	72719	72561	111990	93685	97049	79270	60034	87884	--	--
mws0467	165.06	4.34	166.055	C9H10O3	[M-H]-	3-(4-Hydroxyphenyl)-propionic acid	Phenolic acids	Phenolic acids	501-97-3	68125	26671	60317	23305	22731	24521	19999	25597	30608	C01744	--
mws0470	117.02	1.82	118.021	C4H6O4	[M-H]-	Methylmalonic acid	Organic acids	Organic acids	516-05-2	15886000	15433000	17316000	10818000	11488000	11793000	14118000	12109000	10679000	C02170	ko00240,ko00280,ko00640,ko01100
mws0473	131.04	2.58	132.035	C5H8O4	[M-H]-	2-Methylsuccinic acid	Organic acids	Organic acids	498-21-5	325050	234990	350300	347920	399420	276940	300690	383860	245150	--	--
mws0491	122.1	2.89	121.082	C8H11N	[M+H]+	Phenethylamine	Others	Others	64-04-0	86745	78902	117480	44422	61157	71053	50261	74419	69781	C05332	ko00360,ko01100
mws0497	165.06	4.37	166.055	C9H10O3	[M-H]-	L-(-)-3-Phenyllactic acid	Organic acids	Organic acids	20312-36-1	41012	22254	35966	14170	13356	15737	14020	7542.9	15762	--	--
mws0520	224.1	3.13	223.074	C11H13NO4	[M+H]+	N-Acetyl-L-tyrosine	Amino acids and derivatives	Amino acids and derivatives	537-55-3	12808	10715	15106	6467.8	13878	9676.8	14287	16287	16365	--	--
mws0566	123.05	4.52	124.046	C7H8O2	[M-H]-	4-Methylcatechol	Flavonoids	Flavanols	452-86-8	9	9	9	9	9	9	9	7424.4	5833	C06730	ko01100
mws0567	146.09	1.27	145.076	C5H11N3O2	[M+H]+	4-Guanidinobutyric acid	Organic acids	Organic acids	463-00-3	385820	436430	560490	411820	424100	334820	642730	395360	399240	C01035	ko00330,ko01100
mws0572	126.1	1.63	125.052	C5H7N3O	[M+H]+	5-Methylcytosine	Nucleotides and derivatives	Nucleotides and derivatives	554-01-8	66227	68010	86817	62238	117730	104740	87935	124640	116650	C02376	ko00240,ko01100
mws0582	322.4	1.73	321.082	C11H19N3O6S	[M+H]+	S-(methyl)glutathione	Amino acids and derivatives	Amino acids and derivatives	2922-56-7	3596.4	1472.5	5019	1657.1	2208	2774.1	3798.2	2408.4	2188	C11347	--
mws0609	344.2	1.87	345.033	C10H12N5O7P	[M-H]-	Guanosine 3',5'-cyclic monophosphate	Nucleotides and derivatives	Nucleotides and derivatives	7665-99-8	164940	149180	158890	214310	169690	144410	161350	204300	256890	C00942	ko00230,ko01100
mws0628	121.04	4.19	122.032	C7H6O2	[M-H]-	4-Hydroxybenzaldehyde	Phenolic acids	Phenolic acids	123-08-0	318990	291610	298330	443750	368630	464560	362580	427010	397190	C00633	ko01100
mws0629	281.3	2.99	280.092	C13H16N2O5	[M+H]+	Asp-phe	Amino acids and derivatives	Amino acids and derivatives	13433-09-5	105630	112180	117100	124530	139170	115680	127390	133840	97639	--	--
mws0639	153.2	3.14	154.021	C7H6O4	[M-H]-	2,3-Dihydroxybenzoic Acid	Organic acids	Organic acids	303-38-8	772520	746510	710960	936190	1077700	1009800	796030	1083300	1118400	C00196	ko01110
mws0677	219	3.73	218.095	C12H14N2O2	[M+H]+	N-Acetyl-5-hydroxytryptamine	Alkaloids	Alkaloids	1210-83-9	60284	64144	65205	47198	47267	45487	44051	69924	93429	C00978	ko00380,ko01100
mws0736	189.1	2.42	188.103	C8H16N2O3	[M+H]+	N-Glycyl-L-leucine	Amino acids and derivatives	Amino acids and derivatives	869-19-2	74600	59449	66567	72550	71731	41937	56666	84563	83706	C02155	--
mws0748	353.1	2.71	354.079	C16H18O9	[M-H]-	1-Caffeoylquinic acid	Phenolic acids	Phenolic acids	1241-87-8	246650	261240	370200	160890	93916	154750	220640	200160	442750	--	--
mws0749	137.03	3.55	138.026	C7H6O3	[M-H]-	4-Hydroxybenzoic acid	Phenolic acids	Phenolic acids	99-96-7	475650	479100	469870	647080	706650	835260	559780	790200	803960	C00156	ko00130,ko00790,ko01100,ko01110
mws0789	255.1	6.03	256.064	C15H12O4	[M-H]-	Pinocembrin(Dihydrochrysin)	Flavonoids	Dihydroflavone	480-39-7	18537	22285	16768	15699	15689	21012	15588	14462	18262	C09827	ko00941
mws0836	577.3	3.16	578.12	C30H26O12	[M-H]-	Procyanidin B1	Tannins	Proanthocyanidins	20315-25-7	251520	271270	168890	34585	30577	20649	20517	23038	277140	--	--
mws0853	209	4.33	210.078	C11H14O4	[M-H]-	Sinapyl alcohol	Phenolic acids	Phenolic acids	537-33-7	20419	13258	17656	12304	17829	13183	16665	68044	47263	C02325	ko00940,ko01100,ko01110
mws0856	463	4.3	464.076	C21H20O12	[M-H]-	Spiraeoside	Flavonoids	Flavonols	20229-56-5	17440	31301	22953	6408.2	19679	9314.9	7821	14261	21863	--	--
mws0863	213	1.73	234.988	C5H9NaO7P	[M-Na]-	2-Deoxyribose 5-phosphate	Nucleotides and derivatives	Nucleotides and derivatives	102916-66-5	72504	78553	93526	72325	67349	59985	89662	54796	94801	--	--
mws0866	259	1.19	260.016	C6H13O9P	[M-H]-	D-Glucose 6-phosphate	Others	Saccharides and Alcohols	56-73-5	1105200	704760	1056900	910160	979200	559450	1115600	1021800	830050	C00092	ko00500,ko00562,ko00998,ko01100
mws0911	269	4.82	270.044	C15H10O5	[M-H]-	Demethyltexasin	Flavonoids	Isoflavones	17817-31-1	6928.5	10733	7722.7	5499.1	7865	5529.2	5020.3	6217.7	7199.8	C14314	ko00943,ko01110
mws0919	431	4.95	432.088	C21H20O10	[M-H]-	Kaempferin	Flavonoids	Flavonols	482-39-3	4588.9	5053.8	5293.6	1774.5	2559.1	1840.3	3499.8	2667.9	5256.3	C16911	ko00944
mws0921	149	4	150.061	C9H10O2	[M-H]-	p-Coumaryl alcohol	Phenolic acids	Phenolic acids	3690-05-9	290530	387790	467040	375340	293210	475840	287070	426730	698130	C02646	ko00940,ko01100,ko01110
mws0924	145.06	3.13	146.049	C6H10O4	[M-H]-	2-Methylglutaric acid	Organic acids	Organic acids	617-62-9	818420	729970	807130	938310	1190300	734400	853950	939390	727560	--	--
mws0972	131.08	3.13	132.07	C6H12O3	[M-H]-	5-Hydroxyhexanoic acid	Organic acids	Organic acids	185956-02-9	34985	29520	35229	49968	44859	44454	37102	41005	32458	--	--
mws0983	326.31	9.8	325.272	C20H39NO2	[M+H]+	N-Oleoylethanolamine	Others	Others	111-58-0	38344	54842	61801	76900	54888	83150	58771	47643	66531	--	--
mws0987	161	6.24	160.046	C10H8O2	[M+H]+	6-MethylCoumarin	Lignans and Coumarins	Coumarins	92-48-8	65461	41292	38299	33396	71346	23310	37911	315390	190430	--	--
mws0997	479	2.92	478.091	C22H22O12	[M+H]+	Petunidin 3-O-glucoside	Flavonoids	Anthocyanins	6988-81-4	19681	17913	13622	16766	20481	21116	25339	19130	11689	--	--
mws1014	209.2	4.07	208.029	C10H8O5	[M+H]+	Fraxetin	Lignans and Coumarins	Coumarins	574-84-5	223180	183510	240930	199020	297290	234410	276830	497130	459560	C09265	--
mws1015	339.1	3.21	340.065	C15H16O9	[M-H]-	Esculin(6,7-DihydroxyCoumarin-6-glucoside)	Lignans and Coumarins	Coumarins	531-75-9	685370	465970	414510	558290	540930	573550	496140	717500	336310	C09264	--
mws1024	147.1	4.75	148.046	C9H8O2	[M-H]-	p-Coumaraldehyde	Phenolic acids	Phenolic acids	2538-87-6	4864.5	6249.5	5428.2	9850.1	9710.5	10503	8476.2	11285	12891	--	--
mws1038	277.13	3.25	278.112	C11H22N2O4S	[M-H]-	(R)-Pantetheine	Others	Others	496-65-1	810060	888050	494710	732020	640690	957460	534680	673380	472040	C00831	ko00332,ko00770
mws1048	449.1	3.18	448.082	C21H20O11	[M+H]+	Cyanidin 3-O-galactoside	Flavonoids	Anthocyanins	27661-36-5	20174	34766	30829	30523	27174	26667	32412	19762	26799	C08647	--
mws1060	267.08	1.93	268.068	C10H12N4O5	[M-H]-	9-(β-D-Arabinofuranosyl)hypoxanthine	Nucleotides and derivatives	Nucleotides and derivatives	7013-16-3	90066	76887	98439	27565	30570	23027	39985	28418	51651	--	--
mws1074	177.03	3.85	178.021	C9H6O4	[M-H]-	Daphnetin	Lignans and Coumarins	Coumarins	486-35-1	320890	239880	304730	231490	586150	554320	420860	536420	416310	C03093	--
mws1077	355.1	3.51	354.079	C16H18O9	[M+H]+	Scopolin	Lignans and Coumarins	Coumarins	531-44-2	1476700	995440	1341700	1278500	1066100	1275700	1381000	1575600	1231300	C01527	ko00940,ko01110
mws1078	138.05	4.51	137.042	C7H7NO2	[M+H]+	Anthranilic Acid	Phenolic acids	Phenolic acids	118-92-3	2616.8	3205.7	2028.7	5948.8	5765.3	10200	4613.3	9261	13595	C00108	ko00380,ko00400,ko00998,ko01058,ko01100,ko01110,ko01230
mws1080	341.1	1.25	342.096	C12H22O11	[M-H]-	Galactinol	Others	Saccharides and Alcohols	3687-64-7	13926000	12718000	12172000	12910000	11439000	10524000	11497000	11182000	13840000	--	--
mws1090	259	1.28	260.016	C6H13O9P	[M-H]-	Glucose-1-phosphate	Others	Saccharides and Alcohols	59-56-3	1005200	767190	1089700	887930	939700	549680	1086800	1036600	828430	--	--
mws1155	181.2	1.28	182.067	C6H14O6	[M-H]-	Mannitol	Others	Saccharides and Alcohols	87-78-5	29988	25880	25225	38446	31354	28942	28600	26481	37098	C00392	ko00051,ko01100,ko02010
mws1189	193.1	1.26	194.033	C6H10O7	[M-H]-	D-Galacturonic acid(Gal A)	Organic acids	Organic acids	91510-62-2	15574	13808	17349	18743	12822	11764	8513.3	19736	12623	C00333	ko00040,ko00053,ko00520,ko01100,ko02010
mws1195	179.1	5.98	178.055	C10H10O3	[M+H]+	Methyl p-coumarate	Phenolic acids	Phenolic acids	3943-97-3	37168	40504	38119	35282	34841	34819	31149	29985	37881	--	--
mws1212	209.1	6.25	208.064	C11H12O4	[M+H]+	Methyl ferulate	Phenolic acids	Phenolic acids	2309-07-1	128680	410720	94567	358390	389580	135670	122190	203250	232820	--	--
mws1213	193.1	1.26	194.033	C6H10O7	[M-H]-	Aldehydo-D-galacturonate	Organic acids	Organic acids	685-73-4	7337.2	12321	9131.6	8964	15271	8658	14533	9263.6	14048	--	--
mws1326	301.04	5.63	302.033	C15H10O7	[M-H]-	Herbacetin	Flavonoids	Flavonols	527-95-7	353.11	225.87	186.04	233.66	142.07	112.34	1333.4	167.74	417.99	--	--
mws1329	463.09	4.5	464.076	C21H20O12	[M-H]-	Gossypitrin	Flavonoids	Flavonols	491-50-9	20690	25946	18765	7673.2	3783.3	6143.4	4295.9	3609.3	16513	--	--
mws1333	341.12	1.23	342.096	C12H22O11	[M-H]-	Melibiose	Others	Saccharides and Alcohols	585-99-9	1955700	1660200	1470600	1845200	1655900	1872200	1538900	1376100	1558700	C05402	ko00052,ko01100,ko02010
mws1336	138.05	3.24	137.042	C7H7NO2	[M+H]+	4-Aminobenzoic acid	Phenolic acids	Phenolic acids	150-13-0	30323	27251	35777	40301	39449	40969	45944	45015	25784	--	--
mws1337	220.2	2.78	219.097	C9H17NO5	[M+H]+	D-Pantothenic Acid	Others	Vitamin	79-83-4	3366800	3429700	3133400	3085000	3291800	3099800	3291400	3682300	3182200	C00864	ko00410,ko00770,ko01100,ko01110
mws1346	162.07	1.3	161.059	C6H11NO4	[M+H]+	DL-2-Aminoadipic acid	Alkaloids	Alkaloids	542-32-5	70160	59434	95773	107750	134460	61486	74984	74050	73767	--	--
mws1350	181.06	4.6	182.049	C9H10O4	[M-H]-	Syringic Aldehyde	Phenolic acids	Phenolic acids	134-96-3	395690	402190	412180	522290	542790	562350	448030	545420	473610	--	--
mws1354	193.06	4.59	194.049	C10H10O4	[M-H]-	Trans-ferulic acid	Phenolic acids	Phenolic acids	537-98-4	744790	686390	685550	892700	1182000	1302200	812520	1209800	976750	--	--
mws1358	109.04	3.73	110.032	C6H6O2	[M-H]-	Pyrocatechol	Phenolic acids	Phenolic acids	120-80-9	18699	27898	27090	18048	32102	45658	19773	46754	57844	C00090	ko01100
mws1361	449.1	4.47	450.096	C21H22O11	[M-H]-	Astilbin	Flavonoids	Dihydroflavonol	29838-67-3	86494	184550	143790	29035	20748	26633	13293	6928.3	199710	C17449	--
mws1417	160	4.89	161.042	C9H7NO2	[M-H]-	Indole-3-carboxylic acid	Alkaloids	Plumerane	771-50-6	11120	10277	10467	11630	11088	9742.3	10506	12535	12759	--	--
mws1433	314.1	5.43	313.117	C18H19NO4	[M+H]+	N-Feruloyltyramine	Alkaloids	Phenolamine	66648-43-9	713770	880270	1537500	618370	327500	272010	440550	412580	756250	--	--
mws1482	237.19	7.42	236.162	C15H24O2	[M+H]+	Prehelminthosporol	Terpenoids	Sesquiterpenoids	1619-13-2	123120	132760	93282	128020	131220	123630	114930	93822	142900	--	--
mws1489	283.26	10.05	284.248	C18H36O2	[M-H]-	Stearic Acid	Lipids	Free fatty acids	57-11-4	16365000	18881000	15391000	16985000	17372000	17896000	18038000	14839000	17908000	--	--
mws1499	149.05	1.33	150.044	C5H10O5	[M-H]-	D-(-)-Arabinose	Others	Saccharides and Alcohols	10323-20-3	71088	66385	75046	61794	57484	75499	71826	89147	71162	--	--
mws1521	285.1	3.15	286.09	C13H18O7	[M-H]-	Salicin	Phenolic acids	Phenolic acids	138-52-3	181990	198880	140740	133670	141400	156100	146880	149330	128550	C01451	ko00010
mws1584	515.12	3.63	516.105	C25H24O12	[M-H]-	Cynarin	Phenolic acids	Phenolic acids	30964-13-7	339410	438740	467010	307700	218210	248730	211250	125340	511860	C10445	--
mws1587	132.1	1.85	131.085	C6H13NO2	[M+H]+	α-Aminocaproic acid	Amino acids and derivatives	Amino acids and derivatives	327-57-1	41896000	42382000	42076000	46452000	41182000	36633000	36035000	36003000	44870000	--	--
mws1589	503.2	1.3	504.14	C18H32O16	[M-H]-	Panose	Others	Saccharides and Alcohols	33401-87-5	56390	41684	56288	46086	59119	56569	52382	62678	55031	C00713	--
mws1593	665.1	1.27	666.184	C24H42O21	[M-H]-	Maltotetraose	Others	Saccharides and Alcohols	34612-38-9	78712	82144	67434	154410	178770	128840	171090	130580	100870	C02052	--
mws1610	471.38	8.27	472.323	C30H48O4	[M-H]-	Maslinic acid	Terpenoids	Triterpene	4373-41-5	50063	22736	60098	129770	109050	79629	109210	100710	50539	--	--
mws1639	223.06	4.74	222.044	C11H10O5	[M+H]+	Isofraxidin	Lignans and Coumarins	Coumarins	486-21-5	19611000	16914000	20723000	16161000	23427000	22364000	21825000	25818000	23087000	C17480	--
mws1709	133	1.38	134.015	C4H6O5	[M-H]-	Malic acid	Organic acids	Organic acids	636-61-3	942580	950900	881150	703940	815320	978910	1122800	1178500	939620	--	--
mws1712	166.19	2.42	165.07	C9H11NO2	[M+H]+	D-(+)-Phenylalanine	Amino acids and derivatives	Amino acids and derivatives	673-06-3	7493300	6157800	6564200	5474100	5536700	4819700	4704000	5762200	6417400	C02265	ko00360,ko01100
mws2104	193.07	1.24	194.067	C7H14O6	[M-H]-	D-Pinitol	Others	Others	10284-63-6	4292	4235.6	4286.3	3294.8	3445.9	4258.6	2982.1	5732.8	4534.3	--	--
mws2105	229.08	7.88	228.07	C14H12O3	[M+H]+	Benzyl salicylate	Phenolic acids	Phenolic acids	118-58-1	19971000	19535000	20221000	21058000	20472000	22064000	21607000	20683000	22547000	--	--
mws2108	353.1	3.42	354.079	C16H18O9	[M-H]-	Cryptochlorogenic acid	Phenolic acids	Phenolic acids	905-99-7	1518800	1738100	1937100	813330	738740	826170	1035600	961450	1930100	--	--
mws2118	435.13	4.95	436.116	C21H24O10	[M-H]-	Phloretin 2'-O-glucoside	Flavonoids	Isoflavones	60-81-1	1612500	897500	862660	374080	117260	194880	125920	48990	633920	--	--
mws2184	207.07	5.97	208.064	C11H12O4	[M-H]-	Ethyl caffeate	Organic acids	Organic acids	102-37-4	14043	17319	14282	13997	10717	18642	13177	10651	23159	--	--
mws2210	463.12	3.44	498.072	C22H23ClO11	[M-Cl]+	Peonidin 3-O-glucoside chloride	Flavonoids	Anthocyanins	6906-39-4	26320	29723	35197	35609	35239	36819	44589	33308	32614	--	--
mws2212	179.04	3.64	180.035	C9H8O4	[M-H]-	Caffeic acid	Phenolic acids	Phenolic acids	331-39-5	2222800	2188400	2489700	3787700	3185700	5275200	3329900	2883100	2823200	C01197	ko00940,ko01100,ko01110
mws2213	147.05	5.72	148.046	C9H8O2	[M-H]-	Cinnamic acid	Phenolic acids	Phenolic acids	140-10-3	9449.4	7601.2	10335	8313.2	8360.2	5878.1	9098	8920.1	13056	C00423	ko00130,ko00360,ko00940,ko00999,ko01100,ko01110
mws2218	195.08	3.64	194.071	C8H10N4O2	[M+H]+	Caffeine	Alkaloids	Alkaloids	58-08-2	47911	6649.5	7310.7	31726	31152	5164.9	5801.2	6900.4	5538.8	C07481	ko00232,ko01100,ko01110
mws2220	457.08	3.97	458.068	C22H18O11	[M-H]-	Gallocatechin 3-O-gallate	Flavonoids	Flavanols	5127-64-0	9762.5	6578	5445.4	5429.7	5407.4	4108.5	8402.1	4574.4	6004.9	--	--
mws2221	441.08	4.44	442.073	C22H18O10	[M-H]-	Catechin gallate	Flavonoids	Flavanols	130405-40-2	3824.5	1635.3	3855.1	4795.7	3991.8	3434	2157.4	4969.7	5505.9	--	--
mws2368	137.07	3.55	138.061	C8H10O2	[M-H]-	Tyrosol	Phenolic acids	Phenolic acids	501-94-0	252250	232990	241500	438920	379910	455860	285200	331850	318300	--	--
mws2471	303.05	4.79	303.04	C15H11O7	[M]+	Delphinidin chloride	Flavonoids	Anthocyanins	528-53-0	1815.1	3771.5	4232.8	4060.5	2880.3	4206.1	2370.7	2537.2	3841.1	--	--
mws2523	421.1	1.19	422.06	C12H23O14P	[M-H]-	Trehalose 6-phosphate	Others	Saccharides and Alcohols	4484-88-2	9167.5	6905.4	10579	7508.1	11293	6814.7	7628.2	10400	6274.6	C00689	ko00500,ko01100
mws2608	222.1	1.32	221.077	C8H15NO6	[M+H]+	N-Acetyl-D-galactosamine	Others	Others	1811-31-0	1001000	1161100	1291000	1171300	1085800	1220900	1286300	1296200	1314000	--	--
mws2623	281.25	10.9	282.234	C18H34O2	[M-H]-	11-Octadecanoic acid(Vaccenic acid)	Lipids	Free fatty acids	506-17-2	415420	403430	459860	512290	387030	477150	477020	362280	516330	--	--
mws4085	223.07	4.51	224.058	C11H12O5	[M-H]-	Sinapic acid	Phenolic acids	Phenolic acids	530-59-6	93983	72681	66099	65337	136850	41731	74321	284220	126130	C00482	ko00940,ko01100,ko01110
mws4134	611.15	1.75	612.121	C20H32N6O12S2	[M-H]-	Oxidized Glutathione	Amino acids and derivatives	Amino acids and derivatives	121-24-4	28734	22624	23735	44784	64851	19541	24358	58852	28410	--	--
mws4163	665.2	1.35	666.184	C24H42O21	[M-H]-	1,1-Kestotetraose	Others	Saccharides and Alcohols	13133-07-8	46991	32438	48517	83963	88984	83401	70749	61404	43070	--	--
mws4170	179.06	1.32	180.053	C6H12O6	[M-H]-	D-Glucose	Others	Saccharides and Alcohols	14431-43-7	2960200	3907100	3637300	2931400	2978500	3434500	3986900	3839100	2854200	--	--
mws5035	279.17	4.04	278.147	C15H22N2O3	[M+H]+	Leucylphenylalanine	Amino acids and derivatives	Amino acids and derivatives	56217-82-4	37760	28592	33547	32049	39448	24486	34876	54528	44361	--	--
mws5037	203.14	2.9	202.118	C9H18N2O3	[M+H]+	Alanylleucine	Amino acids and derivatives	Amino acids and derivatives	1999-42-4	7193	3427.9	6547.2	9	4142.5	9	9	5476.4	9	--	--
mws5038	341.11	1.32	342.096	C12H22O11	[M-H]-	Isomaltulose	Others	Saccharides and Alcohols	13718-94-0	2206500	1738900	1716800	1891900	1425500	1784500	2049000	1341600	1310400	--	--
mws5040	365.11	1.36	364.078	C12H21O11Na	[M+H]+	Turanose	Others	Saccharides and Alcohols	547-25-1	273360	314310	467470	233520	316530	136070	187650	310780	322490	--	--
mws5041	189.12	2.36	188.103	C8H16N2O3	[M+H]+	Glycylisoleucine	Amino acids and derivatives	Amino acids and derivatives	19461-38-2	50750	45950	49541	49117	44827	32656	47093	59472	54120	--	--
mws5042	223.11	2.76	222.089	C11H14N2O3	[M+H]+	Glycylphenylalanine	Amino acids and derivatives	Amino acids and derivatives	721-66-4	78174	69609	63615	80903	84566	50048	55135	81038	87594	--	--
pmb0160	353.3	6.53	352.237	C21H36O4	[M+H]+	MAG(18:3)isomer5	Lipids	Glycerol ester	-	188670	187420	215320	253550	168030	170740	135100	109810	171220	--	--
pmb0296	357.2	7.8	356.265	C21H40O4	[M+H]+	MAG(18:1)isomer2	Lipids	Glycerol ester	-	193710	136840	262100	241860	113530	288390	156690	146340	146740	--	--
pmb0374	136.1	2.39	135.049	C5H5N5	[M+H]+	Aminopurine	Alkaloids	Alkaloids	452-06-2	13014	16060	23714	18515	25393	31593	23590	31225	25260	--	--
pmb0475	671.2	4.58	670.143	C29H34O18	[M+H]+	Gallic acid O-feruloyl-O-hexosyl-O-hexoside	Flavonoids	Flavanols	-	16239	11711	14140	9781	10337	9465.2	8046.7	10147	11124	--	--
pmb0484	104.1	1.24	103.091	C5H13NO	[M+H]+	Choline	Alkaloids	Alkaloids	62-49-7	29303000	14614000	14187000	29403000	27507000	31479000	13000000	26992000	23182000	C00114	ko00260,ko00564,ko01100,ko02010
pmb0492	584.2	2.99	583.268	C34H37N3O6	[M+H]+	N',N'',N'''-p-Coumaroyl-cinnamoyl-caffeoyl spermidine	Alkaloids	Phenolamine	-	495980	542200	489280	621330	840200	511710	629650	934230	477360	--	--
pmb0530	664.2	1.64	663.08	C21H27N7O14P2	[M+H]+	Nicotinic acid adenine dinucleotide	Nucleotides and derivatives	Nucleotides and derivatives	53-84-9	68659	59610	75950	53785	62842	41099	61630	50164	48023	C00003	ko00190,ko00730,ko00760,ko01100
pmb0550	449.1	3.06	449.089	C21H21O11	[M]+	Cyanidin 3-O-glucoside(Kuromanin)	Flavonoids	Anthocyanins	7084-24-4	6908.1	9484.5	11325	5643.7	5001	9218.8	5682.3	7427.1	10615	C08604	ko00942
pmb0608	549.1	5.02	548.094	C25H24O14	[M+H]+	Chrysoeriol O-malonylhexoside	Flavonoids	Flavonoid	-	2635.9	3876.5	3423.1	1232.2	2630.1	3430.8	1492.4	1789.2	4906.9	--	--
pmb0681	403.1	4.75	402.079	C20H18O9	[M+H]+	Apigenin 8-C-pentoside	Flavonoids	Flavonoid	-	11357	10881	11698	7744.4	12248	10218	11377	18761	10917	--	--
pmb0752	369.1	3.49	368.093	C17H20O9	[M+H]+	3-O-Feruloyl quinic acid	Phenolic acids	Phenolic acids	1899-29-2	13825	13349	18241	7788.3	6075	6951.7	12636	10875	20338	C02572	--
pmb0764	144.1	3.12	143.033	C6H9NOS	[M+H]+	4-Methyl-5-thiazoleethanol	Others	Others	137-00-8	80329	76713	99639	45145	144220	116210	99196	172100	150560	C04294	ko00730,ko01100
pmb0772	307.1	6.39	306.123	C19H18N2O2	[M+H]+	N-Cinnamoyl serotonin	Alkaloids	Phenolamine	-	1019700	813550	819790	928270	805660	746930	920220	740880	652060	--	--
pmb0774	177.2	2.05	176.086	C10H12N2O	[M+H]+	N-Hydroxy tryptamine	Others	Others	-	188720	239180	916460	258110	139340	60381	99987	621720	1081700	C17203	ko00380,ko01100
pmb0837	577.1	3.37	576.105	C30H24O12	[M+H]+	Procyanidin A3	Tannins	Proanthocyanidins	86631-39-2	2928.5	3586.5	5844.4	578.78	1138.9	262.27	330.68	781.16	9165.6	--	--
pmb0854	518.3	6.94	517.282	C26H48NO7P	[M+H]+	LysoPC 18:3	Lipids	LPC	-	3682700	3817900	5286100	4932500	3363700	3056300	5155200	2996100	4231300	--	--
pmb0855	496.3	7.74	495.296	C24H50NO7P	[M+H]+	LysoPC 16:0	Lipids	LPC	17364-16-8	8269900	8947000	8294800	10543000	10735000	9706900	19291000	11790000	15493000	--	--
pmb0856	480.31	7.8	479.268	C23H46NO7P	[M+H]+	LysoPE 18:1(2n isomer)	Lipids	LPE	-	8957100	9051300	12627000	12906000	6842800	7009600	12102000	6522900	6583900	--	--
pmb0863	492.3	6.29	491.268	C24H46NO7P	[M+H]+	LysoPC 16:2(2n isomer)	Lipids	LPC	-	333460	341870	467490	559300	509850	347230	449420	233900	404120	--	--
pmb0864	426.3	6.63	425.224	C19H40NO7P	[M+H]+	LysoPE 14:0	Lipids	LPE	-	212890	151520	268800	429040	197440	157770	328570	148800	190880	--	--
pmb0865	518.2	6.67	517.282	C26H48NO7P	[M+H]+	LysoPC 18:3(2n isomer)	Lipids	LPC	-	3103400	3281500	4928600	4540800	2997100	2546200	4543900	2486300	3581200	--	--
pmb0874	478.6	7.32	477.253	C23H44NO7P	[M+H]+	LysoPE 18:2(2n isomer)	Lipids	LPE	-	691480	816760	816360	1037600	669270	636350	745060	421260	593200	--	--
pmb0876	454.2	7.68	453.253	C21H44NO7P	[M+H]+	LysoPE 16:0	Lipids	LPE	53862-35-4	870940	1008200	813000	971390	936460	727450	1549500	954020	1148400	--	--
pmb0889	279.3	7.91	278.205	C18H30O2	[M+H]+	Punicic acid	Lipids	Free fatty acids	544-72-9	565490	364370	402640	712540	431450	498990	420660	446620	403260	C08364	--
pmb0890	355.1	9.45	354.251	C21H38O4	[M+H]+	MAG(18:2)	Lipids	Glycerol ester	-	3117800	2946400	3099400	3795500	3679000	3320600	3975500	4355400	3776100	--	--
pmb0981	348.2	1.64	347.047	C10H14N5O7P	[M+H]+	Adenosine 5'-monophosphate	Nucleotides and derivatives	Nucleotides and derivatives	61-19-8	142300	157790	206210	140770	167130	86037	214470	168500	154740	C00020	ko00230,ko00908,ko01100,ko01110
pmb1096	118	2.97	117.053	C8H7N	[M+H]+	Indole	Alkaloids	Plumerane	120-72-9	39255	50449	48732	40094	43449	36992	34365	44569	43367	C00463	ko00380,ko00400,ko00402,ko01100,ko01110
pmb1605	353.3	7.55	352.237	C21H36O4	[M+H]+	MAG(18:3)isomer3	Lipids	Glycerol ester	-	92604	84721	73222	148870	87293	103110	69789	56444	115350	--	--
pmb1656	353.1	8.85	352.237	C21H36O4	[M+H]+	MAG(18:3)isomer4	Lipids	Glycerol ester	-	31046	26305	31417	39507	34447	23673	33134	45775	37517	--	--
pmb1912	474.2	2.92	473.144	C20H23N7O7	[M+H]+	10-Formyl-THF	Alkaloids	Alkaloids	2800-34-2	408090	346540	535540	714050	859530	536770	599030	760920	575900	C00234	ko00670,ko00970,ko01100,ko01200
pmb2211	343.1	7.03	342.262	C19H38N2O3	[M+H]+	Cocamidopropyl βine	Alkaloids	Alkaloids	4292-10-8	30711	23518	37988	43289	35071	53756	75431	74058	80048	--	--
pmb2260	480.31	6.66	479.268	C23H46NO7P	[M+H]+	LysoPC 15:1	Lipids	LPC	-	152460	154340	242210	256100	171440	171020	238820	103920	153030	--	--
pmb2325	353.1	7.33	352.237	C21H36O4	[M+H]+	MAG(18:3)isomer2	Lipids	Glycerol ester	-	2889.2	1507.2	2415.9	2547.2	1357.2	2057.3	1040.8	1116	1993.4	--	--
pmb2363	357.2	7.69	356.265	C21H40O4	[M+H]+	MAG(18:1)isomer1	Lipids	Glycerol ester	-	149800	196330	237130	265880	143060	285540	188270	126910	168530	--	--
pmb2406	510.1	8.29	509.311	C25H52NO7P	[M+H]+	LysoPC 17:0	Lipids	LPC	-	52021	75016	64765	81802	70550	65732	168890	88227	108130	--	--
pmb2444	353.2	9	352.237	C21H36O4	[M+H]+	MAG(18:3)isomer1	Lipids	Glycerol ester	-	544200	292240	333780	592110	1122800	332100	613300	1692100	742730	--	--
pmb2591	245	4.33	246.089	C13H14N2O3	[M-H]-	Acetyltryptophan	Amino acids and derivatives	Amino acids and derivatives	2280-01-5	758810	1025500	1222900	1034700	929110	1187500	1013200	1254500	970940	C03137	--
pmb2620	207.1	5.99	208.064	C11H12O4	[M-H]-	3,4-Dimethoxycinnamic acid	Phenolic acids	Phenolic acids	14737-89-4	9089.3	11070	8640.1	8202.4	7560.4	10783	9319.4	6206.9	10457	--	--
pmb2640	199	8.62	200.162	C12H24O2	[M-H]-	Lauric acid	Lipids	Free fatty acids	143-07-7	12307	11005	7940.5	13618	15317	10762	10174	12588	10607	C02679	ko00061,ko01100
pmb2643	225	9	226.176	C14H26O2	[M-H]-	Myristoleic acid	Lipids	Free fatty acids	544-64-9	4882.1	3198.4	4825.1	5830	4905.3	4574.6	5001.2	7097.3	4230.5	C08322	--
pmb2778	295	7.92	296.214	C18H32O3	[M-H]-	9,10-EODE	Lipids	Free fatty acids	65167-83-1	5297900	4664500	3451400	5777600	4018800	4272600	3354400	4465200	4732700	--	--
pmb2786	293	7.37	294.199	C18H30O3	[M-H]-	9-HOTrE	Lipids	Free fatty acids	89886-42-0	43587	28200	28770	43270	30922	32245	25160	33806	31128	--	--
pmb2792	293	6.77	294.199	C18H30O3	[M-H]-	13-HOTrE(r)	Lipids	Free fatty acids	74784-20-6	68840	48282	56280	145080	57222	61264	75579	77004	76601	--	--
pmb2799	295	8.7	296.214	C18H32O3	[M-H]-	12,13-EODE	Lipids	Free fatty acids	6799-85-5	15540	14725	13239	20553	21541	19295	14658	19380	14647	--	--
pmb2871	315.1	2.4	316.065	C13H16O9	[M-H]-	2,5-Dihydroxy benzoic acid O-hexside	Phenolic acids	Phenolic acids	-	82036	109570	57525	83579	65865	56872	56968	64873	46781	--	--
pmb2922	565.1	1.62	566.029	C15H24N2O17P2	[M-H]-	Uridine 5'-diphospho-D-glucose	Nucleotides and derivatives	Nucleotides and derivatives	133-89-1	580980	492830	660140	523770	524680	379380	480490	453570	528550	C00029	ko00040,ko00052,ko00053,ko00240,ko00500,ko00520,ko00561,ko00908,ko01100
pmb2940	385.1	3.65	386.102	C17H22O10	[M-H]-	1-O-β-D-Glucopyranosyl sinapate	Phenolic acids	Phenolic acids	78185-48-5	6386500	5677800	4128900	7109500	8246300	5353100	6710900	9519200	3912000	--	--
pmb3000	503.1	4.44	504.105	C24H24O12	[M-H]-	Chrysoeriol O-acetylhexoside	Flavonoids	Flavonoid	-	16329	18250	18884	10857	13082	15357	13792	20717	22088	--	--
pmb3006	431.1	4.61	432.088	C21H20O10	[M-H]-	Apigenin 7-O-glucoside(Cosmosiin)	Flavonoids	Flavonoid	578-74-5	9971.6	10540	11277	12564	12190	13764	12791	14865	8920.9	C04608	ko00944
pmb3013	519.1	4.78	520.1	C24H24O13	[M-H]-	Isorhamnetin O-acetyl-hexoside	Flavonoids	Flavonols	-	1230.3	2964.5	2808.7	9	9	9	9	9	3311.8	--	--
pmb3023	449.1	3.8	450.096	C21H22O11	[M-H]-	Eriodictyol C-hexoside	Flavonoids	Dihydroflavone	-	16766	18919	9873.5	9145.6	7771.1	10526	11457	8617.2	18010	--	--
pmb3026	505.1	4.41	506.085	C23H22O13	[M-H]-	Quercetin O-acetylhexoside	Flavonoids	Flavonoid	-	1501	2173	1751.7	2778.6	2677.3	320.37	2657	2349.7	1190.5	--	--
pmb3041	521.1	4.24	522.08	C23H22O14	[M-H]-	Tricin O-saccharic acid	Flavonoids	Flavonoid	-	399070	376620	519840	365030	293740	243460	346920	291780	347340	--	--
pmb3042	491.1	4.44	492.105	C23H24O12	[M-H]-	Tricin 5-O-hexoside	Flavonoids	Flavonoid	-	112600	107300	84685	106390	93924	98186	124500	109400	140270	--	--
pmb3066	481.1	3.02	482.12	C22H26O12	[M-H]-	5-O-p-Coumaroyl shikimic acid O-hexoside	Phenolic acids	Phenolic acids	-	30269	31425	18168	22302	36501	17159	30207	37767	27904	--	--
pmb3074	337.1	3.96	338.085	C16H18O8	[M-H]-	3-O-p-Coumaroyl quinic acid	Phenolic acids	Phenolic acids	1899-30-5	368260	416430	397380	218860	126740	142700	191310	100150	423970	C12208	ko00940,ko00941,ko00945,ko01110
pmb3081	289.1	1.59	289.99	C6H11PO11	[M-H]-	Glucarate O-Phosphoric acid	Others	Saccharides and Alcohols	-	474640	415140	637870	307460	197180	326090	431520	337830	477460	--	--
pmb3894	329.1	6.36	330.061	C17H14O7	[M-H]-	Di-O-methylquercetin	Flavonoids	Flavonols	2068-02-2	73691	97388	58556	89115	60273	54899	53259	57253	81633	C01265	ko00944
pmd0130	468.3	6.5	467.268	C22H46NO7P	[M+H]+	LysoPC 14:0(2n isomer)	Lipids	LPC	-	74470	58094	73306	81080	88212	77219	112280	63452	83111	--	--
pmd0132	496.33	7.57	495.296	C24H50NO7P	[M+H]+	LysoPC 16:0(2n isomer)	Lipids	LPC	-	4682500	4434000	5646700	6796700	4686600	5422700	8066600	5249000	5327300	--	--
pmd0136	524.36	8.69	523.325	C26H54NO7P	[M+H]+	LysoPC 18:0	Lipids	LPC	-	242590	218100	301470	369670	191480	316300	476820	221220	256140	--	--
pmd0160	452.3	7.55	453.253	C21H44NO7P	[M-H]-	LysoPE 16:0(2n isomer)	Lipids	LPE	-	223230	263830	292200	333630	188940	201480	288500	179150	187180	--	--
pme0006	116.1	1.29	115.056	C5H9NO2	[M+H]+	L-Proline	Amino acids and derivatives	Amino acids and derivatives	147-85-3	869650	798990	958590	861690	672230	540660	738420	528020	1037000	C00148	ko00330,ko00332,ko00970,ko01100,ko01110,ko01230,ko02010
pme0008	176.1	1.26	175.084	C6H13N3O3	[M+H]+	L-Citrulline	Amino acids and derivatives	Amino acids and derivatives	372-75-8	22280	22228	26117	15058	13338	20424	26788	21799	28872	C00327	ko00220,ko01100,ko01110,ko01230
pme0014	148.1	1.33	147.045	C5H9NO4	[M+H]+	L-Glutamic acid	Amino acids and derivatives	Amino acids and derivatives	56-86-0	210450	198690	263810	179080	165210	202770	201380	199880	289970	C00025	ko00220,ko00250,ko00330,ko00332,ko00340,ko00430,ko00480,ko00630,ko00650,ko00660,ko00860,ko00910,ko00970,ko00998,ko01100,ko01110,ko01200,ko01210,ko01230,ko02010
pme0021	166	2.49	165.07	C9H11NO2	[M+H]+	L-Phenylalanine	Amino acids and derivatives	Amino acids and derivatives	63-91-2	41865000	35054000	38234000	31288000	31514000	28719000	29481000	32609000	36432000	C00079	ko00360,ko00400,ko00460,ko00940,ko00960,ko00966,ko00970,ko01100,ko01110,ko01210,ko01230,ko02010
pme0026	147	1.18	146.095	C6H14N2O2	[M+H]+	L-(+)-Lysine	Amino acids and derivatives	Amino acids and derivatives	56-87-1	90936	42298	97357	55526	100400	37066	64496	64301	76956	C00047	ko00300,ko00310,ko00780,ko00960,ko00970,ko01100,ko01110,ko01210,ko01230,ko02010
pme0033	137	1.63	136.033	C5H4N4O	[M+H]+	Hypoxanthine	Nucleotides and derivatives	Nucleotides and derivatives	68-94-0	25218	23890	24616	17759	21303	25140	28608	25798	32745	C00262	ko00230,ko01100
pme0040	136.1	1.62	135.049	C5H5N5	[M+H]+	Adenine	Nucleotides and derivatives	Nucleotides and derivatives	73-24-5	5623300	5014200	5441600	4969700	6263100	6551400	5041900	6402200	6614600	C00147	ko00230,ko00908,ko01100
pme0085	359.3	4.65	360.07	C18H16O8	[M-H]-	Rosmarinic acid	Phenolic acids	Phenolic acids	537-15-5	4089700	4056800	3766300	4118000	4064300	4036000	4306300	4464100	4249400	C01850	ko00350,ko01100
pme0120	118.2	1.3	117.07	C5H11NO2	[M+H]+	5-Aminovaleric acid	Amino acids and derivatives	Amino acids and derivatives	660-88-8	40528	29048	48036	32747	30916	31165	34516	39769	40047	C00431	ko00310,ko00330,ko01100
pme0122	189.2	1.52	188.103	C8H16N2O3	[M+H]+	N6-Acetyl-L-lysine	Amino acids and derivatives	Amino acids and derivatives	692-04-6	12850	11295	9339.3	11037	9387.1	5741.9	9957.1	10242	15478	C02727	ko00310,ko01100
pme0181	170.1	1.22	169.076	C7H11N3O2	[M+H]+	1-Methylhistidine	Amino acids and derivatives	Amino acids and derivatives	332-80-9	92642	97872	103710	69740	79187	45029	89992	83691	95876	C01152	ko00340,ko01100
pme0183	152.1	1.35	151.043	C5H5N5O	[M+H]+	2-Hydroxy-6-aminopurine	Nucleotides and derivatives	Nucleotides and derivatives	3373-53-3	38856	28130	49074	53135	78644	42693	56813	63630	71976	--	--
pme0193	147.07	1.18	146.06	C5H10N2O3	[M+H]+	L-Glutamine	Amino acids and derivatives	Amino acids and derivatives	56-85-9	119960	73236	146980	106140	84481	54018	120550	96248	138500	C00064	ko00220,ko00230,ko00240,ko00250,ko00630,ko00910,ko00970,ko01100,ko01230,ko02010
pme0230	268.1	2.38	267.084	C10H13N5O4	[M+H]+	Adenosine	Nucleotides and derivatives	Nucleotides and derivatives	58-61-7	5098000	8008400	6833800	6290700	10851000	7704100	8334800	10283000	9276700	C00212	ko00230,ko01100,ko02010
pme0241	123.04	5.03	122.032	C7H6O2	[M+H]+	Benzoic acid	Phenolic acids	Phenolic acids	65-85-0	27877	25274	20687	33266	25667	27975	19941	17250	29475	C00180	ko00360,ko01100,ko01110
pme0253	174.1	4	173.094	C8H15NO3	[M+H]+	N-Acetyl-L-leucine	Amino acids and derivatives	Amino acids and derivatives	1188-21-2	51282	39873	64117	47115	89158	82980	72176	106740	76450	C02710	--
pme0256	151.03	1.67	152.028	C5H4N4O2	[M-H]-	Xanthine	Nucleotides and derivatives	Nucleotides and derivatives	69-89-6	57776	52842	61089	67968	52206	51571	38673	48918	48540	C00385	ko00230,ko00232,ko01100,ko01110
pme0257	111.03	1.5	112.023	C4H4N2O2	[M-H]-	Uracil	Nucleotides and derivatives	Nucleotides and derivatives	66-22-8	56892	66466	105840	86990	142010	117160	82581	150350	121930	C00106	ko00240,ko00410,ko00770,ko01100
pme0264	243.09	2.58	242.078	C10H14N2O5	[M+H]+	Thymidine	Nucleotides and derivatives	Nucleotides and derivatives	50-89-5	49452	38257	58207	41940	50225	46989	37824	45739	51913	C00214	ko00240,ko01100
pme0271	115.01	1.76	116.006	C4H4O4	[M-H]-	Maleic acid	Organic acids	Organic acids	110-16-7	17348	17169	20800	22188	29245	29843	29061	38729	37186	C01384	ko00350,ko00650,ko00760,ko01100
pme0274	132.09	1.5	131.085	C6H13NO2	[M+H]+	6-Aminocaproic acid	Organic acids	Organic acids	60-32-2	1457300	1171200	1309300	1521200	1116600	941620	928800	953240	1326400	C02378	ko01100
pme0281	165.03	3.5	166.021	C8H6O4	[M-H]-	Terephthalic acid	Phenolic acids	Phenolic acids	100-21-0	1462000	1528400	1365100	1726100	1676500	1436900	1578600	1644900	1382900	C06337	ko01100
pme0282	165.03	3.48	166.021	C8H6O4	[M-H]-	Phthalic acid	Organic acids	Organic acids	88-99-3	95930	91111	85735	114950	101530	98895	95877	108200	89694	C01606	ko01100,ko02010
pme0369	593.16	4.29	594.132	C27H30O15	[M-H]-	Kaempferol 3-O-rutinoside(Nicotiflorin)	Flavonoids	Flavonols	17650-84-9	3050	18507	4580.7	6537.9	2225.3	2496.9	1425	2299.2	3486.2	--	--
pme0434	577	3.37	578.12	C30H26O12	[M-H]-	Procyanidin B2	Tannins	Proanthocyanidins	29106-49-8	555310	389360	293450	30843	110740	10636	33304	110420	897690	--	--
pme0443	493	3.37	493.112	C23H25O12	[M]+	Malvidin 3-O-galactoside	Flavonoids	Anthocyanins	30113-37-2	8931.7	7580.6	9058.2	7997.7	6509.3	7257.7	10675	8668.1	5931.4	--	--
pme0460	291	3.77	290.067	C15H14O6	[M+H]+	L-Epicatechin	Flavonoids	Flavanols	490-46-0	62562	53771	32273	15566	28142	9964.6	6467.1	7337.2	50627	C09727	ko00941,ko01100,ko01110
pme0490	124	1.61	123.027	C6H5NO2	[M+H]+	Nicotinic acid	Others	Vitamin	59-67-6	473270	330010	350360	193720	487550	290490	500490	551270	475040	C00253	ko00760,ko00960,ko01100,ko01110
pme0513	151	1.27	152.058	C5H12O5	[M-H]-	Xylitol	Others	Saccharides and Alcohols	87-99-0	82217	84826	93077	129160	95052	123670	88423	70581	88547	C00379	ko00040,ko01100,ko02010
pme0516	179.16	1.24	180.053	C6H12O6	[M-H]-	Inositol	Others	Saccharides and Alcohols	87-89-8	423150	456570	441220	348520	275090	249200	246390	282440	323630	C00137	ko00052,ko00053,ko00562,ko01100,ko02010,ko04070
pme0519	341	1.28	342.096	C12H22O11	[M-H]-	D-(+)-Sucrose	Others	Saccharides and Alcohols	57-50-1	5839400	6315200	8135900	8156000	7415000	6816300	6814400	6530800	7710700	--	--
pme0534	195.16	1.2	196.047	C6H12O7	[M-H]-	Gluconic acid	Others	Saccharides and Alcohols	526-95-4	197340	185570	232010	132860	133740	124640	165670	161560	144040	C00257	ko00030,ko01100,ko01110,ko01200
pme1002	138.08	1.7	137.076	C8H11NO	[M+H]+	L-Tyramine	Amino acids and derivatives	Amino acids and derivatives	51-67-2	55580	71914	247260	8862.4	34353	35721	5302.3	32967	68634	C00483	ko00350,ko00950,ko01100,ko01110
pme1109	152	1.65	151.043	C5H5N5O	[M+H]+	Guanine	Nucleotides and derivatives	Nucleotides and derivatives	73-40-5	300120	250090	347770	397420	528650	428070	495530	618440	545380	C00242	ko00230,ko01100
pme1178	284.09	1.96	283.078	C10H13N5O5	[M+H]+	Guanosine	Nucleotides and derivatives	Nucleotides and derivatives	118-00-3	2107100	1837000	1601400	1598400	1752100	1405600	1574300	1491700	1885900	C00387	ko00230,ko01100,ko02010
pme1184	268.1	2.18	267.084	C10H13N5O4	[M+H]+	Deoxyguanosine	Nucleotides and derivatives	Nucleotides and derivatives	961-07-9	145390	117110	153570	117060	129720	123770	127230	109580	128120	C00330	ko00230,ko01100,ko02010
pme1201	273.08	6.02	274.073	C15H14O5	[M-H]-	Phloretin	Flavonoids	Chalcones	60-82-2	31785	13763	13105	5536.3	5326.6	1874.1	1877.2	2607.6	23089	C00774	ko00941,ko01110
pme1210	150	1.68	149.042	C5H11NO2S	[M+H]+	L-Methionine	Amino acids and derivatives	Amino acids and derivatives	63-68-3	173950	158220	187310	178040	128370	119250	156430	145090	167860	C00073	ko00270,ko00966,ko00970,ko01100,ko01110,ko01210,ko01230
pme1286	385	1.81	384.103	C14H20N6O5S	[M+H]+	S-(5'-Adenosy)-L-homocysteine	Amino acids and derivatives	Amino acids and derivatives	979-92-0	18451	18364	20569	19745	17858	10195	16159	17533	19263	C00021	ko00270,ko01100,ko01230
pme1383	170.1	1.61	169.065	C8H11NO3	[M+H]+	Pyridoxine	Others	Vitamin	65-23-6	100100	94488	99819	126470	166490	120030	99228	119430	109920	C00314	ko00750,ko01100
pme1419	164	2.27	199.032	C6H14ClNO2S	[M-Cl]+	L-Methionine methyl ester	Amino acids and derivatives	Amino acids and derivatives	2491-18-1	24897	23423	21128	18426	22480	11666	20617	25166	22543	--	--
pme1439	165.05	4.29	164.041	C9H8O3	[M+H]+	p-Coumaric acid	Phenolic acids	Phenolic acids	501-98-4	33900	28258	39453	47179	57480	77195	30936	44989	50574	C00811	ko00130,ko00350,ko00940,ko00950,ko00999,ko01100,ko01110
pme1474	298	3.35	297.075	C11H15N5O3S	[M+H]+	5'-Deoxy-5'-(methylthio)adenosine	Nucleotides and derivatives	Nucleotides and derivatives	2457-80-9	2433200	3893000	2929000	5138000	7230500	4289800	7966600	7901700	4660200	C00170	ko00270,ko00908,ko01100
pme1605	593.16	4.16	594.132	C27H30O15	[M-H]-	Kaempferol 3-O-robinobioside(Biorobin)	Flavonoids	Flavonols	17297-56-2	9	19872	6803.5	9	9	9	9	9	9	--	--
pme1611	433.12	4.22	434.102	C21H22O10	[M-H]-	Isohemiphloin	Flavonoids	Flavonoid carbonoside	3682-02-8	285530	60020	22543	2819.4	4246	11502	15832	12714	91554	--	--
pme1691	147.12	1.27	146.106	C7H16NO2	[M+H]+	Acetylcholine	Alkaloids	Alkaloids	60-31-1	42314	46590	51891	34198	52154	45005	57889	44211	53918	C08201	--
pme1816	353	3.08	354.079	C16H18O9	[M-H]-	Neochlorogenic acid(5-O-Caffeoylquinic acid)	Phenolic acids	Phenolic acids	906-33-2	1060400	968350	924760	582770	314070	431550	464120	326080	1443200	C17147	--
pme2024	177	2.08	176.086	C10H12N2O	[M+H]+	Serotonin	Alkaloids	Plumerane	50-67-9	256080	338780	1341100	320760	186920	92619	135180	875700	1482200	C00780	ko00380,ko01100
pme2237	181.08	1.25	182.067	C6H14O6	[M-H]-	Dulcitol	Others	Saccharides and Alcohols	608-66-2	132710	86814	142420	178760	152100	132280	137020	115880	116820	C01697	ko00052,ko01100
pme2246	301	4.25	301.998	C14H6O8	[M-H]-	Ellagic acid	Others	Others	476-66-4	48827	20806	20892	49096	55179	50621	61915	70069	54144	C10788	--
pme2433	106	1.18	105.07	C4H11NO2	[M+H]+	Diethanolamine	Others	Others	111-42-2	13634	14090	18139	10243	13016	12517	9366.6	13223	15094	C06772	ko00564
pme2459	449.1	4.27	448.082	C21H20O11	[M+H]+	Luteolin 7-O-glucoside(Cynaroside)	Flavonoids	Flavonoid	5373-11-5	1501300	1810900	1721500	1743700	1875100	1820500	1795200	2479300	2019700	C03951	ko00944
pme2482	139.1	3.51	138.026	C7H6O3	[M+H]+	Protocatechuic aldehyde	Flavonoids	Flavanols	139-85-5	242910	270840	247160	443310	360290	513410	324790	344660	371310	C16700	ko00950
pme2566	217	1.64	218.078	C8H14N2O5	[M-H]-	(5-L-Glutamyl)-L-amino acid	Amino acids and derivatives	Amino acids and derivatives	5875-41-2	4035.7	4859.4	2487.4	5525.9	5468.8	6745.8	6757.4	8549.8	9128.5	C03740	ko00480,ko01100
pme2596	184.05	2.17	183.045	C8H9NO4	[M+H]+	4-Pyridoxic acid	Others	Vitamin	82-82-6	2425.4	2358.3	4367.9	5710.9	4692.7	6097.9	4567.1	7503.4	3004.3	C00847	ko00750,ko01100
pme2617	166	1.15	165.036	C5H11NO3S	[M+H]+	Methionine sulfoxide	Amino acids and derivatives	Amino acids and derivatives	62697-73-8	1701200	1751700	2032100	1995800	2007800	2091800	2202900	2042800	2154300	--	--
pme2758	162	1.28	163.039	C5H9NO5	[M-H]-	4-Hydroxy-L-glutamic acid	Amino acids and derivatives	Amino acids and derivatives	3913-68-6	26376	28689	41334	39124	42453	32804	48667	41518	28231	C03079	--
pme2801	167	2.24	166.042	C6H6N4O2	[M+H]+	7-Methylxanthine	Nucleotides and derivatives	Nucleotides and derivatives	552-62-5	2844.4	3634.2	2130.6	3677.9	5266.3	2559.9	4317.6	3948.9	3329.3	C16353	ko00232,ko01100,ko01110
pme2836	178.08	3.36	177.07	C10H11NO2	[M+H]+	5-Hydroxytryptophol	Alkaloids	Plumerane	154-02-9	15509	11293	10410	13621	13817	8717.5	16432	33451	18052	--	--
pme2890	269	1.31	268.041	C8H16N2O4S2	[M+H]+	L-Homocystine	Amino acids and derivatives	Amino acids and derivatives	626-72-2	9473.9	5813.5	9035.4	6704.6	8472.8	7832.2	5628.8	5832.5	8689.3	C01817	ko00270
pme2954	303.04	5.58	302.033	C15H10O7	[M+H]+	Quercetin	Flavonoids	Flavonols	117-39-5	582480	600050	374590	343150	349260	303840	267580	312620	473140	C00389	ko00941,ko00944,ko01100,ko01110
pme2987	147.1	6.08	148.046	C9H8O2	[M-H]-	3,4-Dihydrocoumarin	Lignans and Coumarins	Coumarins	119-84-6	3227.3	1688.2	3487.7	1902.1	3499	4708.4	3410.8	4832	4564.2	C02274	--
pme2993	193.1	4.5	192.035	C10H8O4	[M+H]+	Scopoletin(7-Hydroxy-5-methoxycoumarin)	Lignans and Coumarins	Coumarins	92-61-5	237400	183470	225750	172590	280840	242750	215290	287030	275670	C01752	ko00940,ko01110
pme3007	403	1.18	403.985	C9H14N2O12P2	[M-H]-	Uridine 5’-diphosphate	Nucleotides and derivatives	Nucleotides and derivatives	27821-45-0	7287	6221.6	6698.1	7996	8835.9	7718	11599	10141	10406	C00015	ko00240,ko00908,ko01100
pme3011	104.06	1.27	103.056	C4H9NO2	[M+H]+	γ-Aminobutyric acid	Organic acids	Organic acids	56-12-2	1789800	1567000	2067700	1362100	1007000	695050	1024500	1440600	1134400	C00334	ko00250,ko00330,ko00410,ko00650,ko00760,ko01100
pme3017	104	1.24	103.056	C4H9NO2	[M+H]+	2-Aminoisobutyric acid	Amino acids and derivatives	Amino acids and derivatives	62-57-7	2528700	1461900	1296600	2862800	2554900	2815000	1375700	2656800	2235600	C03665	--
pme3033	104	1.25	103.056	C4H9NO2	[M+H]+	N,N-Dimethylglycine	Amino acids and derivatives	Amino acids and derivatives	1118-68-9	1170700	1040300	1548300	1027000	963750	720320	811950	1178000	1073500	C01026	ko00260,ko01100
pme3148	400.33	7.17	399.304	C23H45NO4	[M+H]+	L-Palmitoylcarnitine	Alkaloids	Alkaloids	2364-67-2	906.06	513.54	465.37	589.48	284.62	702.44	974.97	1189.8	867.94	C02990	ko00071,ko01212
pme3184	332	1.64	331.053	C10H14N5O6P	[M+H]+	2'-Deoxyadenosine-5'-monophosphate	Nucleotides and derivatives	Nucleotides and derivatives	653-63-4	769850	788500	718840	876470	977450	837020	1006500	1110900	842410	C00360	ko00230,ko01100
pme3188	323	1.73	324.021	C9H13N2O9P	[M-H]-	Uridine 5'-monophosphate	Nucleotides and derivatives	Nucleotides and derivatives	58-97-9	61421	54024	79162	77093	62201	39153	55540	60712	67169	C00105	ko00240,ko01100
pme3211	463	4.31	464.076	C21H20O12	[M-H]-	Quercetin 3-O-glucoside(Isotrifoliin)	Flavonoids	Flavonols	21637-25-2	27566	49077	25768	14280	18284	12255	5263.1	13532	29533	C05623	ko00944,ko01100,ko01110
pme3285	275	3.78	274.073	C15H14O5	[M+H]+	Afzelechin(3,5,7,4'-Tetrahydroxyflavan)	Flavonoids	Isoflavones	2545-00-8	6273.7	8163.2	4299.5	4018.1	6672	7353.8	4892.9	4797.9	17966	C09320	ko00941,ko01110
pme3337	384	2.67	383.09	C14H17N5O8	[M+H]+	N6-Succinyl Adenosine	Nucleotides and derivatives	Nucleotides and derivatives	4542-23-8	1055600	898400	952970	1070700	915980	827760	1224400	1565300	842450	--	--
pme3382	160	1.71	161.059	C6H11NO4	[M-H]-	N-Acetylthreonine	Amino acids and derivatives	Amino acids and derivatives	17093-74-2	5457.8	4938.2	6385.1	5595.2	4837.8	5415.1	6988.3	7237.3	7486.2	--	--
pme3388	189	1.18	188.114	C7H16N4O2	[M+H]+	H-HomoArg-OH	Amino acids and derivatives	Amino acids and derivatives	156-86-5	31224	15041	26509	19360	14841	14777	19931	18411	27867	C01924	--
pme3443	207.1	4.93	208.064	C11H12O4	[M-H]-	Sinapinaldehyde	Phenolic acids	Phenolic acids	4206-58-0	272820	293110	284520	354190	454170	346370	317610	429200	372000	--	--
pme3514	301	5.58	302.033	C15H10O7	[M-H]-	Morin	Flavonoids	Flavonols	6472-38-4	6910	7146.2	6980.4	4163.8	6501.8	4090.5	4491.4	5121.9	6516.9	C10105	--
pme3705	193.14	1.22	194.033	C6H10O7	[M-H]-	D-Glucoronic acid	Others	Saccharides and Alcohols	6556-12-3	14830	21717	23406	15891	21751	17938	17892	18719	22272	C00191	ko00040,ko00053,ko00520,ko00562,ko01100
pme3732	244.09	1.32	243.073	C9H13N3O5	[M+H]+	Cytidine	Nucleotides and derivatives	Nucleotides and derivatives	65-46-3	103700	84435	87615	85718	94127	73593	79971	88448	144240	C00475	ko00240,ko01100,ko02010
pme3961	252	2.46	251.089	C10H13N5O3	[M+H]+	Deoxyadenosine	Nucleotides and derivatives	Nucleotides and derivatives	958-09-8	307980	425910	443580	481720	633140	615880	530470	664470	702130	C00559	ko00230,ko01100,ko02010
pme3967	312	2.73	311.107	C12H17N5O5	[M+H]+	2-(Dimethylamino)guanosine	Nucleotides and derivatives	Nucleotides and derivatives	2140-67-2	150000	101790	94957	119950	118460	115010	112550	100290	145710	--	--
pmf0424	517.1	4.48	516.105	C25H24O12	[M+H]+	Isochlorogenic acid B	Phenolic acids	Phenolic acids	14534-61-3	58425	43359	92122	19396	12379	27539	11550	8434.7	116810	--	--
pmf0440	163.1	6.54	162.061	C10H10O2	[M+H]+	4-MethoxycinnaMaldehyde	Phenolic acids	Phenolic acids	1963-36-6	103960	109400	106790	128650	124050	119730	110460	117080	127120	--	--
pmf0608	161.03	4.65	162.026	C9H6O3	[M-H]-	Oxalic acid	Phenolic acids	Phenolic acids	93-35-6	837650	730660	774930	771490	762420	751430	842490	848000	920780	C09315	ko00940,ko01110
pmn001319	413.12	6.41	414.113	C22H22O8	[M-H]-	1-O-Feruloyl-3-O-p-Coumaroyl glycerol	Phenolic acids	Phenolic acids	-	3727.2	3504.6	4810.1	3570.3	5465.9	6293.8	4732.2	9536.1	6779.8	--	--
pmn001367	315.07	2.39	316.065	C13H16O9	[M-H]-	Protocatechuic acid-4-glucoside	Phenolic acids	Phenolic acids	-	208500	210810	73004	60762	65353	109550	62210	173750	136900	--	--
pmn001380	187.1	5.03	188.093	C9H16O4	[M-H]-	Eucommiol	Others	Others	55930-44-4	131950	123370	75282	162450	108260	75150	112100	98359	140510	C17878	--
pmn001382	515.12	4.42	516.105	C25H24O12	[M-H]-	Isochlorogenic acid A	Phenolic acids	Phenolic acids	2450-53-5	16455	18676	30487	12166	8207.9	8548.8	14334	7597	41379	--	--
pmn001384	515.12	4.42	516.105	C25H24O12	[M-H]-	Isochlorogenic acid C	Phenolic acids	Phenolic acids	57378-72-0	19877	18621	44110	6397.9	12671	13838	9118.5	10022	54130	--	--
pmn001405	447.1	4.43	448.082	C21H20O11	[M-H]-	Luteolin-7-O-glucoside	Flavonoids	Flavonoid	5373-11-5	606460	621260	736610	540870	541760	489840	780680	642980	536490	C03951	ko00944
pmn001421	337.09	3.82	338.085	C16H18O8	[M-H]-	3-O-(E)-p-Coumaroyl quinic acid	Phenolic acids	Phenolic acids	87099-71-6	413970	454750	440240	239090	133430	163210	170000	114450	405460	--	--
pmn001426	487.24	6.45	488.317	C30H48O5	[M-H]-	Enscaphic acid	Terpenoids	Triterpene	53155-25-2	18836	9897.4	10794	31753	30595	23529	27260	27679	23107	--	--
pmn001477	435.1	4.31	436.082	C20H20O11	[M-H]-	4-C-β-D-Glucose-1,3,6-trihydroxy-7-methoxyxanthone	Others	Xanthone	-	2606.9	22297	9279.6	2712.1	4395.4	4747.3	4553.3	2380	11310	--	--
pmn001495	329.2	6.4	330.251	C19H38O4	[M-H]-	Hexadecanoic acid 2,3-dihydroxypropyl ester	Lipids	Glycerol ester	542-44-9	69612	93293	57906	85558	60965	53622	48768	58180	80592	--	--
pmn001552	177	3.83	178.021	C9H6O4	[M-H]-	Esculetin	Phenolic acids	Phenolic acids	305-01-1	394500	350530	465000	362300	849630	799600	577130	720780	659750	C09263	--
pmn001578	255.23	10.72	256.219	C16H32O2	[M-H]-	Hexadecanoic acid	Phenolic acids	Phenolic acids	57-10-3	8678200	8708700	8860300	7679300	8510900	8727700	7778100	7615400	10466000	C00249	ko00061,ko00062,ko00071,ko00073,ko01040,ko01100,ko01212
pmn001583	609.1	4.06	610.126	C27H30O16	[M-H]-	Bioquercetin	Flavonoids	Flavonols	52525-35-6	971.8	6651.8	6260.6	2526.2	6470.8	3065.6	2097	975.43	7652.4	--	--
pmn001590	187.1	5.48	188.093	C9H16O4	[M-H]-	Azelaic acid	Lipids	Free fatty acids	123-99-9	7338.6	7386.1	6882	8528.6	7495.4	7455.4	8468	4376.1	6025.6	C08261	--
pmn001606	309.3	10.01	310.262	C20H38O2	[M-H]-	Eicosenoic acid	Lipids	Free fatty acids	26764-41-0	33475	40015	81514	39129	30654	42650	36795	28244	37402	C16526	ko01040
pmn001610	307.3	11.09	308.248	C20H36O2	[M-H]-	Eicosadienoic acid	Lipids	Free fatty acids	5598-38-9	55904	79503	61322	62692	54313	84810	53217	44585	56087	C16525	ko01040
pmn001611	253.2	9.9	254.205	C16H30O2	[M-H]-	Palmitoleic acid	Lipids	Free fatty acids	373-49-9	2324200	1965600	2057400	2888000	2869800	2666000	2737700	2965400	2472800	C08362	ko00061
pmn001615	402.09	4.07	403.097	C13H23NO9S2	[M-H]-	3-Methylamylthioglycoside	Others	Glucosinolates	-	44540	43015	26747	28039	38402	30157	25229	32852	32513	--	--
pmn001639	447.1	4.68	448.082	C21H20O11	[M-H]-	Cynaroside	Flavonoids	Flavonoid	5373-11-5	34481	43002	33109	6846.2	6632.2	8821	8037.9	5260.3	45208	--	--
pmn001646	865.2	3.82	866.172	C45H38O18	[M-H]-	Procyanidin C1	Tannins	Proanthocyanidins	37064-30-5	3257.7	2533.8	1231.8	819.59	587.19	411.03	702.74	797.99	3449.6	C17624	--
pmn001647	865.2	3.62	866.172	C45H38O18	[M-H]-	Procyanidin C2	Tannins	Proanthocyanidins	37064-31-6	12519	9239.5	7312.8	742.12	1120.7	950.12	1235.3	1804.5	18555	--	--
pmn001661	381.2	3.9	382.177	C20H30O7	[M-H]-	Cinncassiol C1	Phenolic acids	Phenolic acids	73613-35-1	11857	20345	15265	18349	15776	23468	15407	13188	19543	C17643	--
pmn001667	577.1	4.28	578.12	C30H26O12	[M-H]-	Procyanidin B4	Tannins	Proanthocyanidins	29106-51-2	7086.4	5248	5159.4	9	9	9	9	9	9	C10238	--
pmn001668	415.1	3.68	416.128	C22H24O8	[M-H]-	Apigenin-3-O-α-L-rhamnoside	Flavonoids	Flavonoid	-	159470	155790	129020	150520	188650	141160	155580	190260	167190	--	--
pmn001669	237.1	6.08	238.073	C12H14O5	[M-H]-	Methyl sinapate	Phenolic acids	Phenolic acids	20733-94-2	27173	28137	21560	22669	23931	14151	18072	22002	14856	--	--
pmn001680	163.04	2.86	164.041	C9H8O3	[M-H]-	Coumaric acid	Phenolic acids	Phenolic acids	500-05-0	135780	115880	139660	84961	107560	96502	169110	120400	133520	--	--
pmn001688	295.23	7.97	296.214	C18H32O3	[M-H]-	9S-Hyroxy-10E,12E-octadecadienoic acid	Lipids	Free fatty acids	-	1207200	1185300	934860	1463200	915420	1158800	861070	1123200	1069400	--	--
pmn001694	329.23	6.41	330.217	C18H34O5	[M-H]-	9,10,13-Trihyroxy-11-octadecadienoic acid	Lipids	Free fatty acids	-	70948	94734	56831	87204	58870	50540	49719	55845	81720	--	--
pmn001700	455.35	10.06	456.329	C30H48O3	[M-H]-	24,30-Dihydroxy-12(13)-enolupinol	Terpenoids	Triterpene	-	8376.7	8007.5	8024.7	20691	15462	17348	21810	11235	11970	--	--
pmn001705	471.35	8.16	472.323	C30H48O4	[M-H]-	3,24-Dihydroxy-17,21-semiacetal-12(13)oleanolic fruit	Terpenoids	Triterpene	-	599410	356270	412450	990630	764980	756140	840630	782710	604070	--	--
pmn001706	471.35	8.29	472.323	C30H48O4	[M-H]-	2-Hydroxyoleanolic acid	Terpenoids	Triterpene	26707-60-8	58902	39771	65493	103210	75098	93304	75363	80368	72260	--	--
pmn001708	487.34	6.69	488.317	C30H48O5	[M-H]-	Asiatic acid	Terpenoids	Triterpene	464-92-6	617.72	650.21	383.42	978.45	127.13	466.8	799.76	1297	219.62	C08617	--
pmn001710	521.13	4.18	522.114	C24H26O13	[M-H]-	Rosmarinyl Glucoside	Phenolic acids	Phenolic acids	-	6686100	4603300	3449500	3204100	2328300	1826400	2993000	2521200	2825500	--	--
pmn001728	289.08	4.4	290.112	C15H18N2O4	[M-H]-	N-Acetyl-DL-tryptophan	Amino acids and derivatives	Amino acids and derivatives	87-32-1	838830	1150100	1016300	902240	959230	1068800	790130	996680	845400	--	--
pmn001738	403.1	3.77	404.111	C17H24O11	[M-H]-	Oleoside 11-methyl ester	Phenolic acids	Phenolic acids	60539-23-3	713890	651900	537740	1023200	970580	740440	915760	895290	616230	--	--
pmp000086	269.1	4.08	268.081	C13H16O6	[M+H]+	1-Feruloyl-sn-glycerol	Phenolic acids	Phenolic acids	-	215970	212830	192070	263670	221820	249330	222160	297670	218280	--	--
pmp000100	867.21	3.4	866.172	C45H38O18	[M+H]+	Arecatannin B1	Tannins	Proanthocyanidins	79763-28-3	3910.5	2745.2	2983.9	764.31	481.39	491.31	634.39	1405.2	5651.7	C17892	--
pmp000102	1155.27	3.22	1154.22	C60H50O24	[M+H]+	Arecatannin A1	Tannins	Proanthocyanidins	-	186.58	173.91	186.08	58.777	108.66	112.64	106.87	109.98	459.63	C17894	--
pmp000103	1155.27	3.32	1154.22	C60H50O24	[M+H]+	Arecatannin A2	Tannins	Proanthocyanidins	79763-29-4	529.12	298.07	385.78	455.62	257.65	127.12	122.78	429.28	540.32	C17893	--
pmp000120	463.1	4.53	462.096	C22H22O11	[M+H]+	Diosmetin-6-C-glucoside	Flavonoids	Flavonoid	-	1817.3	1220.2	1290.9	2113.8	3192.8	1243.6	2074	3085.1	2051.7	--	--
pmp000194	519.11	4.85	518.085	C24H22O13	[M+H]+	Malonyglygenistin	Flavonoids	Isoflavones	-	22909	18939	27344	26966	17408	24352	22763	30379	19305	--	--
pmp000231	339.1	3.83	338.085	C16H18O8	[M+H]+	Trans-3-O-p-coumaric quinic acid	Phenolic acids	Phenolic acids	-	193290	288270	263550	128420	80463	86297	120590	51656	340640	--	--
pmp000232	339.1	3.36	338.085	C16H18O8	[M+H]+	Cis-3-p-coumaric quinic acid	Phenolic acids	Phenolic acids	-	87836	125980	108970	67739	50405	62404	84903	60289	106450	--	--
pmp000248	205.09	6.14	204.07	C12H12O3	[M+H]+	3-Butylidene-7-hydroxyphthalide	Others	Others	93236-67-0	4425.9	6208.7	5496.9	6006.8	5847.2	6080.2	5838.7	5655.5	4837.5	C09921	--
pmp000274	579.15	3.87	578.12	C30H26O12	[M+H]+	Procyanidin B3	Tannins	Proanthocyanidins	23567-23-9	8650.6	4522.4	6980.3	9	9	9	9	9	16471	--	--
pmp000284	223.06	4.78	222.044	C11H10O5	[M+H]+	Fraxidin	Lignans and Coumarins	Coumarins	525-21-3	8976700	7999600	10054000	7578800	11212000	9524800	10036000	12836000	11453000	C17479	--
pmp000444	487.34	4.42	486.303	C30H46O5	[M+H]+	27,28-Dicarboxyl ursolic acid	Terpenoids	Triterpene	-	29416	37745	35808	36137	32671	33761	30071	27238	31683	--	--
pmp000446	531.23	4.5	530.199	C27H34N2O9	[M+H]+	22-O-Demethyl-22-O-β-D-glucopyranosyl isocorynoxeine	Alkaloids	Alkaloids	-	293600	225740	280840	169430	239770	179530	307830	362970	169160	--	--
pmp000452	225.1	3.84	224.127	C13H20O3	[M+H]+	Annuionone D	Others	Others	-	6644.5	5899	6883.1	12295	11489	9136.4	13742	13399	7482.4	--	--
pmp000460	284.1	5.37	283.108	C17H17NO3	[M+H]+	N-cis-Paprazine	Alkaloids	Phenolamine	-	18565	23325	53445	22823	11192	13548	19465	11867	38902	--	--
pmp000544	355.1	3.39	354.079	C16H18O9	[M+H]+	Chlorogenic Acid	Phenolic acids	Phenolic acids	327-97-9	2952800	3489800	3907000	2065100	1410100	1674600	1654800	1858100	4389200	C00852	ko00940,ko00941,ko00945,ko01110
pmp000545	355.1	3.37	354.079	C16H18O9	[M+H]+	4-Caffeoylquinic acid	Phenolic acids	Phenolic acids	905-99-7	204370	235120	270330	154800	99148	109420	114420	109160	279450	--	--
pmp000562	257.1	6.14	256.064	C15H12O4	[M+H]+	Pinocembrin	Flavonoids	Dihydroflavone	480-39-7	183430	153520	197930	112910	283370	261540	228120	286880	244430	C09827	ko00941
pmp000572	287.05	5.58	286.038	C15H10O6	[M+H]+	Luteolin	Flavonoids	Flavonoid	491-70-3	5458	3829.6	6157.9	6491.3	5916.4	5668	5220.8	5782.1	5478.1	C01514	ko00941,ko00944,ko01100,ko01110
pmp000578	463.08	4.29	462.079	C25H18O9	[M+H]+	Luteolin-7-O-glucuronide	Flavonoids	Flavonoid	29741-10-4	3256.9	2941.5	2398.9	9	9	9	9	9	9	--	--
pmp000580	465.1	4.31	464.076	C21H20O12	[M+H]+	Isoquercitrin(Quercetin 3-O-β-D-glucoside)	Flavonoids	Flavonols	482-35-9	972480	430940	887470	349570	502940	462400	484440	579440	753540	--	--
pmp000585	519.11	5.03	518.085	C24H22O13	[M+H]+	Apigenin-7-O-(6-O-Malonyl Glucoside)	Flavonoids	Flavonoid	-	26783	26086	26648	31108	33222	28920	24637	21348	25258	--	--
pmp000588	549.12	5.14	548.094	C25H24O14	[M+H]+	Diosmetin-7-O-(6'-O-malonyl)-β-D-glucoside	Flavonoids	Flavonoid	-	46780	47529	49686	47240	45230	46090	51897	48061	48228	--	--
pmp000589	551.1	4.63	550.074	C24H22O15	[M+H]+	Quercetin-7-O-(6'-O-malonyl)-β-D-glucoside	Flavonoids	Flavonols	-	10478	17655	18204	4503.8	2349.2	2714.7	2712	3336.6	14392	--	--
pmp000593	595.16	4.26	594.132	C27H30O15	[M+H]+	Luteolin-7-O-rutinoside	Flavonoids	Flavonoid	3563-98-2	1506.9	16120	5849.6	6922.5	1652.2	3206.1	1504.5	2161.9	1970.7	--	--
pmp000594	609.18	4.69	608.146	C28H32O15	[M+H]+	Diosmetin-7-O-rutin	Flavonoids	Flavonoid	-	1320.9	1022.8	1306.6	1530.8	2154.8	1217.2	905.78	1159.5	1711.4	--	--
pmp000595	611.16	3.81	610.126	C27H30O16	[M+H]+	Luteolin-7,3'-Di-O-β-D-Glucoside	Flavonoids	Flavonoid	257-724-7	7825.9	6544.2	2929.8	4903.4	4750.1	6547.2	5089.3	7221.8	17327	--	--
pmp000596	627.15	3.37	626.12	C27H30O17	[M+H]+	Quercetin 3,7-bis-O-β-D-glucoside	Flavonoids	Flavonols	-	3818.6	4938.5	4549	1639.2	1473.5	1543.1	1523.4	2287.8	3200.3	--	--
pmp000781	619.39	8.99	618.355	C39H54O6	[M+H]+	p-Coumaroyleuscaphic acid	Terpenoids	Triterpene	-	10222	5939	7837.5	18452	13735	17973	18089	15697	16108	--	--
pmp000782	635.39	7.92	634.349	C39H54O7	[M+H]+	Caffeoyl hawthorn acid	Terpenoids	Triterpene	-	31150	15704	22812	54335	41503	39216	48212	46121	42104	--	--
pmp000906	213.13	8.75	212.11	C15H16O	[M+H]+	Dihydroylindesteolene	Others	Others	-	1525.4	790.35	1193.7	1087.1	1169.3	850.25	1573.1	928.75	1453.9	--	--
pmp000908	229.12	7.88	228.104	C15H16O2	[M+H]+	Dehydrocamphorlactone	Others	Others	-	3423700	3524300	3625000	3787000	3897600	4016700	3898200	4314200	4004100	--	--
pmp000912	247.03	6.81	246.113	C15H18O3	[M+H]+	Hydroxyindesteolide	Others	Others	-	79871	77742	79527	85281	71143	83848	54362	62906	65538	--	--
pmp000967	205.1	3.01	204.08	C11H12N2O2	[M+H]+	Tryptophan	Amino acids and derivatives	Amino acids and derivatives	73-22-3	16122000	18931000	17440000	18540000	14695000	13564000	12852000	17550000	20985000	C00078	ko00260,ko00380,ko00400,ko00901,ko00966,ko00970,ko01100,ko01110,ko01210,ko01230
pmp001033	423.09	3.72	422.068	C19H18O11	[M+H]+	Isomangiferin	Others	Xanthone	24699-16-9	2825000	2781600	2350900	2603000	2650900	3210500	2654800	2695300	2412300	--	--
pmp001074	287.09	7.49	286.073	C16H14O5	[M+H]+	Isosakuranetin	Flavonoids	Dihydroflavone	207-551-8	15331	19118	14214	11028	5962.9	7164.7	9529.5	7075	9226.9	--	--
pmp001085	411.2	4.05	410.171	C21H30O8	[M+H]+	Onitin-2'-O-D-glucoside	Others	Others	76947-60-9	52696	46916	66314	53408	42770	62120	58994	59027	43750	--	--
pmp001096	216.1	6.33	215.05	C12H9NO3	[M+H]+	Dictangustine A	Alkaloids	Alkaloids	-	873.29	1547.5	1660.3	780.43	1397	899.19	789.13	2036.9	2363.2	--	--
pmp001178	284.1	5.32	283.108	C17H17NO3	[M+H]+	N-cis-sinapoyltyramine	Alkaloids	Phenolamine	-	14501	25399	44175	24915	13795	12620	16627	12356	42669	--	--
pmp001188	625.3	6.5	624.219	C36H36N2O8	[M+H]+	C19	Alkaloids	Alkaloids	-	134910	75905	136090	219330	94302	89801	234120	143220	374940	--	--
pmp001198	132.1	1.7	131.085	C6H13NO2	[M+H]+	6-Deoxyfagomine	Alkaloids	Alkaloids	197449-09-5	1096900	1168800	1078500	1278900	1032000	983760	910310	930190	1123500	--	--
pmp001200	314.1	5.41	313.117	C18H19NO4	[M+H]+	Methoxy-N-Caffeoyltyramine	Alkaloids	Phenolamine	-	680990	825700	1349500	586930	289430	247960	356410	397060	675420	--	--
pmp001201	162.1	1.24	161.094	C7H15NO3	[M+H]+	5-Aminocycloheptane-1,2,3-triol	Alkaloids	Alkaloids	-	6922.6	9282.7	9601.9	7522.4	5347.6	8074.6	7907.9	6325.9	4272.7	--	--
pmp001213	166.08	2.41	165.07	C9H11NO2	[M+H]+	Phenylalanine	Amino acids and derivatives	Amino acids and derivatives	63-91-2	24396000	20332000	22212000	18021000	17080000	16263000	16669000	18243000	20915000	C00079	ko00360,ko00400,ko00460,ko00940,ko00960,ko00966,ko00970,ko01100,ko01110,ko01210,ko01230,ko02010
pmp001249	428.19	2.47	428.168	C20H30NO9+	[M]+	Caffeoylcholine 6-glucoside	Alkaloids	Alkaloids	-	2879.3	4128.7	4470.3	4174.1	5112.8	1943.9	4464	4940	4238.1	--	--
pmp001250	520.34	7.42	520.304	C26H51NO7P+	[M]+	PC(18:2)	Lipids	PC	-	2952500	3190700	3516700	3680300	3333100	3212100	3821600	3134000	3066500	--	--
pmp001251	520.34	7.24	520.304	C26H51NO7P+	[M]+	PC(18:2)isomer	Lipids	PC	-	3113400	2929000	3375500	3509800	3169700	3346400	3650800	2851300	2983100	--	--
pmp001255	314.14	5.26	313.131	C18H19NO4	[M+H]+	N-Trans-feruloyltyramine	Alkaloids	Phenolamine	66648-43-9	1286700	1571000	2697800	1172700	556960	529070	829590	746340	1288000	C02717	--
pmp001256	314.14	5.41	313.131	C18H19NO4	[M+H]+	N-Cis-feruloyltyramine	Alkaloids	Phenolamine	80510-09-4	1326800	1739500	2993500	1253200	579760	545100	887270	823200	1333600	--	--
pmp001264	274.28	6.5	273.243	C16H35NO2	[M+H]+	Hexadecylsphingosine	Lipids	Sphingolipids	-	8331200	10560000	10990000	9851300	13182000	11915000	10067000	12513000	9398700	--	--
pmp001266	280.26	7.18	279.235	C18H33NO	[M+H]+	Crucigasterin E	Others	Others	-	56409	64285	60395	62183	55219	66107	65189	61000	72366	--	--
pmp001270	494.33	7.08	493.282	C24H48NO7P	[M+H]+	LysoPC(16:2)	Lipids	LPC	-	7326700	7007100	9859700	10581000	9063900	6576900	10878000	6339800	7706800	--	--
pmp001272	478.29	7.4	477.253	C23H44NO7P	[M+H]+	3-{(2-Aminoethoxy)(hydroxy)phosphoryl]oxy}-2-12-octadecadienoate	Alkaloids	Alkaloids	-	2500500	2545500	2981700	3041300	2358400	2411500	3008500	2371100	2245400	--	--
pmp001273	520.34	7.43	519.296	C26H50NO7P	[M+H]+	LysoPC(18:2)	Lipids	LPC	-	3106800	3215600	3870100	3593400	3252500	3363600	3613300	3175300	3185200	--	--
pmp001274	542.32	7.43	541.282	C28H48NO7P	[M+H]+	2-Hydroxy-5,8,11,14,17-icosapentaenoyloxy ]propyl-2-(trimethylammonio)ethyl phosphate	Alkaloids	Alkaloids	-	800400	936260	731270	1234500	1038800	761670	1090700	686200	1206300	--	--
pmp001275	672.42	7.7	671.363	C31H61O14N	[M+H]+	3-Hydroxypropyl palmitate glc-glucosamine	Alkaloids	Alkaloids	-	368290	386720	347830	388110	334230	546870	452470	329240	486160	--	--
pmp001276	677.37	7.7	676.324	C33H56O14	[M+H]+	2,3-Dihydroxypropyl-9,12,15-octadecatrienoate-hexose-hexose	Lipids	Free fatty acids	-	128350	137410	105250	116780	120470	190540	153510	127050	172870	--	--
pmp001277	454.3	7.76	453.253	C21H44NO7P	[M+H]+	3-{(2-Aminoethoxy)(hydroxy)phosphoryl]oxy}-2-hydroxypropyl palmitate	Alkaloids	Alkaloids	-	900280	1046000	873750	1208500	1117200	1008900	1592600	1165100	1520300	--	--
pmp001278	496.34	7.81	495.296	C24H50NO7P	[M+H]+	LysoPC(16:1)	Lipids	LPC	-	10414000	12327000	9550400	12327000	12375000	11284000	24503000	14727000	20039000	--	--
pmp001281	522.36	8.12	521.311	C26H52NO7P	[M+H]+	LysoPC(18:1)	Lipids	LPC	-	6033200	5564500	7705800	7587300	5495700	5027200	7762400	4624900	4601900	--	--
pmp001282	544.34	8.12	543.296	C28H50NO7P	[M+H]+	Propyl2-(trimethylammonio)ethyl phosphate	Others	Others	-	3690700	3176000	4527000	4215700	2825900	2847100	4118700	2723900	2693900	--	--
pmp001283	355.29	8.23	354.251	C21H38O4	[M+H]+	Glyceryl linoleate	Lipids	Glycerol ester	26545-74-4	47938	46336	44340	73427	47043	65380	62768	33734	50021	--	--
pmp001285	149.02	8.71	148.012	C8H4O3	[M+H]+	Phthalic anhydride	Phenolic acids	Phenolic acids	85-44-9	2137500	2100400	2250100	2184600	2056600	2038700	2577900	1679600	2298700	--	--
pmp001286	524.37	8.95	523.325	C26H54NO7P	[M+H]+	LysoPC(18:0)	Lipids	LPC	-	427660	575590	547800	600010	477140	590910	1249500	682230	875520	--	--
pmp001287	120.08	2.42	119.067	C8H9N	[M+H]+	N-Benzylmethylene isomethylamine	Alkaloids	Alkaloids	-	1900600	1566200	1643200	1341300	1250400	1183600	1148300	1362600	1552700	--	--
pmp001309	465.1	4.15	464.076	C21H20O12	[M+H]+	6-Hydroxykaempferol-7-O-glucoside	Flavonoids	Flavonols	-	479110	339050	346400	237420	343190	247860	254660	262830	398190	--	--
pmp001310	627.2	3.82	626.12	C27H30O17	[M+H]+	6-Hydroxykaempferol-3,6-O-Diglucoside	Flavonoids	Flavonols	-	2310.3	2030.9	765.51	2586.1	1225.7	2541.9	2858.8	2450.3	1650.4	--	--
pmp001311	627.2	3.38	626.12	C27H30O17	[M+H]+	6-Hydroxykaempferol-7,6-O-Diglucoside	Flavonoids	Flavonols	-	3623.9	5405.9	3286.7	2249.1	1737.1	1254.7	2304.1	1227.8	2926.9	--	--

## Sheet: Sheet2
Index	Index
GQ512003	GQ512002
GQ512005	GQ512003
Li512115	GQ512005
Li512117	GQ512006
Qingke_Rfmb087-1-1	Li512115
Qingke_Rfmb089-2-3	Li512117
Qingke_Rfmb090-1-3	Qingke_Rfmb087-1-1
Qingke_Rfmb091-1-1	Qingke_Rfmb089-2-3
Qingke_Rfmb257-der14-2	Qingke_Rfmb090-1-3
Qingke_Rfmb318-1-2	Qingke_Rfmb091-1-1
Qingke_Rfmb319-1-2	Qingke_Rfmb257-der14-2
YC512113	Qingke_Rfmb318-1-2
YC512115	Qingke_Rfmb319-1-2
YC512118	YC512113
mws0001	YC512115
mws0005	YC512118
mws0008	mws0001
mws0009	mws0005
mws0014	mws0008
mws0018	mws0009
mws0024	mws0014
mws0028	mws0018
mws0034	mws0024
mws0042	mws0028
mws0045	mws0034
mws0054	mws0042
mws0057	mws0045
mws0059	mws0054
mws0061	mws0057
mws0091	mws0059
mws0103	mws0061
mws0117	mws0066
mws0119	mws0089
mws0124	mws0091
mws0126	mws0103
mws0133	mws0117
mws0146	mws0119
mws0147	mws0124
mws0154	mws0126
mws0159	mws0133
mws0169	mws0146
mws0175	mws0147
mws0177	mws0154
mws0178	mws0159
mws0179	mws0169
mws0180	mws0175
mws0183	mws0177
mws0192	mws0178
mws0193	mws0179
mws0198	mws0180
mws0208	mws0183
mws0214	mws0192
mws0216	mws0193
mws0219	mws0198
mws0227	mws0208
mws0232	mws0214
mws0237	mws0216
mws0242	mws0219
mws0248	mws0227
mws0250	mws0232
mws0251	mws0237
mws0254	mws0242
mws0256	mws0248
mws0258	mws0250
mws0260	mws0251
mws0264	mws0254
mws0274	mws0256
mws0275	mws0258
mws0277	mws0260
mws0281	mws0264
mws0282	mws0274
mws0289	mws0275
mws0328	mws0277
mws0340	mws0281
mws0341	mws0282
mws0344	mws0289
mws0351	mws0328
mws0355	mws0340
mws0366	mws0341
mws0367	mws0344
mws0376	mws0351
mws0383	mws0355
mws0396	mws0366
mws0425	mws0367
mws0437	mws0376
mws0438	mws0383
mws0467	mws0396
mws0470	mws0425
mws0473	mws0437
mws0491	mws0438
mws0497	mws0467
mws0520	mws0470
mws0566	mws0473
mws0567	mws0491
mws0572	mws0497
mws0582	mws0520
mws0609	mws0566
mws0628	mws0567
mws0629	mws0572
mws0639	mws0582
mws0677	mws0609
mws0736	mws0628
mws0748	mws0629
mws0749	mws0639
mws0789	mws0677
mws0836	mws0736
mws0853	mws0748
mws0856	mws0749
mws0863	mws0789
mws0866	mws0836
mws0911	mws0853
mws0919	mws0856
mws0921	mws0863
mws0924	mws0866
mws0972	mws0911
mws0983	mws0917
mws0987	mws0919
mws0997	mws0921
mws1014	mws0924
mws1015	mws0972
mws1024	mws0983
mws1038	mws0987
mws1048	mws0988
mws1060	mws0997
mws1074	mws1014
mws1077	mws1015
mws1078	mws1024
mws1080	mws1038
mws1090	mws1048
mws1155	mws1060
mws1189	mws1068
mws1195	mws1074
mws1212	mws1077
mws1213	mws1078
mws1326	mws1080
mws1329	mws1090
mws1333	mws1155
mws1336	mws1189
mws1337	mws1195
mws1346	mws1212
mws1350	mws1213
mws1354	mws1326
mws1358	mws1329
mws1361	mws1333
mws1417	mws1336
mws1433	mws1337
mws1482	mws1346
mws1489	mws1350
mws1499	mws1354
mws1521	mws1358
mws1584	mws1361
mws1587	mws1417
mws1589	mws1433
mws1593	mws1482
mws1610	mws1489
mws1639	mws1499
mws1709	mws1503
mws1712	mws1521
mws2104	mws1584
mws2105	mws1587
mws2108	mws1589
mws2118	mws1593
mws2184	mws1610
mws2210	mws1639
mws2212	mws1709
mws2213	mws1712
mws2218	mws2104
mws2220	mws2105
mws2221	mws2108
mws2368	mws2118
mws2471	mws2184
mws2523	mws2210
mws2608	mws2212
mws2623	mws2213
mws4085	mws2218
mws4134	mws2220
mws4163	mws2221
mws4170	mws2368
mws5035	mws2471
mws5037	mws2523
mws5038	mws2608
mws5040	mws2623
mws5041	mws2627
mws5042	mws4085
pmb0160	mws4134
pmb0296	mws4163
pmb0374	mws4167
pmb0475	mws4170
pmb0484	mws5035
pmb0492	mws5037
pmb0530	mws5038
pmb0550	mws5040
pmb0608	mws5041
pmb0681	mws5042
pmb0752	pmb0160
pmb0764	pmb0296
pmb0772	pmb0374
pmb0774	pmb0475
pmb0837	pmb0484
pmb0854	pmb0492
pmb0855	pmb0530
pmb0856	pmb0550
pmb0863	pmb0608
pmb0864	pmb0665
pmb0865	pmb0681
pmb0874	pmb0752
pmb0876	pmb0764
pmb0889	pmb0772
pmb0890	pmb0774
pmb0981	pmb0837
pmb1096	pmb0854
pmb1605	pmb0855
pmb1656	pmb0856
pmb1912	pmb0863
pmb2211	pmb0864
pmb2260	pmb0865
pmb2325	pmb0874
pmb2363	pmb0876
pmb2406	pmb0889
pmb2444	pmb0890
pmb2591	pmb0981
pmb2620	pmb1096
pmb2640	pmb1605
pmb2643	pmb1656
pmb2778	pmb1912
pmb2786	pmb2211
pmb2792	pmb2260
pmb2799	pmb2325
pmb2871	pmb2363
pmb2922	pmb2406
pmb2940	pmb2444
pmb3000	pmb2591
pmb3006	pmb2620
pmb3013	pmb2640
pmb3023	pmb2643
pmb3026	pmb2778
pmb3041	pmb2786
pmb3042	pmb2792
pmb3066	pmb2799
pmb3074	pmb2871
pmb3081	pmb2922
pmb3894	pmb2936
pmd0130	pmb2940
pmd0132	pmb2947
pmd0136	pmb2957
pmd0160	pmb2999
pme0006	pmb3000
pme0008	pmb3006
pme0014	pmb3013
pme0021	pmb3023
pme0026	pmb3026
pme0033	pmb3041
pme0040	pmb3042
pme0085	pmb3066
pme0120	pmb3074
pme0122	pmb3081
pme0181	pmb3894
pme0183	pmd0130
pme0193	pmd0132
pme0230	pmd0136
pme0241	pmd0160
pme0253	pme0006
pme0256	pme0008
pme0257	pme0014
pme0264	pme0021
pme0271	pme0026
pme0274	pme0033
pme0281	pme0040
pme0282	pme0085
pme0369	pme0120
pme0434	pme0122
pme0443	pme0181
pme0460	pme0183
pme0490	pme0193
pme0513	pme0230
pme0516	pme0241
pme0519	pme0253
pme0534	pme0256
pme1002	pme0257
pme1109	pme0264
pme1178	pme0271
pme1184	pme0274
pme1201	pme0281
pme1210	pme0282
pme1286	pme0369
pme1383	pme0434
pme1419	pme0443
pme1439	pme0460
pme1474	pme0490
pme1605	pme0513
pme1611	pme0516
pme1691	pme0519
pme1816	pme0534
pme2024	pme1002
pme2237	pme1109
pme2246	pme1178
pme2433	pme1184
pme2459	pme1201
pme2482	pme1210
pme2566	pme1286
pme2596	pme1383
pme2617	pme1419
pme2758	pme1439
pme2801	pme1474
pme2836	pme1605
pme2890	pme1611
pme2954	pme1691
pme2987	pme1816
pme2993	pme2024
pme3007	pme2237
pme3011	pme2246
pme3017	pme2433
pme3033	pme2459
pme3148	pme2482
pme3184	pme2566
pme3188	pme2596
pme3211	pme2617
pme3285	pme2758
pme3337	pme2801
pme3382	pme2836
pme3388	pme2890
pme3443	pme2954
pme3514	pme2987
pme3705	pme2993
pme3732	pme3007
pme3961	pme3011
pme3967	pme3017
pmf0424	pme3033
pmf0440	pme3148
pmf0608	pme3184
pmn001319	pme3188
pmn001367	pme3211
pmn001380	pme3285
pmn001382	pme3337
pmn001384	pme3382
pmn001405	pme3388
pmn001421	pme3443
pmn001426	pme3514
pmn001477	pme3705
pmn001495	pme3732
pmn001552	pme3961
pmn001578	pme3967
pmn001583	pmf0424
pmn001590	pmf0440
pmn001606	pmf0608
pmn001610	pmn001319
pmn001611	pmn001367
pmn001615	pmn001380
pmn001639	pmn001382
pmn001646	pmn001384
pmn001647	pmn001405
pmn001661	pmn001421
pmn001667	pmn001426
pmn001668	pmn001477
pmn001669	pmn001495
pmn001680	pmn001552
pmn001688	pmn001578
pmn001694	pmn001583
pmn001700	pmn001590
pmn001705	pmn001606
pmn001706	pmn001610
pmn001708	pmn001611
pmn001710	pmn001615
pmn001728	pmn001639
pmn001738	pmn001646
pmp000086	pmn001647
pmp000100	pmn001650
pmp000102	pmn001661
pmp000103	pmn001667
pmp000120	pmn001668
pmp000194	pmn001669
pmp000231	pmn001680
pmp000232	pmn001686
pmp000248	pmn001688
pmp000274	pmn001694
pmp000284	pmn001700
pmp000444	pmn001702
pmp000446	pmn001705
pmp000452	pmn001706
pmp000460	pmn001708
pmp000544	pmn001710
pmp000545	pmn001728
pmp000562	pmn001738
pmp000572	pmp000020
pmp000578	pmp000086
pmp000580	pmp000100
pmp000585	pmp000101
pmp000588	pmp000102
pmp000589	pmp000103
pmp000593	pmp000120
pmp000594	pmp000194
pmp000595	pmp000231
pmp000596	pmp000232
pmp000781	pmp000248
pmp000782	pmp000274
pmp000906	pmp000284
pmp000908	pmp000444
pmp000912	pmp000446
pmp000967	pmp000452
pmp001033	pmp000460
pmp001074	pmp000544
pmp001085	pmp000545
pmp001096	pmp000562
pmp001178	pmp000572
pmp001188	pmp000578
pmp001198	pmp000579
pmp001200	pmp000580
pmp001201	pmp000585
pmp001213	pmp000588
pmp001249	pmp000589
pmp001250	pmp000593
pmp001251	pmp000594
pmp001255	pmp000595
pmp001256	pmp000596
pmp001264	pmp000781
pmp001266	pmp000782
pmp001270	pmp000906
pmp001272	pmp000908
pmp001273	pmp000912
pmp001274	pmp000967
pmp001275	pmp001033
pmp001276	pmp001074
pmp001277	pmp001085
pmp001278	pmp001096
pmp001281	pmp001178
pmp001282	pmp001188
pmp001283	pmp001198
pmp001285	pmp001200
pmp001286	pmp001201
pmp001287	pmp001213
pmp001309	pmp001249
pmp001310	pmp001250
pmp001311	pmp001251
	pmp001255
	pmp001256
	pmp001264
	pmp001266
	pmp001270
	pmp001272
	pmp001273
	pmp001274
	pmp001275
	pmp001276
	pmp001277
	pmp001278
	pmp001281
	pmp001282
	pmp001283
	pmp001285
	pmp001286
	pmp001287
	pmp001309
	pmp001310
	pmp001311
