# Supplementary material for: Consequences of LED Lights on Root Morphological Traits and Compounds Accumulation in Sarcandra glabra Seedlings
Source: Int J Mol Sci. 2021 Jul 2;22(13):7179. doi: 10.3390/ijms22137179 (PMC8268991; doi:10.3390/ijms22137179)
Supplement: Supplementary file 1 [file ijms-22-07179-s001.zip › Supplementary3.xlsx]

## Sheet: Sheet1
Index	CSHBG	CSHRG	CSHWG
GQ512003	5494.8	1810.97	2253.53
GQ512005	7766.6	5464.1	6256.07
Li512115	291073	89469	208970
Li512117	43828.7	46021.3	40209.7
Qingke_Rfmb087-1-1	197183	191087	219640
Qingke_Rfmb089-2-3	2067.17	2242.17	2035.43
Qingke_Rfmb090-1-3	1.13031e+06	1192530	1023350
Qingke_Rfmb091-1-1	1147510	1.2165e+06	1.02348e+06
Qingke_Rfmb257-der14-2	313173	275790	398407
Qingke_Rfmb318-1-2	29520.3	36276	35376.3
Qingke_Rfmb319-1-2	1163890	507093	778607
YC512113	17754.7	21605.3	19447.3
YC512115	24911.3	27485.3	29374.7
YC512118	90736	87514.3	83973
mws0001	219534	165543	404933
mws0005	104063	77110	116488
mws0008	4138.7	5252.73	4919.13
mws0009	66794	85974.3	79081.3
mws0014	625167	1.01692e+06	944327
mws0018	1.67927e+07	1.85953e+07	1.99187e+07
mws0024	36662.7	41530.3	53631.3
mws0028	40080.7	49445	47982
mws0034	2873.73	3472.33	4299.13
mws0042	81768.3	27549	31472.7
mws0045	143343	27672	76947.3
mws0054	1558800	393843	729207
mws0057	14428.8	16777.7	12114
mws0059	5602.67	4286.67	6111.63
mws0061	29933	5865.67	13915
mws0091	23904.7	6826.93	9324.53
mws0103	49592	92834.7	50531.3
mws0117	7121.47	6930.8	23822
mws0119	9.45793e+06	9.53633e+06	8865100
mws0124	11519	22515.1	25781
mws0126	595863	640983	1059230
mws0133	2273500	2.47993e+06	2.69663e+06
mws0146	24245.3	21077.7	23046
mws0147	69389	94415.7	79574.3
mws0154	3.82093e+06	3.81503e+06	3.44183e+06
mws0159	9428.53	5409	6724.13
mws0169	87456.3	9415.8	7483.87
mws0175	10408.9	13477.8	12991.7
mws0177	40203.3	54950.3	71756.7
mws0178	5.77083e+06	3.05097e+06	4.10237e+06
mws0179	937643	442327	588077
mws0180	291210	420280	409870
mws0183	1088100	1.55513e+06	1.53227e+06
mws0192	148260000	138380000	134180000
mws0193	32439	41759.3	45063.7
mws0198	1.60533e+06	1.60273e+06	1.75577e+06
mws0208	689910	837570	754873
mws0214	92968.3	111200	95136.7
mws0216	6.61593e+06	5833600	5.58813e+06
mws0219	796007	600460	644877
mws0227	42959000	4.11257e+07	3.92207e+07
mws0232	21811.3	22114.3	24616
mws0237	1.53983e+06	1.62737e+06	1.68337e+06
mws0242	10299.6	18921	25051.7
mws0248	86640.3	116265	110987
mws0250	7.62883e+06	5.80203e+06	6.72187e+06
mws0251	49279.3	81253.3	93370.7
mws0254	629183	362113	788430
mws0256	1.13533e+07	1.00032e+07	1.02008e+07
mws0258	17545000	1.78293e+07	1.55317e+07
mws0260	169577	113964	132150
mws0264	1213900	1.20983e+06	1.19977e+06
mws0274	20693	6656.07	7988.23
mws0275	7.22617e+06	6.54063e+06	8.16883e+06
mws0277	674867	778653	877057
mws0281	535133	497323	535950
mws0282	6021900	5.54633e+06	5.96177e+06
mws0289	1506500	1.04729e+06	1.11279e+06
mws0328	611773	486993	496783
mws0340	27387.3	32070.3	27472.3
mws0341	383790	46137.3	29373.3
mws0344	610727	403607	509447
mws0351	2512.63	3636.73	5006.03
mws0355	3745.07	3436	3127.53
mws0366	4566300	4.84987e+06	4200400
mws0367	10425.7	11371.7	9736.5
mws0376	1.75983e+06	1.44303e+06	1377630
mws0383	491757	632877	547523
mws0396	61562	60273	59789.3
mws0425	751577	980160	1.33457e+06
mws0437	63309	81327	66741
mws0438	73663	100908	75729.3
mws0467	51704.3	23519	25401.3
mws0470	1.62117e+07	1.13663e+07	12302000
mws0473	303447	341427	309900
mws0491	94375.7	58877.3	64820.3
mws0497	33077.3	14421	12441.6
mws0520	12876.3	10007.5	15646.3
mws0566	9	9	4422.13
mws0567	460913	390247	479110
mws0572	73684.7	94902.7	109742
mws0582	3362.63	2213.07	2798.2
mws0609	157670	176137	207513
mws0628	302977	425647	395593
mws0629	111637	126460	119623
mws0639	743330	1.0079e+06	999243
mws0677	63211	46650.7	69134.7
mws0736	66872	62072.7	74978.3
mws0748	292697	136519	287850
mws0749	474873	729663	717980
mws0789	19196.7	17466.7	16104
mws0836	230560	28603.7	106898
mws0853	17111	14438.7	43990.7
mws0856	23898	11800.7	14648.3
mws0863	81527.7	66553	79753
mws0866	955620	816270	989150
mws0911	8461.4	6297.77	6145.93
mws0919	4978.77	2057.97	3808
mws0921	381787	381463	470643
mws0924	785173	954337	840300
mws0972	33244.7	46427	36855
mws0983	51662.3	71646	57648.3
mws0987	48350.7	42684	181244
mws0997	17072	19454.3	18719.3
mws1014	215873	243573	411173
mws1015	521950	557590	516650
mws1024	5514.07	10021.2	10884.1
mws1038	730940	776723	560033
mws1048	28589.7	28121.3	26324.3
mws1060	88464	27054	40018
mws1074	288500	457320	457863
mws1077	1271280	1.20677e+06	1.39597e+06
mws1078	2617.07	7304.7	9156.43
mws1080	1.29387e+07	1.16243e+07	12173000
mws1090	954030	792437	983943
mws1155	27031	32914	30726.3
mws1189	15577	14443	13624.1
mws1195	38597	34980.7	33005
mws1212	211322	294547	186087
mws1213	9596.6	10964.3	12614.9
mws1326	255.007	162.69	639.71
mws1329	21800.3	5866.63	8139.4
mws1333	1695500	1791100	1.49123e+06
mws1336	31117	40239.7	38914.3
mws1337	3.30997e+06	3.15887e+06	3385300
mws1346	75122.3	101232	74267
mws1350	403353	542477	489020
mws1354	705577	1.12563e+06	999690
mws1358	24562.3	31936	41457
mws1361	138278	25472	73310.4
mws1417	10621.3	10820.1	11933.3
mws1433	1.04385e+06	405960	536460
mws1482	116387	127623	117217
mws1489	16879000	1.74177e+07	1.69283e+07
mws1499	70839.7	64925.7	77378.3
mws1521	173870	143723	141587
mws1584	415053	258213	282817
mws1587	42118000	4.14223e+07	3.89693e+07
mws1589	51454	53924.7	56697
mws1593	76096.7	154007	134180
mws1610	44299	106150	86819.7
mws1639	1.90827e+07	2.06507e+07	2.35767e+07
mws1709	924877	832723	1.08031e+06
mws1712	6.73843e+06	5.27683e+06	5.62787e+06
mws2104	4271.3	3666.43	4416.4
mws2105	19909000	21198000	2.16123e+07
mws2108	1.73133e+06	792747	1309050
mws2118	1124220	228740	269610
mws2184	15214.7	14452	15662.3
mws2210	30413.3	35889	36837
mws2212	2300300	4.08287e+06	3.01207e+06
mws2213	9128.53	7517.17	10358
mws2218	20623.7	22681	6080.13
mws2220	7261.97	4981.87	6327.13
mws2221	3104.97	4073.83	4211
mws2368	242247	424897	311783
mws2471	3273.13	3715.63	2916.33
mws2523	8883.97	8538.6	8100.93
mws2608	1.15103e+06	1.15933e+06	1.29883e+06
mws2623	426237	458823	451877
mws4085	77587.7	81306	161557
mws4134	25031	43058.7	37206.7
mws4163	42648.7	85449.3	58407.7
mws4170	3.50153e+06	3114800	3.56007e+06
mws5035	33299.7	31994.3	44588.3
mws5037	5722.7	1386.83	1831.47
mws5038	1887400	1.70063e+06	1567000
mws5040	351713	228707	273640
mws5041	48747	42200	53561.7
mws5042	70466	71839	74589
pmb0160	197137	197440	138710
pmb0296	197550	214593	149923
pmb0374	17596	25167	26691.7
pmb0475	14030	9861.07	9772.57
pmb0484	19368000	29463000	21058000
pmb0492	509153	657747	680413
pmb0530	68073	52575.3	53272.3
pmb0550	9239.2	6621.17	7908.13
pmb0608	3311.83	2431.03	2729.5
pmb0681	11312	10070.1	13685
pmb0752	15138.3	6938.33	14616.3
pmb0764	85560.3	101858	140619
pmb0772	884347	826953	771053
pmb0774	448120	152610	601136
pmb0837	4119.8	659.983	3425.81
pmb0854	4.26223e+06	3.78417e+06	4.12753e+06
pmb0855	8503900	10328300	1.55247e+07
pmb0856	10211800	8.91947e+06	8.40293e+06
pmb0863	380940	472127	362480
pmb0864	211070	261417	222750
pmb0865	3.77117e+06	3.36137e+06	3.53713e+06
pmb0874	774867	781073	586507
pmb0876	897380	878433	1.21731e+06
pmb0889	444167	547660	423513
pmb0890	3.05453e+06	3.59837e+06	4.03567e+06
pmb0981	168767	131312	179237
pmb1096	46145.3	40178.3	40767
pmb1605	83515.7	113091	80527.7
pmb1656	29589.3	32542.3	38808.7
pmb1912	430057	703450	645283
pmb2211	30739	44038.7	76512.3
pmb2260	183003	199520	165257
pmb2325	2270.77	1987.23	1383.4
pmb2363	194420	231493	161237
pmb2406	63934	72694.7	121749
pmb2444	390073	682337	1.01604e+06
pmb2591	1.0024e+06	1.05044e+06	1.07955e+06
pmb2620	9599.8	8848.6	8661.1
pmb2640	10417.5	13232.3	11123
pmb2643	4301.87	5103.3	5443
pmb2778	4.47127e+06	4.68967e+06	4184100
pmb2786	33519	35479	30031.3
pmb2792	57800.7	87855.3	76394.7
pmb2799	14501.3	20463	16228.3
pmb2871	83043.7	68772	56207.3
pmb2922	577983	475943	487537
pmb2940	5.39773e+06	6.90297e+06	6.71403e+06
pmb3000	17821	13098.7	18865.7
pmb3006	10596.2	12839.3	12192.3
pmb3013	2334.5	9	1109.93
pmb3023	15186.2	9147.57	12694.7
pmb3026	1808.57	1925.42	2065.73
pmb3041	431843	300743	328680
pmb3042	101528	99500	124723
pmb3066	26620.7	25320.7	31959.3
pmb3074	394023	162767	238477
pmb3081	509217	276910	415603
pmb3894	76545	68095.7	64048.3
pmd0130	68623.3	82170.3	86281
pmd0132	4.92107e+06	5.63533e+06	6214300
pmd0136	254053	292483	318060
pmd0160	259753	241350	218277
pme0006	875743	691527	767813
pme0008	23541.7	16273.3	25819.7
pme0014	224317	182353	230410
pme0021	3.83843e+07	30507000	3.28407e+07
pme0026	76863.7	64330.7	68584.3
pme0033	24574.7	21400.7	29050.3
pme0040	5359700	5.92807e+06	6.01957e+06
pme0085	3.97093e+06	4.07277e+06	4.33993e+06
pme0120	39204	31609.3	38110.7
pme0122	11161.4	8722	11892.4
pme0181	98074.7	64652	89853
pme0183	38686.7	58157.3	64139.7
pme0193	113392	81546.3	118433
pme0230	6.64673e+06	8.28193e+06	9.29817e+06
pme0241	24612.7	28969.3	22222
pme0253	51757.3	73084.3	85122
pme0256	57235.7	57248.3	45377
pme0257	76399.3	115387	118287
pme0264	48638.7	46384.7	45158.7
pme0271	18439	27092	34992
pme0274	1312600	1193140	1069480
pme0281	1.45183e+06	1.61317e+06	1.53547e+06
pme0282	90925.3	105125	97923.7
pme0369	8712.57	3753.37	2403.47
pme0434	412707	50739.7	347138
pme0443	8523.5	7254.9	8424.83
pme0460	49535.3	17890.9	21477.1
pme0490	384547	323920	508933
pme0513	86706.7	115961	82517
pme0516	440313	290937	284153
pme0519	6763500	7.46243e+06	7.01863e+06
pme0534	204973	130413	157090
pme1002	124918	26312.1	35634.4
pme1109	299327	451380	553117
pme1178	1848500	1.58537e+06	1.65063e+06
pme1184	138690	123517	121643
pme1201	19551	4245.67	9191.27
pme1210	173160	141887	156460
pme1286	19128	15932.7	17651.7
pme1383	98135.7	137663	109526
pme1419	23149.3	17524	22775.3
pme1439	33870.3	60618	42166.3
pme1474	3.08507e+06	5.55277e+06	6.84283e+06
pme1605	8894.83	9	9
pme1611	122698	6189.13	40033.3
pme1691	46931.7	43785.7	52006
pme1816	984503	442797	744467
pme2024	645320	200100	831027
pme2237	120648	154380	123240
pme2246	30175	51632	62042.7
pme2433	15287.7	11925.3	12561.2
pme2459	1677900	1813100	2.09807e+06
pme2482	253637	439003	346920
pme2566	3794.17	5913.5	8145.23
pme2596	3050.53	5500.5	5024.93
pme2617	1.82833e+06	2031800	2.13333e+06
pme2758	32133	38127	39472
pme2801	2869.73	3834.7	3865.27
pme2836	12404	12051.8	22645
pme2890	8107.6	7669.87	6716.87
pme2954	519040	332083	351113
pme2987	2801.07	3369.83	4269
pme2993	215540	232060	259330
pme3007	6735.57	8183.3	10715.3
pme3011	1.80817e+06	1.02138e+06	1.19983e+06
pme3017	1762400	2.74423e+06	2.08937e+06
pme3033	1253100	903690	1021150
pme3148	628.323	525.513	1010.9
pme3184	759063	896980	986603
pme3188	64869	59482.3	61140.3
pme3211	34137	14939.7	16109.4
pme3285	6245.47	6014.63	9218.93
pme3337	968990	938147	1.21072e+06
pme3382	5593.7	5282.7	7237.27
pme3388	24258	16326	22069.7
pme3443	283483	384910	372937
pme3514	7012.2	4918.7	5376.73
pme3705	19984.3	18526.7	19627.7
pme3732	91916.7	84479.3	104220
pme3961	392490	576913	632357
pme3967	115582	117807	119517
pmf0424	64635.3	19771.3	45598.2
pmf0440	106717	124143	118220
pmf0608	781080	761780	870423
pmn001319	4013.97	5110	7016.03
pmn001367	164105	78555	124287
pmn001380	110201	115287	116990
pmn001382	21872.7	9640.9	21103.3
pmn001384	27536	10969	24423.5
pmn001405	654777	524157	653383
pmn001421	436320	178577	229970
pmn001426	13175.8	28625.7	26015.3
pmn001477	11394.5	3951.6	6081.1
pmn001495	73603.7	66715	62513.3
pmn001552	403343	670510	652553
pmn001578	8.74907e+06	8.30597e+06	8.61983e+06
pmn001583	4628.07	4020.87	3574.94
pmn001590	7202.23	7826.47	6289.9
pmn001606	51668	37477.7	34147
pmn001610	65576.3	67271.7	51296.3
pmn001611	2.11573e+06	2.80793e+06	2725300
pmn001615	38100.7	32199.3	30198
pmn001639	36864	7433.13	19502.1
pmn001646	2341.1	605.937	1650.11
pmn001647	9690.43	937.647	7198.27
pmn001661	15822.3	19197.7	16046
pmn001667	5831.27	9	9
pmn001668	148093	160110	171010
pmn001669	25623.3	20250.3	18310
pmn001680	130440	96341	141010
pmn001688	1109120	1179140	1017890
pmn001694	74171	65538	62428
pmn001700	8136.3	17833.7	15005
pmn001705	456043	837250	742470
pmn001706	54722	90537.3	75997
pmn001708	550.45	524.127	772.127
pmn001710	4.91297e+06	2.45293e+06	2779900
pmn001728	1.00174e+06	976757	877403
pmn001738	634510	911407	809093
pmp000086	206957	244940	246037
pmp000100	3213.2	579.003	2563.76
pmp000102	182.19	93.359	225.493
pmp000103	404.323	280.13	364.127
pmp000120	1442.8	2183.4	2403.6
pmp000194	23064	22908.7	24149
pmp000231	248370	98393.3	170962
pmp000232	107595	60182.7	83880.7
pmp000248	5377.17	5978.07	5443.9
pmp000274	6717.77	9	5496.33
pmp000284	9010100	9.43853e+06	1.14417e+07
pmp000444	34323	34189.7	29664
pmp000446	266727	196243	279987
pmp000452	6475.53	10973.5	11541.1
pmp000460	31778.3	15854.3	23411.3
pmp000544	3.44987e+06	1716600	2.63403e+06
pmp000545	236607	121123	167677
pmp000562	178293	219273	253143
pmp000572	5148.5	6025.23	5493.67
pmp000578	2865.77	9	9
pmp000580	763630	438303	605807
pmp000585	26505.7	31083.3	23747.7
pmp000588	47998.3	46186.7	49395.3
pmp000589	15445.7	3189.23	6813.53
pmp000593	7825.5	3926.93	1879.03
pmp000594	1216.77	1634.27	1258.89
pmp000595	5766.63	5400.23	9879.37
pmp000596	4435.37	1551.93	2337.17
pmp000781	7999.5	16720	16631.3
pmp000782	23222	45018	45479
pmp000906	1169.82	1035.55	1318.58
pmp000908	3.52433e+06	3.90043e+06	4.07217e+06
pmp000912	79046.7	80090.7	60935.3
pmp000967	1.74977e+07	1.55997e+07	17129000
pmp001033	2652500	2.82147e+06	2.58747e+06
pmp001074	16221	8051.87	8610.47
pmp001085	55308.7	52766	53923.7
pmp001096	1360.36	1025.54	1729.74
pmp001178	28025	17110	23884
pmp001188	115635	134478	250760
pmp001198	1.11473e+06	1098220	988000
pmp001200	952063	374773	476297
pmp001201	8602.4	6981.53	6168.83
pmp001213	2.23133e+07	1.71213e+07	18609000
pmp001249	3826.1	3743.6	4547.37
pmp001250	3.21997e+06	3408500	3340700
pmp001251	3139300	3.34197e+06	3.16173e+06
pmp001255	1.85183e+06	752910	954643
pmp001256	2.01993e+06	792687	1014690
pmp001264	9960400	1.16494e+07	1.06596e+07
pmp001266	60363	61169.7	66185
pmp001270	8064500	8740600	8308200
pmp001272	2675900	2.60373e+06	2.54167e+06
pmp001273	3397500	3.40317e+06	3324600
pmp001274	822643	1.01166e+06	994400
pmp001275	367613	423070	422623
pmp001276	123670	142597	151143
pmp001277	940010	1.11153e+06	1426000
pmp001278	10763800	1.19953e+07	1.97563e+07
pmp001281	6434500	6.03673e+06	5.66307e+06
pmp001282	3797900	3.29623e+06	3.17883e+06
pmp001283	46204.7	61950	48841
pmp001285	2.16267e+06	2093300	2185400
pmp001286	517017	556020	935750
pmp001287	1.70333e+06	1.25843e+06	1.35453e+06
pmp001309	388187	276157	305227
pmp001310	1702.24	2117.9	2319.83
pmp001311	4105.5	1746.97	2152.93
