# Supplementary material for: Consequences of LED Lights on Root Morphological Traits and Compounds Accumulation in Sarcandra glabra Seedlings
Source: Int J Mol Sci. 2021 Jul 2;22(13):7179. doi: 10.3390/ijms22137179 (PMC8268991; doi:10.3390/ijms22137179)
Supplement: Supplementary file 1 [file ijms-22-07179-s001.zip › Supplementary4.xlsx]

## Sheet: Sheet1
Index	Formula	Compounds	Class I	Class II	CAS	Level	CSHWG1	CSHWG2	CSHWG3	CSHBG1	CSHBG2	CSHBG3	VIP	Fold_Change	Log2FC	Type
GQ512003	C15H22O3N4	Fer-agmatine	Alkaloids	Phenolamine	-	B	1861.2	1899	3000.4	6311.2	4729.5	5443.7	1.59091	2.4383	1.28588	up
mws0042	C15H14O7	(-)-Epigallocatechin	Flavonoids	Flavanols	970-74-1	B	24869	10186	59363	101060	80897	63348	1.29018	2.59807	1.37744	up
mws0054	C15H14O6	Catechin	Flavonoids	Flavanols	154-23-4	A	272780	224140	1690700	1794300	1725100	1157000	1.13543	2.13767	1.09604	up
mws0061	C21H20O12	Hyperin	Flavonoids	Flavonols	482-36-0	B	4736.1	3148.8	33860	28324	33038	28437	1.13635	2.15114	1.1051	up
mws0091	C21H20O12	Isoquercitrin	Flavonoids	Flavonols	482-35-9	A	3048.1	3205.5	21720	22401	30879	18434	1.21609	2.56363	1.35819	up
mws0124	C13H14N2O3	N-(3-Indolylacetyl)-L-alanine	Amino acids and derivatives	Amino acids and derivatives	57105-39-2	B	15440	40662	21241	7004.1	10274	17279	1.26779	0.446803	-1.16229	down
mws0169	C27H31ClO15	Cyanidin 3-rutinoside(Keracyanin chloride)	Flavonoids	Anthocyanins	18719-76-1	B	10993	5390.6	6068	23955	55894	182520	1.48882	11.686	3.54671	up
mws0242	C8H14O4	SubericAcid	Organic acids	Organic acids	505-48-6	B	24238	23985	26932	9171.5	9511.3	12216	1.68678	0.411134	-1.28232	down
mws0274	C9H10O3	Phenyllactate(PLA)	Organic acids	Organic acids	828-01-3	A	5467.6	6438.1	12059	26668	10680	24731	1.30968	2.59044	1.37319	up
mws0341	C6H12O3	(S)-(-)-2-Hydroxyisocaproic acid	Organic acids	Organic acids	13748-90-8	B	25755	26833	35532	595260	142560	413550	1.60746	13.0659	3.70774	up
mws0467	C9H10O3	3-(4-Hydroxyphenyl)-propionic acid	Phenolic acids	Phenolic acids	501-97-3	B	19999	25597	30608	68125	26671	60317	1.19715	2.0355	1.02538	up
mws0497	C9H10O3	L-(-)-3-Phenyllactic acid	Organic acids	Organic acids	20312-36-1	A	14020	7542.9	15762	41012	22254	35966	1.48523	2.6586	1.41067	up
mws0566	C7H8O2	4-Methylcatechol	Flavonoids	Flavanols	452-86-8	B	9	7424.4	5833	9	9	9	1.26316	0.00203522	-8.9406	down
mws0836	C30H26O12	Procyanidin B1	Tannins	Proanthocyanidins	20315-25-7	A	20517	23038	277140	251520	271270	168890	1.10557	2.15682	1.1089	up
mws0853	C11H14O4	Sinapyl alcohol	Phenolic acids	Phenolic acids	537-33-7	B	16665	68044	47263	20419	13258	17656	1.21039	0.388969	-1.36227	down
mws0987	C10H8O2	6-MethylCoumarin	Lignans and Coumarins	Coumarins	92-48-8	A	37911	315390	190430	65461	41292	38299	1.10608	0.266772	-1.90632	down
mws1060	C10H12N4O5	9-(β-D-Arabinofuranosyl)hypoxanthine	Nucleotides and derivatives	Nucleotides and derivatives	7013-16-3	B	39985	28418	51651	90066	76887	98439	1.56225	2.21061	1.14444	up
mws1078	C7H7NO2	Anthranilic Acid	Phenolic acids	Phenolic acids	118-92-3	B	4613.3	9261	13595	2616.8	3205.7	2028.7	1.50793	0.285817	-1.80684	down
mws1329	C21H20O12	Gossypitrin	Flavonoids	Flavonols	491-50-9	A	4295.9	3609.3	16513	20690	25946	18765	1.33127	2.67837	1.42136	up
mws2118	C21H24O10	Phloretin 2'-O-glucoside	Flavonoids	Isoflavones	60-81-1	A	125920	48990	633920	1612500	897500	862660	1.33726	4.1698	2.05998	up
mws4085	C11H12O5	Sinapic acid	Phenolic acids	Phenolic acids	530-59-6	B	74321	284220	126130	93983	72681	66099	1.0573	0.480249	-1.05814	down
mws5037	C9H18N2O3	Alanylleucine	Amino acids and derivatives	Amino acids and derivatives	1999-42-4	B	9	5476.4	9	7193	3427.9	6547.2	1.18193	3.12465	1.6437	up
pmb2211	C19H38N2O3	Cocamidopropyl βine	Alkaloids	Alkaloids	4292-10-8	A	75431	74058	80048	30711	23518	37988	1.65369	0.401752	-1.31562	down
pmb2444	C21H36O4	MAG(18:3)isomer1	Lipids	Glycerol ester	-	A	613300	1692100	742730	544200	292240	333780	1.35655	0.383914	-1.38114	down
pmb3013	C24H24O13	Isorhamnetin O-acetyl-hexoside	Flavonoids	Flavonols	-	B	9	9	3311.8	1230.3	2964.5	2808.7	1.11598	2.10328	1.07264	up
pme0369	C27H30O15	Kaempferol 3-O-rutinoside(Nicotiflorin)	Flavonoids	Flavonols	17650-84-9	A	1425	2299.2	3486.2	3050	18507	4580.7	1.11309	3.625	1.85798	up
pme0460	C15H14O6	L-Epicatechin	Flavonoids	Flavanols	490-46-0	A	6467.1	7337.2	50627	62562	53771	32273	1.14202	2.30643	1.20566	up
pme1002	C8H11NO	L-Tyramine	Amino acids and derivatives	Amino acids and derivatives	51-67-2	B	5302.3	32967	68634	55580	71914	247260	1.04196	3.50554	1.80964	up
pme1201	C15H14O5	Phloretin	Flavonoids	Chalcones	60-82-2	A	1877.2	2607.6	23089	31785	13763	13105	1.03345	2.12713	1.08891	up
pme1474	C11H15N5O3S	5'-Deoxy-5'-(methylthio)adenosine	Nucleotides and derivatives	Nucleotides and derivatives	2457-80-9	A	7966600	7901700	4660200	2433200	3893000	2929000	1.47858	0.450846	-1.14929	down
pme1605	C27H30O15	Kaempferol 3-O-robinobioside(Biorobin)	Flavonoids	Flavonols	17297-56-2	B	9	9	9	9	19872	6803.5	1.20705	988.315	9.94883	up
pme2246	C14H6O8	Ellagic acid	Others	Others	476-66-4	B	61915	70069	54144	48827	20806	20892	1.38293	0.486359	-1.03991	down
pme2566	C8H14N2O5	(5-L-Glutamyl)-L-amino acid	Amino acids and derivatives	Amino acids and derivatives	5875-41-2	B	6757.4	8549.8	9128.5	4035.7	4859.4	2487.4	1.50409	0.465814	-1.10217	down
pme3211	C21H20O12	Quercetin 3-O-glucoside(Isotrifoliin)	Flavonoids	Flavonols	21637-25-2	A	5263.1	13532	29533	27566	49077	25768	1.09279	2.11908	1.08344	up
pmn001667	C30H26O12	Procyanidin B4	Tannins	Proanthocyanidins	29106-51-2	A	9	9	9	7086.4	5248	5159.4	1.71814	647.919	9.33967	up
pmp000578	C25H18O9	Luteolin-7-O-glucuronide	Flavonoids	Flavonoid	29741-10-4	B	9	9	9	3256.9	2941.5	2398.9	1.71864	318.419	8.31478	up
pmp000589	C24H22O15	Quercetin-7-O-(6'-O-malonyl)-β-D-glucoside	Flavonoids	Flavonols	-	A	2712	3336.6	14392	10478	17655	18204	1.17464	2.26691	1.18073	up
pmp000593	C27H30O15	Luteolin-7-O-rutinoside	Flavonoids	Flavonoid	3563-98-2	A	1504.5	2161.9	1970.7	1506.9	16120	5849.6	1.02023	4.16464	2.05819	up
pmp000781	C39H54O6	p-Coumaroyleuscaphic acid	Terpenoids	Triterpene	-	B	18089	15697	16108	10222	5939	7837.5	1.57373	0.48099	-1.05592	down
pmp001188	C36H36N2O8	C19	Alkaloids	Alkaloids	-	A	234120	143220	374940	134910	75905	136090	1.26714	0.461138	-1.11673	down
