# Supplementary material for: Consequences of LED Lights on Root Morphological Traits and Compounds Accumulation in Sarcandra glabra Seedlings
Source: Int J Mol Sci. 2021 Jul 2;22(13):7179. doi: 10.3390/ijms22137179 (PMC8268991; doi:10.3390/ijms22137179)
Supplement: Supplementary file 1 [file ijms-22-07179-s001.zip › Supplementary5.xlsx]

## Sheet: Sheet1
Index	Formula	Compounds	Class I	Class II	CAS	Level	CSHWG1	CSHWG2	CSHWG3	CSHRG1	CSHRG2	CSHRG3	VIP	Fold_Change	Log2FC	Type
mws0117	C9H10O4	Homovanillic acid	Phenolic acids	Phenolic acids	306-08-1	B	3359.9	38874	29232	3054.7	14273	3464.7	1.05966	0.290942	-1.7812	down
mws0254	C6H9N3O2	L-Histidine	Amino acids and derivatives	Amino acids and derivatives	71-00-1	B	509140	761050	1095100	386110	533310	166920	1.51725	0.459284	-1.12254	down
mws0566	C7H8O2	4-Methylcatechol	Flavonoids	Flavanols	452-86-8	B	9	7424.4	5833	9	9	9	1.42174	0.00203522	-8.9406	down
mws0748	C16H18O9	1-Caffeoylquinic acid	Phenolic acids	Phenolic acids	1241-87-8	B	220640	200160	442750	160890	93916	154750	1.52032	0.47427	-1.07622	down
mws0853	C11H14O4	Sinapyl alcohol	Phenolic acids	Phenolic acids	537-33-7	B	16665	68044	47263	12304	17829	13183	1.52818	0.328221	-1.60726	down
mws0987	C10H8O2	6-MethylCoumarin	Lignans and Coumarins	Coumarins	92-48-8	A	37911	315390	190430	33396	71346	23310	1.35325	0.235506	-2.08616	down
mws1326	C15H10O7	Herbacetin	Flavonoids	Flavonols	527-95-7	A	1333.4	167.74	417.99	233.66	142.07	112.34	1.38848	0.254318	-1.97529	down
mws2218	C8H10N4O2	Caffeine	Alkaloids	Alkaloids	58-08-2	A	5801.2	6900.4	5538.8	31726	31152	5164.9	1.32291	3.73034	1.89931	up
pmb0752	C17H20O9	3-O-Feruloyl quinic acid	Phenolic acids	Phenolic acids	1899-29-2	B	12636	10875	20338	7788.3	6075	6951.7	1.7873	0.474697	-1.07492	down
pmb0774	C10H12N2O	N-Hydroxy tryptamine	Others	Others	-	A	99987	621720	1081700	258110	139340	60381	1.13075	0.25387	-1.97784	down
pme0434	C30H26O12	Procyanidin B2	Tannins	Proanthocyanidins	29106-49-8	A	33304	110420	897690	30843	110740	10636	1.13586	0.146166	-2.77432	down
pme1611	C21H22O10	Isohemiphloin	Flavonoids	Flavonoid carbonoside	3682-02-8	A	15832	12714	91554	2819.4	4246	11502	1.50891	0.1546	-2.69339	down
pme2024	C10H12N2O	Serotonin	Alkaloids	Plumerane	50-67-9	A	135180	875700	1482200	320760	186920	92619	1.15527	0.240786	-2.05418	down
pmn001646	C45H38O18	Procyanidin C1	Tannins	Proanthocyanidins	37064-30-5	B	702.74	797.99	3449.6	819.59	587.19	411.03	1.15591	0.36721	-1.44532	down
pmn001647	C45H38O18	Procyanidin C2	Tannins	Proanthocyanidins	37064-31-6	B	1235.3	1804.5	18555	742.12	1120.7	950.12	1.24944	0.13026	-2.94053	down
pmp000100	C45H38O18	Arecatannin B1	Tannins	Proanthocyanidins	79763-28-3	A	634.39	1405.2	5651.7	764.31	481.39	491.31	1.2899	0.225841	-2.14662	down
pmp000102	C60H50O24	Arecatannin A1	Tannins	Proanthocyanidins	-	A	106.87	109.98	459.63	58.777	108.66	112.64	1.11424	0.414021	-1.27222	down
pmp000593	C27H30O15	Luteolin-7-O-rutinoside	Flavonoids	Flavonoid	3563-98-2	A	1504.5	2161.9	1970.7	6922.5	1652.2	3206.1	1.27713	2.08987	1.06341	up
