# Supplementary material for: Consequences of LED Lights on Root Morphological Traits and Compounds Accumulation in Sarcandra glabra Seedlings
Source: Int J Mol Sci. 2021 Jul 2;22(13):7179. doi: 10.3390/ijms22137179 (PMC8268991; doi:10.3390/ijms22137179)
Supplement: Supplementary file 1 [file ijms-22-07179-s001.zip › Supplementary6.xlsx]

## Sheet: Sheet1
Index	Formula	Compounds	物质	Class I	物质一级分类	Class II	物质二级分类	CAS	Level	CSHRG1	CSHRG2	CSHRG3	CSHBG1	CSHBG2	CSHBG3	VIP	Fold_Change	Log2FC	Type
GQ512003	C15H22O3N4	Fer-agmatine	阿魏酸精胺	Alkaloids	生物碱	Phenolamine	酚胺	-	B	1398.7	2504.7	1529.5	6311.2	4729.5	5443.7	1.49521	3.03418	1.60131	up
Li512115	C25H24O12	3,4-Dicaffeoylquinic acid	3,4-二甲酰奎宁酸	Phenolic acids	酚酸类	Phenolic acids	酚酸类	14534-61-3	A	86151	79676	102580	261120	229410	382690	1.52388	3.25334	1.70192	up
Qingke_Rfmb319-1-2	C6H11NO2	Pipecolic acid	哌啶酸	Amino acids and derivatives	氨基酸及其衍生物	Amino acids and derivatives	氨基酸及其衍生物	4043-87-2	A	372410	647660	501210	848640	688930	1954100	1.158	2.29522	1.19863	up
mws0042	C15H14O7	(-)-Epigallocatechin	(-)-表没食子儿茶素	Flavonoids	黄酮	Flavanols	黄烷醇类	970-74-1	B	24245	19820	38582	101060	80897	63348	1.45174	2.96811	1.56954	up
mws0045	C21H20O11	Quercitrin	槲皮苷	Flavonoids	黄酮	Flavonols	黄酮醇	522-12-3	A	27292	19207	36517	149830	155340	124860	1.54158	5.18009	2.37298	up
mws0054	C15H14O6	Catechin	儿茶素	Flavonoids	黄酮	Flavanols	黄烷醇类	154-23-4	A	461870	468470	251190	1794300	1725100	1157000	1.48911	3.95792	1.98474	up
mws0061	C21H20O12	Hyperin	金丝桃苷	Flavonoids	黄酮	Flavonols	黄酮醇	482-36-0	B	6518.9	7060.8	4017.3	28324	33038	28437	1.54752	5.10309	2.35137	up
mws0091	C21H20O12	Isoquercitrin	槲皮素-3-O-葡萄糖苷	Flavonoids	黄酮	Flavonols	黄酮醇	482-35-9	A	9335.7	7073.1	4072	22401	30879	18434	1.44548	3.50152	1.80798	up
mws0169	C27H31ClO15	Cyanidin 3-rutinoside(Keracyanin chloride)	矢车菊素-3-芸香糖苷	Flavonoids	黄酮	Anthocyanins	花青素	18719-76-1	B	19265	5651.4	3331	23955	55894	182520	1.29066	9.28825	3.21541	up
mws0179	C17H20O9	Chlorogenic acid methyl ester	绿原酸甲酯	Phenolic acids	酚酸类	Phenolic acids	酚酸类	29708-87-0	B	534010	385940	407030	931640	898970	982320	1.52804	2.1198	1.08393	up
mws0274	C9H10O3	Phenyllactate(PLA)	DL-3-苯基乳酸	Organic acids	有机酸	Organic acids	有机酸	828-01-3	A	5767.9	5866.9	8333.4	26668	10680	24731	1.36245	3.10889	1.6364	up
mws0341	C6H12O3	(S)-(-)-2-Hydroxyisocaproic acid	羟基异己酸乙酯	Organic acids	有机酸	Organic acids	有机酸	13748-90-8	B	40809	39823	57780	595260	142560	413550	1.44135	8.31843	3.05631	up
mws0467	C9H10O3	3-(4-Hydroxyphenyl)-propionic acid	3-(4-羟基苯基)丙酸	Phenolic acids	酚酸类	Phenolic acids	酚酸类	501-97-3	B	23305	22731	24521	68125	26671	60317	1.21466	2.19841	1.13646	up
mws0497	C9H10O3	L-(-)-3-Phenyllactic acid	L-(-)-3-苯基乳酸	Organic acids	有机酸	Organic acids	有机酸	20312-36-1	A	14170	13356	15737	41012	22254	35966	1.42546	2.29369	1.19767	up
mws0748	C16H18O9	1-Caffeoylquinic acid	1-咖啡酰奎宁酸	Phenolic acids	酚酸类	Phenolic acids	酚酸类	1241-87-8	B	160890	93916	154750	246650	261240	370200	1.38953	2.144	1.10031	up
mws0836	C30H26O12	Procyanidin B1	原花青素 B1	Tannins	鞣质	Proanthocyanidins	原花青素	20315-25-7	A	34585	30577	20649	251520	271270	168890	1.5504	8.06051	3.01087	up
mws0856	C21H20O12	Spiraeoside	绣线菊甙	Flavonoids	黄酮	Flavonols	黄酮醇	20229-56-5	A	6408.2	19679	9314.9	17440	31301	22953	1.16332	2.02513	1.01802	up
mws0919	C21H20O10	Kaempferin	番泻叶山奈苷	Flavonoids	黄酮	Flavonols	黄酮醇	482-39-3	B	1774.5	2559.1	1840.3	4588.9	5053.8	5293.6	1.53094	2.41926	1.27457	up
mws1060	C10H12N4O5	9-(β-D-Arabinofuranosyl)hypoxanthine	9-(β-D-呋喃阿糖)次黄嘌呤	Nucleotides and derivatives	核苷酸及其衍生物	Nucleotides and derivatives	核苷酸及其衍生物	7013-16-3	B	27565	30570	23027	90066	76887	98439	1.5589	3.2699	1.70925	up
mws1078	C7H7NO2	Anthranilic Acid	邻氨基苯甲酸	Phenolic acids	酚酸类	Phenolic acids	酚酸类	118-92-3	B	5948.8	5765.3	10200	2616.8	3205.7	2028.7	1.44541	0.358272	-1.48087	down
mws1329	C21H20O12	Gossypitrin	槲皮素-7-O-葡萄糖苷	Flavonoids	黄酮	Flavonols	黄酮醇	491-50-9	A	7673.2	3783.3	6143.4	20690	25946	18765	1.49819	3.71599	1.89375	up
mws1361	C21H22O11	Astilbin	落新妇苷	Flavonoids	黄酮	Dihydroflavonol	二氢黄酮醇	29838-67-3	A	29035	20748	26633	86494	184550	143790	1.52406	5.42863	2.44059	up
mws1433	C18H19NO4	N-Feruloyltyramine	N-反式-阿魏酰酪胺	Alkaloids	生物碱	Phenolamine	酚胺	66648-43-9	A	618370	327500	272010	713770	880270	1537500	1.29827	2.5713	1.3625	up
mws1593	C24H42O21	Maltotetraose	麦芽四糖	Others	其它类	Saccharides and Alcohols	糖及醇类	34612-38-9	B	154410	178770	128840	78712	82144	67434	1.51167	0.494113	-1.01709	down
mws1610	C30H48O4	Maslinic acid	山楂酸	Terpenoids	萜类	Triterpene	三萜	4373-41-5	A	129770	109050	79629	50063	22736	60098	1.29556	0.417326	-1.26075	down
mws2108	C16H18O9	Cryptochlorogenic acid	隐绿原酸	Phenolic acids	酚酸类	Phenolic acids	酚酸类	905-99-7	A	813330	738740	826170	1518800	1738100	1937100	1.55732	2.18397	1.12695	up
mws2118	C21H24O10	Phloretin 2'-O-glucoside	根皮苷	Flavonoids	黄酮	Isoflavones	异黄酮	60-81-1	A	374080	117260	194880	1612500	897500	862660	1.42653	4.91484	2.29714	up
mws4163	C24H42O21	1,1-Kestotetraose	1,1-蔗果四糖	Others	其它类	Saccharides and Alcohols	糖及醇类	13133-07-8	A	83963	88984	83401	46991	32438	48517	1.48852	0.499111	-1.00257	down
mws5037	C9H18N2O3	Alanylleucine	丙氨酰亮氨酸	Amino acids and derivatives	氨基酸及其衍生物	Amino acids and derivatives	氨基酸及其衍生物	1999-42-4	B	9	4142.5	9	7193	3427.9	6547.2	1.1551	4.12645	2.0449	up
pmb0752	C17H20O9	3-O-Feruloyl quinic acid	3-O-阿魏酰奎宁酸	Phenolic acids	酚酸类	Phenolic acids	酚酸类	1899-29-2	B	7788.3	6075	6951.7	13825	13349	18241	1.51433	2.18184	1.12555	up
pmb0837	C30H24O12	Procyanidin A3	原花青素 A3	Tannins	鞣质	Proanthocyanidins	原花青素	86631-39-2	A	578.78	1138.9	262.27	2928.5	3586.5	5844.4	1.43187	6.24228	2.64207	up
pmb3013	C24H24O13	Isorhamnetin O-acetyl-hexoside	异鼠李素 O-乙酰己糖苷	Flavonoids	黄酮	Flavonols	黄酮醇	-	B	9	9	9	1230.3	2964.5	2808.7	1.57884	259.389	8.01897	up
pmb3074	C16H18O8	3-O-p-Coumaroyl quinic acid	3-O-对香豆酰奎尼酸	Phenolic acids	酚酸类	Phenolic acids	酚酸类	1899-30-5	A	218860	126740	142700	368260	416430	397380	1.48431	2.42079	1.27548	up
pme0434	C30H26O12	Procyanidin B2	原花青素 B2	Tannins	鞣质	Proanthocyanidins	原花青素	29106-49-8	A	30843	110740	10636	555310	389360	293450	1.37813	8.13381	3.02393	up
pme0460	C15H14O6	L-Epicatechin	表儿茶素	Flavonoids	黄酮	Flavanols	黄烷醇类	490-46-0	A	15566	28142	9964.6	62562	53771	32273	1.30876	2.76875	1.46923	up
pme1002	C8H11NO	L-Tyramine	酪胺	Amino acids and derivatives	氨基酸及其衍生物	Amino acids and derivatives	氨基酸及其衍生物	51-67-2	B	8862.4	34353	35721	55580	71914	247260	1.2109	4.74754	2.24718	up
pme1201	C15H14O5	Phloretin	根皮素	Flavonoids	黄酮	Chalcones	查耳酮	60-82-2	A	5536.3	5326.6	1874.1	31785	13763	13105	1.35689	4.60493	2.20318	up
pme1605	C27H30O15	Kaempferol 3-O-robinobioside(Biorobin)	山奈酚 3-O-洋槐糖苷	Flavonoids	黄酮	Flavonols	黄酮醇	17297-56-2	B	9	9	9	9	19872	6803.5	1.13035	988.315	9.94883	up
pme1611	C21H22O10	Isohemiphloin	异柚葡糖苷	Flavonoids	黄酮	Flavonoid carbonoside	黄酮碳糖苷	3682-02-8	A	2819.4	4246	11502	285530	60020	22543	1.32533	19.8247	4.30923	up
pme1816	C16H18O9	Neochlorogenic acid(5-O-Caffeoylquinic acid)	新绿原酸	Phenolic acids	酚酸类	Phenolic acids	酚酸类	906-33-2	B	582770	314070	431550	1060400	968350	924760	1.44577	2.22338	1.15275	up
pme2024	C10H12N2O	Serotonin	五羟色胺	Alkaloids	生物碱	Plumerane	吲哚类生物碱	50-67-9	A	320760	186920	92619	256080	338780	1341100	1.00714	3.22499	1.6893	up
pme3211	C21H20O12	Quercetin 3-O-glucoside(Isotrifoliin)	异槲皮甙	Flavonoids	黄酮	Flavonols	黄酮醇	21637-25-2	A	14280	18284	12255	27566	49077	25768	1.36615	2.28499	1.19219	up
pmf0424	C25H24O12	Isochlorogenic acid B	异绿原酸 B	Phenolic acids	酚酸类	Phenolic acids	酚酸类	14534-61-3	B	19396	12379	27539	58425	43359	92122	1.39941	3.26914	1.70891	up
pmn001367	C13H16O9	Protocatechuic acid-4-glucoside	原儿茶酸-4-葡萄糖苷	Phenolic acids	酚酸类	Phenolic acids	酚酸类	-	A	60762	65353	109550	208500	210810	73004	1.0087	2.08904	1.06284	up
pmn001382	C25H24O12	Isochlorogenic acid A	异绿原酸 A	Phenolic acids	酚酸类	Phenolic acids	酚酸类	2450-53-5	A	12166	8207.9	8548.8	16455	18676	30487	1.38548	2.26874	1.18189	up
pmn001384	C25H24O12	Isochlorogenic acid C	异绿原酸 C	Phenolic acids	酚酸类	Phenolic acids	酚酸类	57378-72-0	B	6397.9	12671	13838	19877	18621	44110	1.23159	2.51035	1.32789	up
pmn001421	C16H18O8	3-O-(E)-p-Coumaroyl quinic acid	3-O-(E)-对香豆蔻酰奎宁酸	Phenolic acids	酚酸类	Phenolic acids	酚酸类	87099-71-6	A	239090	133430	163210	413970	454750	440240	1.48256	2.44332	1.28884	up
pmn001426	C30H48O5	Enscaphic acid	蔷薇酸	Terpenoids	萜类	Triterpene	三萜	53155-25-2	B	31753	30595	23529	18836	9897.4	10794	1.39875	0.460279	-1.11942	down
pmn001639	C21H20O11	Cynaroside	木犀草苷	Flavonoids	黄酮	Flavonoid	黄酮	5373-11-5	A	6846.2	6632.2	8821	34481	43002	33109	1.5678	4.95942	2.31017	up
pmn001646	C45H38O18	Procyanidin C1	原花青素 C1	Tannins	鞣质	Proanthocyanidins	原花青素	37064-30-5	B	819.59	587.19	411.03	3257.7	2533.8	1231.8	1.38705	3.86361	1.94995	up
pmn001647	C45H38O18	Procyanidin C2	原花青素 C2	Tannins	鞣质	Proanthocyanidins	原花青素	37064-31-6	B	742.12	1120.7	950.12	12519	9239.5	7312.8	1.56089	10.3348	3.36944	up
pmn001667	C30H26O12	Procyanidin B4	原花青素 B4	Tannins	鞣质	Proanthocyanidins	原花青素	29106-51-2	A	9	9	9	7086.4	5248	5159.4	1.58371	647.919	9.33967	up
pmn001700	C30H48O3	24,30-Dihydroxy-12(13)-enolupinol	24,30-二羟基-12(13)烯羽扇豆醇	Terpenoids	萜类	Triterpene	三萜	-	A	20691	15462	17348	8376.7	8007.5	8024.7	1.55001	0.456233	-1.13216	down
pmn001710	C24H26O13	Rosmarinyl Glucoside	迷迭香酸葡萄糖苷	Phenolic acids	酚酸类	Phenolic acids	酚酸类	-	A	3204100	2328300	1826400	6686100	4603300	3449500	1.26534	2.00289	1.00209	up
pmp000100	C45H38O18	Arecatannin B1	槟榔鞣质 B1	Tannins	鞣质	Proanthocyanidins	原花青素	79763-28-3	A	764.31	481.39	491.31	3910.5	2745.2	2983.9	1.54652	5.54954	2.47237	up
pmp000231	C16H18O8	Trans-3-O-p-coumaric quinic acid	trans-3-O-对香豆酰奎尼酸	Phenolic acids	酚酸类	Phenolic acids	酚酸类	-	A	128420	80463	86297	193290	288270	263550	1.47148	2.52426	1.33586	up
pmp000274	C30H26O12	Procyanidin B3	原花青素 B3	Tannins	鞣质	Proanthocyanidins	原花青素	23567-23-9	B	9	9	9	8650.6	4522.4	6980.3	1.58186	746.419	9.54384	up
pmp000460	C17H17NO3	N-cis-Paprazine	N-顺式-对香豆酰酪胺	Alkaloids	生物碱	Phenolamine	酚胺	-	B	22823	11192	13548	18565	23325	53445	1.01538	2.00439	1.00317	up
pmp000544	C16H18O9	Chlorogenic Acid	绿原酸	Phenolic acids	酚酸类	Phenolic acids	酚酸类	327-97-9	A	2065100	1410100	1674600	2952800	3489800	3907000	1.47982	2.00971	1.00699	up
pmp000578	C25H18O9	Luteolin-7-O-glucuronide	木犀草素-7-O-葡萄糖醛酸苷	Flavonoids	黄酮	Flavonoid	黄酮	29741-10-4	B	9	9	9	3256.9	2941.5	2398.9	1.5838	318.419	8.31478	up
pmp000589	C24H22O15	Quercetin-7-O-(6'-O-malonyl)-β-D-glucoside	槲皮素-7-O-(6''-O-丙二酰基)-β-D-葡萄糖苷	Flavonoids	黄酮	Flavonols	黄酮醇	-	A	4503.8	2349.2	2714.7	10478	17655	18204	1.50562	4.84307	2.27592	up
pmp000596	C27H30O17	Quercetin 3,7-bis-O-β-D-glucoside	槲皮素 3,7-二-O-β-D-葡萄糖苷	Flavonoids	黄酮	Flavonols	黄酮醇	-	A	1639.2	1473.5	1543.1	3818.6	4938.5	4549	1.56827	2.85796	1.51499	up
pmp000781	C39H54O6	p-Coumaroyleuscaphic acid	对香豆酰山楂酸	Terpenoids	萜类	Triterpene	三萜	-	B	18452	13735	17973	10222	5939	7837.5	1.43225	0.478439	-1.06359	down
pmp001074	C16H14O5	Isosakuranetin	异樱花素	Flavonoids	黄酮	Dihydroflavone	二氢黄酮	207-551-8	A	11028	5962.9	7164.7	15331	19118	14214	1.38101	2.01456	1.01047	up
pmp001200	C18H19NO4	Methoxy-N-Caffeoyltyramine	甲氧基-N-咖啡酰丁胺	Alkaloids	生物碱	Phenolamine	酚胺	-	A	586930	289430	247960	680990	825700	1349500	1.30587	2.54037	1.34504	up
pmp001255	C18H19NO4	N-Trans-feruloyltyramine	N-反式阿魏酰酪胺	Alkaloids	生物碱	Phenolamine	酚胺	66648-43-9	A	1172700	556960	529070	1286700	1571000	2697800	1.27985	2.45957	1.2984	up
pmp001256	C18H19NO4	N-Cis-feruloyltyramine	N-顺式阿魏酰酪胺	Alkaloids	生物碱	Phenolamine	酚胺	80510-09-4	A	1253200	579760	545100	1326800	1739500	2993500	1.2707	2.54821	1.34949	up
pmp001311	C27H30O17	6-Hydroxykaempferol-7,6-O-Diglucoside	6-羟基山奈酚-7,6-O-二葡萄糖苷	Flavonoids	黄酮	Flavonols	黄酮醇	-	A	2249.1	1737.1	1254.7	3623.9	5405.9	3286.7	1.39908	2.35007	1.23271	up
