# Supplementary material for: Consequences of LED Lights on Root Morphological Traits and Compounds Accumulation in Sarcandra glabra Seedlings
Source: Int J Mol Sci. 2021 Jul 2;22(13):7179. doi: 10.3390/ijms22137179 (PMC8268991; doi:10.3390/ijms22137179)
Supplement: Supplementary file 1 [file ijms-22-07179-s001.zip › Supplementary7.xls]

## Sheet: Sheet1
Index	Compounds	BG1	BG2	BG3	Average content BG	RG1	RG2	RG3	Average content RG	WG1	WG2	WG3	Average content WG
mws0178	Chlorogenic acid	5530800	5320300	6461400	5.77083e+06	3676600	2627100	2849200	3.05097e+06	3079600	2685600	3541900	3.10237e+06
mws0853	Sinapyl alcohol	20419	13258	17656	17111	12304	17829	13183	14438.7	16665	68044	47263	43990.7
mws2108	Cryptochlorogenic acid	1518800	1738100	1937100	1.73133e+06	813330	738740	826170	792747	1035600	961450	1930100	1309050
mws4085	Sinapic acid	93983	72681	66099	77587.7	65337	136850	41731	81306	74321	284220	126130	161557
pme0085	Rosmarinic acid	4089700	4056800	3766300	3.97093e+06	4118000	4064300	4036000	4.07277e+06	4306300	4464100	4249400	4.33993e+06
pmn001552	Esculetin	394500	350530	465000	403343		849630	799600	824615	577130	720780	659750	652553
mws2212	Caffeic acid	2222800	2188400	2489700	2300300	3787700	3185700		3486700	3329900	2883100	2823200	3.01207e+06
mws2213	Cinnamic acid	9449.4	7601.2	10335	9128.53	8313.2	8360.2	5878.1	7517.17	9098	8920.1	13056	10358
pmn001680	Coumaric acid	135780	115880	139660	130440	84961	107560	96502	96341	169110	120400	133520	141010
pmn001710	Rosmarinyl Glucoside	6686100	4603300	3449500	4.91297e+06	3204100	2328300	1826400	2.45293e+06	2993000	2521200	2825500	2779900
mws0014	Ferulic acid	645830	623860	605810	625167	878850	1040700	1131200	1.01692e+06	769310	1147800	915870	944327
mws1014	Fraxetin	223180	183510	240930	215873	199020	297290	234410	243573		497130	459560	478345
mws1015	Esculin		465970	414510	440240	558290	540930	573550	557590	496140		336310	416225
mws1077	Scopolin	1476700		1341700	1409200	1278500	1066100	1275700	1.20677e+06	1381000	1575600	1231300	1.39597e+06
mws1639	Isofraxidin	19611000		20723000	20167000		23427000	22364000	22895500	21825000	25818000	23087000	2.35767e+07
pme2993	Scopoletin	237400	183470	225750	215540	172590	280840	242750	232060	215290	287030	275670	259330
pmp000284	Fraxidin	8976700	7999600	10054000	9010100	7578800	11212000	9524800	9.43853e+06	10036000	12836000	11453000	1.14417e+07
mws0987	6-MethylCoumarin		41292	38299	39795.5	33396		23310	28353		315390	190430	252910
pme2987	3,4-Dihydrocoumarin	3227.3		3487.7	3357.5		3499	4708.4	4103.7		4832	4564.2	4698.1
mws0045	Quercitrin	149830	155340	124860	143343	27292	19207	36517	27672	26061	10911	193870	76947.3
pme2954	Quercetin	582480	600050		591265	343150	349260	303840	332083	267580	312620		290100
pme1201	Phloretin		13763	13105	13434	5536.3	5326.6	1874.1	4245.67	1877.2	2607.6		2242.4
mws1482	Prehelminthosporol	123120	132760		127940	128020	131220	123630	127623	114930	93822	142900	117217
mws1610	Maslinic acid	50063		60098	55080.5	129770	109050		119410	109210	100710		104960
pmn001426	Enscaphic acid	18836	9897.4	10794	13175.8	31753	30595		31174	27260	27679	23107	26015.3
pmn001700	24,30-Dihydroxy-12(13)-enolupinol	8376.7	8007.5	8024.7	8136.3	20691	15462	17348	17833.7		11235	11970	11602.5
pmn001705	3,24-Dihydroxy-17,21-semiacetal-12(13)oleanolic fruit	599410	356270	412450	456043	990630	764980	756140	837250	840630	782710	604070	742470
pmn001706	2-Hydroxyoleanolic acid	58902	39771	65493	54722	103210	75098	93304	90537.3	75363	80368	72260	75997
pmp000444	27,28-Dicarboxyl ursolic acid	29416	37745	35808	34323	36137	32671	33761	34189.7	30071	27238	31683	29664
pmp000781	p-Coumaroyleuscaphic acid	10222	5939	7837.5	7999.5	18452	13735	17973	16720	18089	15697	16108	16631.3
pmp000782	Caffeoyl hawthorn acid	31150	15704	22812	23222	54335	41503	39216	45018	48212	46121	42104	45479
pmn001708	Asiatic acid	617.72	650.21		633.965	978.45		466.8	722.625	799.76	1297		1048.38
		BG/WG	RG/WG	BG/RG
	Chlorogenic acid	1.86014	0.983432	1.89148
	Sinapyl alcohol	0.388969	0.328221	1.18508
	Cryptochlorogenic acid	1.32259	0.605589	2.18397
	Sinapic acid	0.480249	0.503265	0.954267
	Rosmarinic acid	0.914976	0.93844	0.974997
	Esculetin	0.6181	1.26367	0.489129
	Caffeic acid	0.763695	1.15758	0.659736
	Cinnamic acid	0.8813	0.725733	1.21436
	Coumaric acid	0.925041	0.683221	1.35394
	Rosmarinyl Glucoside	1.76732	0.882382	2.00289
	Ferulic acid	0.662024	1.07687	0.614767
	Fraxetin	0.451292	0.5092	0.886277
	Esculin	1.0577	1.33964	0.789541
	Scopolin	1.00948	0.864467	1.16775
	Isofraxidin	0.85538	0.971108	0.880828
	Scopoletin	0.831142	0.894844	0.928812
	Fraxidin	0.787481	0.824926	0.954608
	6-MethylCoumarin	0.15735	0.112107	1.40357
	3,4-Dihydrocoumarin	0.714651	0.873481	0.818164
	Quercitrin	1.86288	0.359623	5.18009
	Quercetin	2.03814	1.14472	1.78047
	Phloretin	5.9909	1.89336	3.16417
	Prehelminthosporol	1.09148	1.08878	1.00248
	Maslinic acid	0.524776	1.13767	0.461272
	Enscaphic acid	0.506463	1.19829	0.422653
	24,30-Dihydroxy-12(13)-enolupinol	0.701254	1.53705	0.456233
	3,24-Dihydroxy-17,21-semiacetal-12(13)oleanolic fruit	0.614225	1.12765	0.544692
	2-Hydroxyoleanolic acid	0.720055	1.19133	0.604414
	27,28-Dicarboxyl ursolic acid	1.15706	1.15256	1.0039
	p-Coumaroyleuscaphic acid	0.48099	1.00533	0.478439
	Caffeoyl hawthorn acid	0.510609	0.989863	0.515838
	Asiatic acid	0.604709	0.689278	0.877308
