# Supplementary material for: Consequences of LED Lights on Root Morphological Traits and Compounds Accumulation in Sarcandra glabra Seedlings
Source: Int J Mol Sci. 2021 Jul 2;22(13):7179. doi: 10.3390/ijms22137179 (PMC8268991; doi:10.3390/ijms22137179)
Supplement: Supplementary file 1 [file ijms-22-07179-s001.zip › Supplementary8.xls]

## Sheet: WGvsBG.DEG
gene_id	log2FoldChange	padj	-LOG10(padj)
Cluster-21327.80610	-10.682	2.7562e-154	153.56
Cluster-21327.49969	-6.7505	3.1827e-136	135.497
Cluster-21327.34924	-5.3782	6.8021e-114	113.167
Cluster-21327.43594	-6.2541	1.4071e-111	110.852
Cluster-21327.38780	-6.326	1.8372e-110	109.736
Cluster-21327.54206	-6.3615	1.8372e-110	109.736
Cluster-21327.57505	-5.8345	1.4253e-102	101.846
Cluster-21327.62991	-11.722	2.2909e-87	86.64
Cluster-21327.58928	-7.7341	5.1904e-78	77.2848
Cluster-21327.81075	-6.8577	5.2569e-77	76.2793
Cluster-21327.58929	-5.7123	2.6686e-72	71.5737
Cluster-21327.43596	-5.353	7.0219e-70	69.1535
Cluster-21327.70668	-8.6789	1.2229e-53	52.9126
Cluster-21327.26189	-11.952	1.132e-50	49.9462
Cluster-21327.43598	-3.5561	4.1636e-39	38.3805
Cluster-21327.62578	-5.2918	1.8386e-38	37.7355
Cluster-21327.43977	3.1195	1.5092e-33	32.8213
Cluster-21327.12654	-7.8594	3.2295e-31	30.4909
Cluster-21327.42964	-3.4707	3.5378e-30	29.4513
Cluster-21327.49744	3.7664	1.509e-27	26.8213
Cluster-21327.23775	-6.6325	2.4525e-26	25.6104
Cluster-21327.27171	-4.5327	2.1794e-25	24.6617
Cluster-21327.46997	3.9945	1.3591e-24	23.8667
Cluster-21327.44081	3.1132	2.8079e-24	23.5516
Cluster-21327.11638	-6.4086	4.8536e-24	23.3139
Cluster-21327.41244	3.0964	3.6661e-23	22.4358
Cluster-21327.49930	-5.7715	2.1206e-21	20.6735
Cluster-21327.6344	-6.4139	4.5294e-21	20.344
Cluster-21327.43597	-7.3136	7.7455e-21	20.111
Cluster-21327.66063	-6.6529	5.9454e-19	18.2258
Cluster-21327.53806	2.5917	5.0628e-17	16.2956
Cluster-21327.16088	-5.6695	8.3172e-17	16.08
Cluster-21327.49769	2.3676	1.1514e-16	15.9388
Cluster-21327.80618	-7.4768	1.5847e-16	15.8001
Cluster-21327.81242	-11.073	1.17e-15	14.9318
Cluster-21327.39608	2.9657	2.6933e-15	14.5697
Cluster-21327.53483	2.5058	4.1081e-15	14.3864
Cluster-21327.9936	-3.5273	4.6491e-15	14.3326
Cluster-21327.17480	-4.537	4.7046e-15	14.3275
Cluster-21327.46380	2.1755	1.2208e-14	13.9134
Cluster-21327.53953	2.6561	3.1631e-14	13.4999
Cluster-21327.54167	2.6871	4.5584e-14	13.3412
Cluster-21327.77003	1.8169	7.1001e-14	13.1487
Cluster-21327.63668	2.4413	8.7787e-14	13.0566
Cluster-21327.12657	-5.2937	1.7753e-13	12.7507
Cluster-21327.61593	2.7958	1.8194e-13	12.7401
Cluster-21327.44242	3.4093	3.4162e-13	12.4665
Cluster-21327.46424	2.6901	4.4272e-13	12.3539
Cluster-21327.50748	1.842	7.7535e-13	12.1105
Cluster-21327.34925	-7.4789	8.175e-13	12.0875
Cluster-21327.48853	2.0191	1.3487e-12	11.8701
Cluster-21327.57133	3.7629	3.9622e-12	11.4021
Cluster-21327.80736	-1.9267	6.1513e-12	11.211
Cluster-21327.33118	2.1812	6.7377e-12	11.1715
Cluster-21327.40376	-7.0799	1.2447e-11	10.9049
Cluster-21327.48894	2.1494	2.0533e-11	10.6875
Cluster-21327.47567	1.5673	4.1641e-11	10.3805
Cluster-21327.59599	1.8583	4.1903e-11	10.3778
Cluster-21327.48650	2.293	5.8002e-11	10.2366
Cluster-21327.43086	-1.9854	7.4362e-11	10.1286
Cluster-21327.63644	-5.8615	9.4118e-11	10.0263
Cluster-21327.18736	-9.3051	9.7754e-11	10.0099
Cluster-21327.90788	4.0323	1.234e-10	9.90868
Cluster-21327.36397	-2.8156	1.7526e-10	9.75632
Cluster-21327.52961	1.7544	2.5119e-10	9.6
Cluster-21327.15733	2.8193	2.8219e-10	9.54946
Cluster-21327.55377	2.0784	4.7974e-10	9.31899
Cluster-21327.55632	1.4897	7.6919e-10	9.11397
Cluster-21327.53963	1.6895	7.8897e-10	9.10294
Cluster-21327.45648	1.7058	7.9319e-10	9.10062
Cluster-21327.47414	2.7136	7.9748e-10	9.09828
Cluster-21327.90617	3.3748	1.544e-09	8.81135
Cluster-21327.68880	-5.0831	1.5788e-09	8.80167
Cluster-21327.59711	2.7634	1.6149e-09	8.79185
Cluster-21327.33782	-3.8206	1.759e-09	8.75473
Cluster-21327.44994	-2.3333	2.3931e-09	8.62104
Cluster-21327.23008	-3.0613	2.7885e-09	8.55463
Cluster-21327.47864	1.76	3.4939e-09	8.45669
Cluster-21327.48273	1.5905	4.2812e-09	8.36843
Cluster-21327.60001	1.9924	4.8325e-09	8.31583
Cluster-21327.81924	-8.6787	6.1782e-09	8.20914
Cluster-21327.51023	1.5396	6.5255e-09	8.18539
Cluster-21327.47320	-1.907	8.1252e-09	8.09017
Cluster-21327.6936	-8.7183	1.2762e-08	7.89408
Cluster-21327.47070	-1.4568	1.2845e-08	7.89127
Cluster-21327.54889	2.0046	1.5385e-08	7.8129
Cluster-21327.32786	-1.81	2.0902e-08	7.67981
Cluster-21327.58406	1.7323	2.1625e-08	7.66504
Cluster-21327.54211	2.3784	2.6018e-08	7.58473
Cluster-21327.13081	2.7294	3.5371e-08	7.45135
Cluster-21327.55002	2.2161	3.6894e-08	7.43304
Cluster-21327.77434	2.2213	4.2357e-08	7.37307
Cluster-21327.17663	-2.5476	4.5417e-08	7.34278
Cluster-21327.6092	-8.1485	4.8123e-08	7.31765
Cluster-21327.52507	1.7559	4.9239e-08	7.30769
Cluster-21327.33345	-3.077	5.0624e-08	7.29564
Cluster-21327.47787	1.6357	5.0624e-08	7.29564
Cluster-21327.49279	1.6088	5.5183e-08	7.25819
Cluster-21327.54049	1.765	5.8681e-08	7.2315
Cluster-21327.53344	1.5714	5.9256e-08	7.22727
Cluster-21327.54495	1.4112	6.0416e-08	7.21885
Cluster-21327.37906	-2.9886	7.3348e-08	7.13461
Cluster-21327.3832	-8.2752	8.2087e-08	7.08573
Cluster-21327.29015	-8.5977	9.4827e-08	7.02307
Cluster-21327.53125	1.5764	9.6224e-08	7.01672
Cluster-21327.54786	2.7386	1.0651e-07	6.97261
Cluster-21327.93286	-8.425	1.1765e-07	6.92941
Cluster-21327.58407	1.8048	1.4645e-07	6.83431
Cluster-21327.46869	-1.9421	1.6456e-07	6.78368
Cluster-21327.81451	-8.3099	1.7063e-07	6.76794
Cluster-21327.54026	1.3429	1.8634e-07	6.72969
Cluster-21327.80792	2.0533	1.8634e-07	6.72969
Cluster-21327.81974	-8.1781	2.0511e-07	6.68801
Cluster-21327.51475	1.9418	2.1305e-07	6.67152
Cluster-21327.24067	-2.8223	2.529e-07	6.59705
Cluster-21327.46816	-1.7015	2.75e-07	6.56067
Cluster-21327.49028	-1.8673	3.0925e-07	6.50969
Cluster-21327.63457	3.3039	3.0941e-07	6.50947
Cluster-21327.90964	-8.0873	3.1789e-07	6.49772
Cluster-21327.49863	1.4995	3.1997e-07	6.49489
Cluster-21327.4429	-8.0367	3.4132e-07	6.46684
Cluster-21327.76426	3.9165	3.4533e-07	6.46177
Cluster-21327.87954	-2.3762	3.4533e-07	6.46177
Cluster-21327.18790	-4.8795	4.5687e-07	6.34021
Cluster-21327.53101	1.6567	4.6033e-07	6.33693
Cluster-21327.11069	-1.4045	4.6409e-07	6.3334
Cluster-21327.11977	-2.9583	5.0015e-07	6.3009
Cluster-21327.53051	1.4988	5.3115e-07	6.27478
Cluster-21327.66863	-1.7407	6.2731e-07	6.20252
Cluster-21327.2182	-3.3493	7.2172e-07	6.14163
Cluster-21327.44038	1.3306	7.886e-07	6.10314
Cluster-21327.56281	2.3295	8.0846e-07	6.09234
Cluster-21327.62073	1.9972	8.7163e-07	6.05967
Cluster-21327.66916	-1.5814	1.0659e-06	5.97228
Cluster-21327.43874	2.6548	1.1565e-06	5.93685
Cluster-21327.54918	1.5957	1.1565e-06	5.93685
Cluster-21327.69345	-2.1891	1.1864e-06	5.92577
Cluster-21327.54977	-1.3271	1.2409e-06	5.90626
Cluster-21327.92837	-7.9036	1.2899e-06	5.88944
Cluster-21327.48530	1.9891	1.4946e-06	5.82548
Cluster-21327.48251	-2.9865	1.5085e-06	5.82145
Cluster-21327.52505	1.7089	1.6842e-06	5.77361
Cluster-21327.37450	-4.0587	1.7713e-06	5.75171
Cluster-21327.1646	-7.8152	1.8029e-06	5.74403
Cluster-21327.18862	-2.6137	1.8029e-06	5.74403
Cluster-21327.80207	3.9072	1.8045e-06	5.74364
Cluster-21327.1207	-3.1748	1.8702e-06	5.72811
Cluster-21327.52202	2.0309	1.9375e-06	5.71276
Cluster-21327.40878	-1.3985	2.2053e-06	5.65653
Cluster-21327.61026	1.6463	2.4184e-06	5.61647
Cluster-21327.17859	-1.5939	2.5054e-06	5.60112
Cluster-21327.14700	-7.7243	2.7688e-06	5.55771
Cluster-21327.59167	1.9934	3.0125e-06	5.52107
Cluster-21327.70369	-2.0347	3.1235e-06	5.50536
Cluster-21327.48364	1.0457	3.391e-06	5.46967
Cluster-21327.64951	1.5684	3.5728e-06	5.44699
Cluster-8680.0	-7.655	3.5728e-06	5.44699
Cluster-21327.45983	1.6677	3.5777e-06	5.4464
Cluster-21327.59709	1.8536	3.7815e-06	5.42234
Cluster-21327.39687	-1.8863	4.011e-06	5.39675
Cluster-21327.57215	1.2672	4.549e-06	5.34208
Cluster-21327.65070	1.2684	4.822e-06	5.31677
Cluster-21327.81225	-7.6818	5.2169e-06	5.28259
Cluster-21327.52275	1.3279	5.2989e-06	5.27581
Cluster-21327.47788	1.504	5.5262e-06	5.25757
Cluster-21327.58871	1.5612	6.3918e-06	5.19438
Cluster-21327.63210	1.8298	6.6945e-06	5.17428
Cluster-21327.20359	-6.8921	6.7776e-06	5.16892
Cluster-21327.43783	2.4475	6.7776e-06	5.16892
Cluster-21327.29399	2.3136	7.0668e-06	5.15078
Cluster-21327.50137	1.2149	7.1938e-06	5.14304
Cluster-21327.35030	1.9504	7.2365e-06	5.14047
Cluster-21327.58187	-1.2211	7.3402e-06	5.13429
Cluster-21327.54736	1.3354	8.305e-06	5.08066
Cluster-21327.48097	1.3003	8.8575e-06	5.05269
Cluster-21327.40223	1.6102	9.0858e-06	5.04164
Cluster-21327.51157	1.2298	9.0858e-06	5.04164
Cluster-21327.49566	1.2719	9.22e-06	5.03527
Cluster-21327.81976	-3.5886	1.1055e-05	4.95644
Cluster-21327.56063	-2.6165	1.1618e-05	4.93487
Cluster-21327.51228	1.3806	1.2152e-05	4.91535
Cluster-21327.55706	1.1405	1.2158e-05	4.91514
Cluster-21327.44325	1.7353	1.2201e-05	4.9136
Cluster-21327.26606	4.3836	1.3007e-05	4.88582
Cluster-21327.35545	-1.6132	1.3007e-05	4.88582
Cluster-21327.45501	2.2832	1.3372e-05	4.8738
Cluster-21327.51406	1.548	1.3434e-05	4.87179
Cluster-21327.93493	-7.4006	1.6016e-05	4.79545
Cluster-21327.63933	-2.0273	1.6054e-05	4.79442
Cluster-21327.51853	1.813	1.819e-05	4.74017
Cluster-21327.39610	1.2198	1.9053e-05	4.72004
Cluster-21327.95290	-7.3196	1.9053e-05	4.72004
Cluster-21327.68190	-2.04	1.9228e-05	4.71607
Cluster-21327.42175	2.3606	2.0887e-05	4.68012
Cluster-21327.71955	-2.8297	2.1128e-05	4.67514
Cluster-21327.56388	-1.3732	2.3219e-05	4.63416
Cluster-21327.19776	7.0735	2.3317e-05	4.63233
Cluster-21327.60099	-1.4462	2.409e-05	4.61816
Cluster-21327.45798	-1.8716	2.4698e-05	4.60734
Cluster-21327.57051	1.7562	2.4698e-05	4.60734
Cluster-21327.52032	-1.4996	2.6363e-05	4.57901
Cluster-21327.47846	2.2897	2.8684e-05	4.54236
Cluster-21327.49248	2.3532	3.073e-05	4.51244
Cluster-21327.64312	-1.7809	3.1146e-05	4.5066
Cluster-21327.49107	-1.1181	3.4204e-05	4.46592
Cluster-21327.45544	-1.7922	3.5242e-05	4.45294
Cluster-21327.53316	1.4972	3.5242e-05	4.45294
Cluster-21327.46397	1.3644	3.5469e-05	4.45015
Cluster-21327.53263	1.5424	3.5812e-05	4.44597
Cluster-21327.47981	-2.0901	3.592e-05	4.44466
Cluster-21327.85091	-2.0213	3.6743e-05	4.43483
Cluster-21327.20384	-5.1285	3.7035e-05	4.43139
Cluster-21327.38716	-3.5196	3.7035e-05	4.43139
Cluster-21327.81845	-1.6993	3.7089e-05	4.43075
Cluster-21327.65325	1.215	4.0931e-05	4.38795
Cluster-21327.5876	-7.2901	4.5458e-05	4.34239
Cluster-21327.52434	1.1103	4.9981e-05	4.3012
Cluster-21327.50210	1.1947	5.2674e-05	4.2784
Cluster-21327.5035	-7.4366	5.2814e-05	4.27725
Cluster-21327.54968	1.7915	5.3662e-05	4.27033
Cluster-21327.96545	-4.8981	5.3752e-05	4.26961
Cluster-21327.46944	1.2051	5.6701e-05	4.24641
Cluster-21327.72824	-3.0879	6.3072e-05	4.20016
Cluster-21327.61364	1.3063	6.6212e-05	4.17906
Cluster-21327.34855	-1.7909	7.2432e-05	4.14007
Cluster-21327.57311	1.0242	7.2708e-05	4.13842
Cluster-21327.52183	1.2559	7.3204e-05	4.13547
Cluster-21327.32969	1.3927	7.9041e-05	4.10215
Cluster-21327.41135	2.5105	8.0456e-05	4.09444
Cluster-21327.10998	2.1333	8.1246e-05	4.0902
Cluster-21327.60347	1.1116	8.7857e-05	4.05622
Cluster-21327.47114	-1.6023	9.5811e-05	4.01858
Cluster-21327.17038	-7.0416	0.00010005	3.99978
Cluster-21327.52704	1.3626	0.00010005	3.99978
Cluster-21327.58435	-1.5676	0.00010085	3.99632
Cluster-21327.51825	2.1259	0.00010352	3.98498
Cluster-21327.59127	-1.1847	0.00010352	3.98498
Cluster-21327.82998	-7.0492	0.00010948	3.96067
Cluster-21327.60220	-3.6979	0.0001123	3.94962
Cluster-8725.0	-7.2614	0.0001123	3.94962
Cluster-21327.1785	3.7332	0.00011356	3.94477
Cluster-21327.64238	-2.0754	0.00011496	3.93945
Cluster-21327.10558	1.6323	0.000118	3.92812
Cluster-21327.632	-3.7554	0.000118	3.92812
Cluster-21327.81142	4.8337	0.000118	3.92812
Cluster-21327.46169	1.2368	0.0001189	3.92482
Cluster-21327.10762	-1.6188	0.00012126	3.91628
Cluster-21327.83563	3.8094	0.00012126	3.91628
Cluster-21327.49722	1.2034	0.00012562	3.90094
Cluster-22250.0	-7.1042	0.0001277	3.89381
Cluster-21327.49853	-3.1538	0.00014578	3.8363
Cluster-21327.4632	-7.1765	0.0001534	3.81417
Cluster-21327.80604	-4.8731	0.00015933	3.7977
Cluster-21327.20974	-2.2514	0.00016167	3.79137
Cluster-21327.4485	-2.876	0.00016532	3.78167
Cluster-21327.63408	-1.2711	0.00016836	3.77376
Cluster-21327.3764	-6.9644	0.00016992	3.76976
Cluster-21327.93952	-3.7244	0.0001752	3.75647
Cluster-21327.42177	1.963	0.00017591	3.75471
Cluster-21327.67042	1.7198	0.00017737	3.75112
Cluster-21327.53297	1.6126	0.0001798	3.74521
Cluster-21327.53416	2.3347	0.0001869	3.72839
Cluster-21327.74113	-2.9271	0.0001869	3.72839
Cluster-8620.0	-7.0912	0.0001869	3.72839
Cluster-21327.32304	-1.2616	0.00018706	3.72802
Cluster-21327.49063	1.0438	0.00018793	3.726
Cluster-22152.0	-3.6974	0.00019001	3.72122
Cluster-21327.57218	1.491	0.00019293	3.7146
Cluster-21327.60334	2.6626	0.00019387	3.71249
Cluster-21327.18577	-1.8689	0.00019698	3.70558
Cluster-21327.2223	-7.1421	0.00021281	3.67201
Cluster-11466.1	6.9085	0.00022419	3.64938
Cluster-21327.51273	1.2635	0.00022419	3.64938
Cluster-8629.1	-6.876	0.00022806	3.64195
Cluster-21327.18423	-1.4661	0.00025129	3.59982
Cluster-21327.17647	1.4595	0.00025354	3.59595
Cluster-21327.31751	3.1885	0.00025655	3.59083
Cluster-21327.19630	-3.0254	0.00026323	3.57966
Cluster-21327.34502	-1.8766	0.00026629	3.57465
Cluster-21327.52479	1.127	0.00026629	3.57465
Cluster-21327.6931	-6.917	0.00027544	3.55997
Cluster-21327.8841	-3.8763	0.0002804	3.55222
Cluster-21327.88459	-2.2937	0.00028388	3.54687
Cluster-21327.55407	1.4475	0.00028544	3.54449
Cluster-21327.49510	1.3776	0.00029317	3.53288
Cluster-21327.18663	3.2693	0.00029342	3.53251
Cluster-21327.35673	4.1967	0.00030206	3.51991
Cluster-21327.55812	1.1271	0.0003201	3.49471
Cluster-21327.92659	-6.8398	0.00033078	3.48046
Cluster-21327.18441	-1.6062	0.00033288	3.47771
Cluster-21327.32469	1.7889	0.00035196	3.45351
Cluster-21327.44792	1.9971	0.00036227	3.44097
Cluster-21327.32817	1.4003	0.00036235	3.44087
Cluster-21327.24543	-3.0875	0.00036252	3.44067
Cluster-21327.33403	1.4958	0.00036252	3.44067
Cluster-21327.60313	-1.3206	0.00036252	3.44067
Cluster-21327.16702	-3.5166	0.00036334	3.43969
Cluster-21327.17812	-7.159	0.00038174	3.41823
Cluster-21327.56074	2.0123	0.00038332	3.41644
Cluster-21327.58079	-1.8229	0.0004121	3.385
Cluster-21327.66961	-1.8094	0.0004145	3.38248
Cluster-21327.50117	-1.0132	0.0004295	3.36704
Cluster-21327.48488	-1.4257	0.00043905	3.35749
Cluster-21327.50314	1.2543	0.00044185	3.35473
Cluster-21327.22257	1.2979	0.00044367	3.35294
Cluster-21327.33641	-3.5385	0.00044469	3.35194
Cluster-21327.57484	1.1899	0.00044469	3.35194
Cluster-21327.22164	2.6062	0.00044763	3.34908
Cluster-21327.44538	1.3378	0.00046829	3.32949
Cluster-21327.45142	-1.0234	0.00046829	3.32949
Cluster-21327.66543	2.1048	0.00046829	3.32949
Cluster-21327.92459	2.9339	0.00046829	3.32949
Cluster-21327.43933	1.2042	0.00046957	3.3283
Cluster-8181.0	-6.968	0.00046981	3.32808
Cluster-21327.49691	1.1175	0.00048762	3.31192
Cluster-35619.0	-3.6996	0.00050027	3.3008
Cluster-21327.17223	-1.6499	0.00050145	3.29977
Cluster-21327.45097	1.9863	0.00050145	3.29977
Cluster-21327.70533	1.0791	0.00051134	3.29129
Cluster-21327.81979	-4.5574	0.00051279	3.29006
Cluster-21327.46447	2.9568	0.00051761	3.286
Cluster-36712.0	-6.6564	0.00051761	3.286
Cluster-21327.61576	2.1826	0.00052564	3.27931
Cluster-21327.81928	-5.658	0.0005296	3.27605
Cluster-21327.80731	-1.5027	0.00054142	3.26647
Cluster-21327.70054	-2.4408	0.0005491	3.26035
Cluster-21327.89040	-2.4057	0.0005491	3.26035
Cluster-21327.83230	-6.6841	0.00055974	3.25201
Cluster-21327.54634	1.3042	0.00056375	3.24891
Cluster-21327.67587	-1.4392	0.00057886	3.23743
Cluster-21327.48274	-1.4402	0.00058247	3.23473
Cluster-21327.55441	1.9977	0.00058247	3.23473
Cluster-21327.17162	-6.7446	0.00060884	3.2155
Cluster-21327.47286	-1.3986	0.00060884	3.2155
Cluster-21327.26043	-3.8638	0.0006201	3.20754
Cluster-21327.49537	1.2823	0.00062023	3.20745
Cluster-21327.30828	-5.5345	0.00062161	3.20648
Cluster-21327.84711	-6.6917	0.00067439	3.17109
Cluster-21327.32956	-3.1555	0.00067475	3.17086
Cluster-21327.17986	-5.9787	0.00069462	3.15825
Cluster-21327.62021	-1.6168	0.00069692	3.15682
Cluster-21327.49420	1.1836	0.00071815	3.14378
Cluster-21327.41826	-1.4635	0.00073178	3.13562
Cluster-21327.58189	1.6537	0.00073328	3.13473
Cluster-21327.18353	-4.2212	0.00073914	3.13127
Cluster-21327.77194	-5.9651	0.0007543	3.12246
Cluster-21327.50226	1.3467	0.00076618	3.11567
Cluster-21327.48670	3.3095	0.0007674	3.11498
Cluster-21327.57583	1.1122	0.00086041	3.06529
Cluster-21327.47333	-2.259	0.00086087	3.06506
Cluster-21327.88867	-2.815	0.00086087	3.06506
Cluster-21327.55476	-1.5277	0.00086654	3.06221
Cluster-21327.62706	-1.8853	0.00086654	3.06221
Cluster-21327.45278	-1.7383	0.00090325	3.04419
Cluster-21327.56537	-1.2438	0.00094479	3.02466
Cluster-21327.33197	1.7318	0.00096913	3.01362
Cluster-21327.93748	-6.6547	0.00096913	3.01362
Cluster-21327.5779	-3.9297	0.00097075	3.01289
Cluster-28244.0	1.4528	0.00097075	3.01289
Cluster-21327.64395	1.1704	0.00098974	3.00448
Cluster-21327.54602	-1.7385	0.0010119	2.99486
Cluster-21327.18400	-2.0237	0.0010629	2.97351
Cluster-21327.40751	-1.204	0.0010778	2.96746
Cluster-21327.52518	1.3902	0.0011218	2.95008
Cluster-21327.49223	1.0005	0.0011406	2.94287
Cluster-21327.54936	1.9964	0.0011447	2.94131
Cluster-21327.74445	-3.1833	0.0011535	2.93798
Cluster-21327.54056	1.0451	0.001179	2.92849
Cluster-21327.42480	1.254	0.0011943	2.92289
Cluster-21327.54773	1.1603	0.0011943	2.92289
Cluster-21327.36714	-1.2548	0.0012043	2.91927
Cluster-21327.93566	-6.828	0.0012234	2.91243
Cluster-21327.53908	-1.5467	0.0012928	2.88847
Cluster-21327.49145	-1.1369	0.0013039	2.88476
Cluster-21327.24476	-1.5129	0.0013127	2.88183
Cluster-21327.43234	1.2909	0.0013127	2.88183
Cluster-21327.64946	2.562	0.0013127	2.88183
Cluster-21327.65005	1.5836	0.0013127	2.88183
Cluster-21327.48232	1.2231	0.0013143	2.88131
Cluster-21327.17630	-1.0563	0.0013873	2.85783
Cluster-21327.51496	1.2555	0.00139	2.85699
Cluster-21327.19831	-1.6662	0.0013947	2.85552
Cluster-21327.94082	-6.5054	0.0014055	2.85217
Cluster-21327.63366	1.2239	0.0014368	2.8426
Cluster-21327.82579	-5.4528	0.0014633	2.83467
Cluster-21327.37756	-1.7132	0.0014644	2.83434
Cluster-21327.47887	-1.3813	0.0014798	2.8298
Cluster-21327.91897	-6.5513	0.0014851	2.82824
Cluster-21327.9797	-2.5301	0.0014851	2.82824
Cluster-11109.1	-6.5037	0.0015006	2.82374
Cluster-21327.52524	-1.2926	0.0015091	2.82128
Cluster-21327.76480	2.5191	0.0015952	2.79718
Cluster-21327.78340	-2.2887	0.0016251	2.78912
Cluster-27710.0	3.3001	0.0016456	2.78368
Cluster-21327.57929	1.3595	0.0016633	2.77903
Cluster-21327.51428	-1.4248	0.0016702	2.77723
Cluster-21327.79421	2.6685	0.0017884	2.74754
Cluster-21327.42712	1.214	0.0017895	2.74727
Cluster-21327.48018	-1.3946	0.0017895	2.74727
Cluster-21327.9811	-4.6088	0.0017895	2.74727
Cluster-21327.90786	-2.6144	0.0017955	2.74581
Cluster-21327.47754	1.366	0.0018015	2.74437
Cluster-21327.81977	-5.3896	0.0018494	2.73297
Cluster-21327.3307	-2.5279	0.0018811	2.72559
Cluster-21327.39235	1.6978	0.0018811	2.72559
Cluster-21327.33891	2.0857	0.0019252	2.71552
Cluster-21327.43602	-1.2649	0.001944	2.7113
Cluster-21327.46194	1.0573	0.001944	2.7113
Cluster-21327.54796	1.0281	0.0019667	2.70626
Cluster-21327.76386	-7.4723	0.0019667	2.70626
Cluster-21327.65526	1.9555	0.002091	2.67965
Cluster-21327.47775	1.6877	0.0021166	2.67436
Cluster-21327.46542	-1.5986	0.002132	2.67121
Cluster-21327.34692	2.9967	0.0021526	2.66704
Cluster-21327.51923	-1.8631	0.0022709	2.6438
Cluster-21327.57957	-1.1815	0.0022771	2.64262
Cluster-21327.57107	1.2401	0.0023057	2.6372
Cluster-21327.46458	1.1101	0.0023147	2.63551
Cluster-21327.52771	1.449	0.0023223	2.63408
Cluster-21327.66929	-1.8346	0.0023283	2.63296
Cluster-32039.0	2.0847	0.0023414	2.63052
Cluster-21327.92199	-2.3117	0.0023865	2.62224
Cluster-21327.48941	1.2085	0.002421	2.61601
Cluster-21327.60648	1.0887	0.0024394	2.61272
Cluster-21327.14615	-2.2336	0.0024527	2.61036
Cluster-21327.34813	1.2395	0.0025755	2.58914
Cluster-21327.16021	-6.3587	0.0026639	2.57448
Cluster-21327.70160	2.09	0.0026948	2.56947
Cluster-21327.52535	1.0956	0.0027484	2.56092
Cluster-21327.29359	-1.7176	0.0027569	2.55958
Cluster-21327.68391	2.3981	0.0027746	2.5568
Cluster-21327.65533	1.3984	0.0028	2.55284
Cluster-21327.39683	-2.1097	0.0028571	2.54407
Cluster-21327.30392	-1.5179	0.002925	2.53387
Cluster-21327.6930	-6.4559	0.0029844	2.52514
Cluster-21327.48946	1.246	0.0030289	2.51872
Cluster-21327.8604	-5.2416	0.0030491	2.51583
Cluster-21327.16388	-5.4425	0.0031349	2.50378
Cluster-21327.72419	-1.5818	0.0031889	2.49636
Cluster-21327.95856	-3.8417	0.0032107	2.4934
Cluster-21327.39896	1.0508	0.0032126	2.49314
Cluster-21327.48656	1.5748	0.0032516	2.4879
Cluster-21327.8372	-6.5063	0.0032516	2.4879
Cluster-21327.48315	1.0245	0.0032718	2.48521
Cluster-21327.50419	1.2956	0.0033581	2.47391
Cluster-21327.49889	1.0958	0.0034414	2.46326
Cluster-21327.55176	1.4612	0.0035527	2.44944
Cluster-21327.65103	-1.1174	0.0035527	2.44944
Cluster-21327.15410	-4.776	0.0035987	2.44385
Cluster-21327.43930	1.0252	0.0035987	2.44385
Cluster-21327.89991	1.4342	0.0036437	2.43846
Cluster-21327.52384	1.0291	0.0038118	2.41887
Cluster-21327.38033	-4.684	0.003869	2.4124
Cluster-21327.61714	1.3261	0.0039043	2.40846
Cluster-21327.17786	3.7207	0.0039671	2.40153
Cluster-21327.80361	-1.7917	0.0040035	2.39756
Cluster-21327.18061	3.2908	0.0040237	2.39537
Cluster-21327.72381	-3.0641	0.0040292	2.39478
Cluster-21327.35851	-6.809	0.0041057	2.38661
Cluster-21327.47326	1.0623	0.0042142	2.37528
Cluster-21327.52732	-1.066	0.0042993	2.3666
Cluster-21327.18346	-2.4185	0.0043383	2.36268
Cluster-21327.77483	2.844	0.0043674	2.35978
Cluster-21327.88163	-2.0835	0.0044865	2.34809
Cluster-21327.86142	-6.251	0.0046389	2.33358
Cluster-21327.38245	1.2137	0.0046786	2.32988
Cluster-21327.43968	2.1373	0.0046827	2.3295
Cluster-21327.85525	-2.0955	0.0047076	2.3272
Cluster-21327.51586	-1.7497	0.004833	2.31578
Cluster-21327.13537	-2.0781	0.0048485	2.31439
Cluster-30831.0	6.5496	0.0048627	2.31312
Cluster-21327.55124	1.0743	0.0049085	2.30905
Cluster-21327.56497	2.1458	0.0049818	2.30261
Cluster-7904.0	-6.4206	0.0050334	2.29814
Cluster-21327.3771	-1.5268	0.0051585	2.28748
Cluster-21327.31416	1.639	0.0051742	2.28616
Cluster-21327.44221	1.2856	0.0051742	2.28616
Cluster-21327.27551	-1.4626	0.0051946	2.28445
Cluster-21327.52229	1.7672	0.0051946	2.28445
Cluster-21327.56676	1.3337	0.0052076	2.28336
Cluster-21327.36533	-2.478	0.0052868	2.27681
Cluster-21327.4631	-6.7453	0.0054677	2.2622
Cluster-21327.25988	1.7729	0.0055176	2.25825
Cluster-21327.66551	-2.8337	0.0055602	2.25491
Cluster-21327.18727	-9.4102	0.0057367	2.24134
Cluster-21327.30087	1.9921	0.0057804	2.23804
Cluster-21327.74808	-2.0632	0.0058036	2.2363
Cluster-21327.33039	-1.3465	0.0058079	2.23598
Cluster-21327.95551	2.759	0.005811	2.23575
Cluster-21327.39594	6.2156	0.0058385	2.2337
Cluster-21327.11055	2.4812	0.0058537	2.23257
Cluster-21327.54660	1.0879	0.0059057	2.22873
Cluster-21327.91993	-2.0665	0.0059183	2.2278
Cluster-21327.31290	1.3027	0.0059383	2.22634
Cluster-21327.40957	1.0764	0.0060241	2.22011
Cluster-21327.26420	-1.8866	0.0060256	2.22
Cluster-21327.48772	1.594	0.0061844	2.2087
Cluster-21327.17014	-1.3483	0.0061963	2.20787
Cluster-21327.51173	1.0318	0.0061963	2.20787
Cluster-23748.0	2.9359	0.0061963	2.20787
Cluster-21327.80530	-2.4069	0.0062604	2.2034
Cluster-21327.7658	-1.9778	0.0062798	2.20205
Cluster-21327.80501	-1.6322	0.0062802	2.20203
Cluster-21327.40169	-1.2017	0.0063992	2.19387
Cluster-21327.90787	-3.2944	0.0064882	2.18788
Cluster-21327.55257	2.3597	0.0066698	2.17589
Cluster-21327.17341	-6.3497	0.0067379	2.17148
Cluster-21327.36795	-2.2765	0.0067379	2.17148
Cluster-21327.7516	-2.1808	0.0067551	2.17037
Cluster-21327.48940	-1.217	0.0068076	2.16701
Cluster-21327.47676	1.2404	0.0068461	2.16456
Cluster-21327.82903	-6.1622	0.0068461	2.16456
Cluster-21327.58233	-1.3129	0.0069698	2.15678
Cluster-21327.51391	-1.3266	0.0069713	2.15669
Cluster-21327.56279	-1.0475	0.0070049	2.1546
Cluster-21327.56701	2.1326	0.0071644	2.14482
Cluster-21327.8800	-1.632	0.0072447	2.13998
Cluster-20361.0	5.7732	0.0072544	2.1394
Cluster-21327.39294	-1.0011	0.0072544	2.1394
Cluster-21327.41400	1.1632	0.0072815	2.13778
Cluster-21327.56675	1.7303	0.0072947	2.13699
Cluster-21327.41852	-2.2613	0.0073308	2.13485
Cluster-31753.0	-4.1789	0.0073308	2.13485
Cluster-21327.54203	1.2208	0.0073344	2.13464
Cluster-21327.50950	1.6063	0.0074346	2.12874
Cluster-21327.79212	-1.907	0.0075385	2.12272
Cluster-21327.38956	-1.4767	0.0075578	2.1216
Cluster-21327.25273	2.531	0.0078184	2.10688
Cluster-21327.16189	-1.5192	0.0078202	2.10678
Cluster-21327.59274	-5.0298	0.0078479	2.10525
Cluster-21327.87323	-1.5272	0.0079288	2.10079
Cluster-21327.54677	1.2752	0.0080163	2.09603
Cluster-21327.19418	-6.1179	0.0080528	2.09405
Cluster-4415.0	-6.7489	0.008056	2.09388
Cluster-21327.81264	-3.3552	0.0083969	2.07588
Cluster-21327.87349	-2.8159	0.0083969	2.07588
Cluster-7444.0	4.294	0.0083969	2.07588
Cluster-21327.50429	1.3175	0.0084453	2.07338
Cluster-21327.25753	-1.1713	0.0084482	2.07324
Cluster-21327.40115	1.3667	0.0084482	2.07324
Cluster-21327.24845	-1.7822	0.0085725	2.06689
Cluster-21327.25573	-2.1008	0.0086912	2.06092
Cluster-21327.59199	-1.8261	0.0087009	2.06044
Cluster-21327.46442	1.2049	0.0087735	2.05683
Cluster-21327.62469	-1.5001	0.0087746	2.05677
Cluster-21327.27598	-1.8972	0.0088803	2.05157
Cluster-21327.71558	2.6374	0.0089897	2.04625
Cluster-21327.43123	1.6972	0.0090676	2.04251
Cluster-21327.57707	-1.1393	0.0090676	2.04251
Cluster-21327.40367	1.4794	0.0091004	2.04094
Cluster-21327.6249	-6.0617	0.0091269	2.03968
Cluster-21327.57410	2.6718	0.0091356	2.03926
Cluster-21327.143	-1.4879	0.0091433	2.0389
Cluster-21327.72812	1.5487	0.0092821	2.03235
Cluster-21327.1752	-1.7046	0.0093545	2.02898
Cluster-21327.33500	-1.5343	0.0093545	2.02898
Cluster-21327.11947	-3.7516	0.0093807	2.02776
Cluster-21327.29167	-2.099	0.0093807	2.02776
Cluster-21327.41054	1.222	0.009551	2.01995
Cluster-21327.59492	1.216	0.0096346	2.01617
Cluster-21327.32866	-1.4901	0.0099801	2.00087
Cluster-21327.17545	-2.8253	0.01014	1.99396
Cluster-21327.502	-6.3106	0.010184	1.99208
Cluster-21327.7927	-3.081	0.010865	1.96397
Cluster-21327.43624	-1.3818	0.01094	1.96098
Cluster-21327.53988	2.475	0.011573	1.93655
Cluster-7786.0	-6.3536	0.011573	1.93655
Cluster-21327.11779	-6.6309	0.011586	1.93607
Cluster-21327.87386	-4.2971	0.011586	1.93607
Cluster-21327.61121	-1.1583	0.011595	1.93573
Cluster-21327.68053	5.3864	0.011671	1.93289
Cluster-21327.37372	-1.5568	0.011698	1.93189
Cluster-21327.50859	1.489	0.011698	1.93189
Cluster-21327.45841	1.0093	0.011814	1.9276
Cluster-21327.55622	-1.5056	0.011844	1.9265
Cluster-21327.50007	1.0981	0.01206	1.91865
Cluster-21327.56541	1.2167	0.012117	1.9166
Cluster-21327.49363	1.7033	0.012178	1.91442
Cluster-21327.38081	1.0915	0.012305	1.90992
Cluster-21327.69897	1.8906	0.012345	1.90851
Cluster-35598.0	-2.3161	0.012459	1.90452
Cluster-21327.46387	1.1432	0.01246	1.90448
Cluster-21327.31862	1.4269	0.012487	1.90354
Cluster-21327.36662	3.2275	0.012597	1.89973
Cluster-21327.41963	1.1866	0.012609	1.89932
Cluster-21327.57068	1.5192	0.012844	1.8913
Cluster-21327.55944	2.0456	0.012882	1.89002
Cluster-21327.61330	-1.3561	0.013087	1.88316
Cluster-21327.52523	1.1307	0.013094	1.88293
Cluster-21327.42135	5.2334	0.013199	1.87946
Cluster-21327.65411	1.5574	0.013201	1.87939
Cluster-21327.70573	1.6037	0.01324	1.87811
Cluster-344.0	-1.1968	0.01328	1.8768
Cluster-21327.59891	2.8622	0.013536	1.86851
Cluster-21327.49877	-1.1175	0.013755	1.86154
Cluster-21327.36427	-1.4493	0.013803	1.86003
Cluster-21327.63677	-1.4181	0.013852	1.85849
Cluster-21327.42200	-1.8522	0.013967	1.8549
Cluster-21327.60039	1.0556	0.014013	1.85347
Cluster-21327.41013	1.2399	0.014039	1.85266
Cluster-21327.64958	1.9309	0.014039	1.85266
Cluster-21327.78894	-1.2564	0.014039	1.85266
Cluster-15983.0	-4.6445	0.014309	1.84439
Cluster-21327.1133	-2.649	0.014478	1.83929
Cluster-21327.69902	1.5829	0.014537	1.83753
Cluster-21327.69124	-1.1757	0.014666	1.83369
Cluster-21327.82	-3.1592	0.014698	1.83274
Cluster-21327.61630	1.6275	0.014731	1.83177
Cluster-21327.5780	-4.8721	0.015069	1.82192
Cluster-16985.0	-5.9749	0.015102	1.82097
Cluster-21327.55949	2.4942	0.015341	1.81415
Cluster-21327.2644	-5.9311	0.015359	1.81364
Cluster-21327.88409	-1.9454	0.015359	1.81364
Cluster-21327.56417	1.5185	0.015434	1.81152
Cluster-21327.9817	-4.5877	0.015535	1.80869
Cluster-21327.14195	-5.9451	0.01567	1.80493
Cluster-21327.10677	-1.988	0.015776	1.802
Cluster-21327.82300	-6.1434	0.015933	1.7977
Cluster-21327.43294	1.1645	0.016079	1.79374
Cluster-21327.57603	-1.1772	0.016083	1.79363
Cluster-21327.88162	-2.2446	0.016083	1.79363
Cluster-21327.79469	-3.9537	0.016102	1.79312
Cluster-21327.57737	-1.5427	0.016114	1.7928
Cluster-21327.64348	1.1709	0.016114	1.7928
Cluster-21178.0	6.6222	0.016267	1.78869
Cluster-21327.62126	-2.1332	0.016267	1.78869
Cluster-21327.46478	-4.7907	0.016297	1.78789
Cluster-21327.96942	-5.2355	0.016738	1.7763
Cluster-21327.34708	-1.2414	0.016748	1.77604
Cluster-21327.34299	-1.9092	0.016882	1.77258
Cluster-21327.24443	1.4879	0.017121	1.76647
Cluster-21327.633	-1.5053	0.017189	1.76475
Cluster-21327.54243	1.0455	0.017192	1.76467
Cluster-21327.702	-5.9214	0.017192	1.76467
Cluster-21327.83360	-2.0028	0.017283	1.76238
Cluster-21327.12164	-1.8602	0.017438	1.7585
Cluster-21327.60860	-1.2485	0.017455	1.75808
Cluster-21327.37510	-1.8088	0.017611	1.75422
Cluster-21327.8723	-2.9968	0.017611	1.75422
Cluster-21327.4950	2.0554	0.017964	1.7456
Cluster-21327.16686	2.1724	0.018014	1.74439
Cluster-21327.57537	1.3559	0.018044	1.74367
Cluster-9792.0	-6.1159	0.018297	1.73762
Cluster-21327.64255	2.3846	0.018298	1.7376
Cluster-21327.41730	-1.4715	0.018531	1.7321
Cluster-21327.49185	6.0204	0.018572	1.73114
Cluster-21327.71861	-1.6264	0.018654	1.72923
Cluster-21327.37699	-1.6326	0.019234	1.71593
Cluster-21327.59660	2.1985	0.019282	1.71485
Cluster-21327.90549	1.7942	0.019282	1.71485
Cluster-21327.41983	1.1151	0.0194	1.7122
Cluster-21327.17646	-1.8036	0.019456	1.71095
Cluster-21327.26290	2.0652	0.019515	1.70963
Cluster-21327.43220	-1.4917	0.019571	1.70839
Cluster-21327.76935	1.7468	0.019571	1.70839
Cluster-21327.57180	-1.3671	0.01974	1.70465
Cluster-21327.60512	1.5391	0.01974	1.70465
Cluster-21327.81156	1.018	0.01974	1.70465
Cluster-21327.40257	1.3917	0.020046	1.69797
Cluster-21327.78796	-6.9922	0.020091	1.697
Cluster-21327.30934	-1.1043	0.020265	1.69325
Cluster-21327.39076	-2.0427	0.020265	1.69325
Cluster-21327.53183	1.0015	0.020265	1.69325
Cluster-7685.0	-5.9465	0.020265	1.69325
Cluster-8209.0	-5.8831	0.020331	1.69184
Cluster-8185.0	-5.8821	0.020342	1.69161
Cluster-21327.61311	1.6664	0.020786	1.68223
Cluster-8357.0	-5.8929	0.02081	1.68173
Cluster-21327.44280	-1.2931	0.020846	1.68098
Cluster-21327.57553	1.5202	0.020846	1.68098
Cluster-21327.82241	-6.3154	0.020846	1.68098
Cluster-21327.28591	5.0139	0.020861	1.68066
Cluster-21327.52533	-1.2806	0.021143	1.67483
Cluster-21327.12032	-4.3817	0.02121	1.67346
Cluster-21327.16805	-1.9454	0.02121	1.67346
Cluster-21327.37334	1.6295	0.02121	1.67346
Cluster-21327.57405	1.1797	0.02121	1.67346
Cluster-21327.53417	1.5297	0.02129	1.67182
Cluster-21327.59188	-1.334	0.02129	1.67182
Cluster-21327.81042	-1.1886	0.021751	1.66252
Cluster-21327.39814	1.4088	0.021858	1.66039
Cluster-21327.4545	-5.8971	0.021892	1.65971
Cluster-21327.61025	1.2208	0.021892	1.65971
Cluster-8138.0	-5.9084	0.021892	1.65971
Cluster-21327.64297	-1.0959	0.021899	1.65958
Cluster-21327.40222	2.5133	0.022042	1.65675
Cluster-21327.35850	-5.3079	0.022406	1.64964
Cluster-21327.55191	-1.2639	0.022454	1.64871
Cluster-21327.43515	1.5289	0.02255	1.64685
Cluster-21327.95464	-2.5742	0.02255	1.64685
Cluster-21327.47843	1.3172	0.022702	1.64394
Cluster-21327.39304	-1.7142	0.023043	1.63746
Cluster-21327.60728	1.6544	0.02328	1.63302
Cluster-21327.66854	1.0273	0.023297	1.6327
Cluster-21327.92757	-3.6047	0.023516	1.62864
Cluster-21327.22941	-1.0474	0.023811	1.62322
Cluster-21327.35487	-1.1873	0.024142	1.61723
Cluster-21327.50187	-1.4464	0.024142	1.61723
Cluster-21327.55127	1.8102	0.024142	1.61723
Cluster-21327.61435	1.6278	0.024148	1.61712
Cluster-21327.46217	-2.0088	0.024269	1.61495
Cluster-21327.49016	-1.369	0.024332	1.61382
Cluster-21327.59865	1.2904	0.024409	1.61245
Cluster-9121.0	-5.9204	0.024765	1.60616
Cluster-21327.29836	-1.7277	0.02497	1.60258
Cluster-21327.52519	1.8443	0.025139	1.59965
Cluster-21327.56079	1.2058	0.025225	1.59817
Cluster-21327.73694	-1.9164	0.025738	1.58943
Cluster-21327.62058	2.2029	0.025881	1.58702
Cluster-21327.92145	-5.9145	0.025881	1.58702
Cluster-21327.54305	-1.1495	0.025886	1.58694
Cluster-21327.82658	-6.0297	0.026057	1.58408
Cluster-21327.86850	-1.2234	0.026125	1.58294
Cluster-21327.57153	1.5796	0.026136	1.58276
Cluster-21327.37063	-1.2655	0.026271	1.58052
Cluster-21327.81149	-2.9029	0.026271	1.58052
Cluster-21327.91373	2.7616	0.026271	1.58052
Cluster-9231.0	-5.9403	0.026271	1.58052
Cluster-21327.16087	-5.3137	0.026517	1.57648
Cluster-21327.36501	-1.6368	0.026517	1.57648
Cluster-21327.18946	1.8778	0.02663	1.57463
Cluster-21327.81527	2.3692	0.026698	1.57352
Cluster-21327.77268	1.688	0.026726	1.57307
Cluster-21327.57430	-1.2087	0.02675	1.57268
Cluster-21327.37360	1.5174	0.026759	1.57253
Cluster-21327.60730	-1.5141	0.028293	1.54832
Cluster-21327.47390	-1.6825	0.02839	1.54683
Cluster-34853.0	-3.357	0.028465	1.54569
Cluster-21327.64699	1.0032	0.028655	1.5428
Cluster-21327.70642	-2.6597	0.028974	1.53799
Cluster-21327.27807	1.6655	0.029106	1.53602
Cluster-21327.30463	1.7884	0.029106	1.53602
Cluster-21327.81272	-2.0343	0.029106	1.53602
Cluster-21327.91190	-5.7105	0.029106	1.53602
Cluster-21327.50463	1.3297	0.029441	1.53105
Cluster-21327.38255	-1.5202	0.029545	1.52952
Cluster-21327.39209	-1.0126	0.029592	1.52883
Cluster-21327.58796	-1.1909	0.029726	1.52686
Cluster-21327.75720	-1.9834	0.030001	1.52286
Cluster-21327.59705	1.5671	0.030316	1.51833
Cluster-21327.60602	1.494	0.030421	1.51683
Cluster-21327.59499	-2.4692	0.030939	1.50949
Cluster-21327.10974	-2.5152	0.031039	1.50809
Cluster-21327.43851	-1.7474	0.031039	1.50809
Cluster-21327.47550	-1.6214	0.031039	1.50809
Cluster-21327.54069	1.5299	0.031039	1.50809
Cluster-21327.11271	-2.7328	0.031283	1.50469
Cluster-21327.57295	1.3688	0.031365	1.50355
Cluster-21327.76227	-1.6249	0.031767	1.49802
Cluster-21327.18782	-2.5482	0.031889	1.49636
Cluster-21327.54795	1.2858	0.032225	1.49181
Cluster-21327.21348	-1.6758	0.032375	1.48979
Cluster-21327.91978	-2.1211	0.033207	1.47877
Cluster-21327.47643	1.4452	0.033285	1.47775
Cluster-21327.85521	-6.0699	0.033285	1.47775
Cluster-21327.52902	1.6677	0.03336	1.47677
Cluster-7494.1	-5.7749	0.03337	1.47664
Cluster-21327.69890	1.4546	0.033634	1.47322
Cluster-21327.7790	-1.7311	0.034134	1.46681
Cluster-21327.43826	-1.123	0.034198	1.466
Cluster-21327.25611	4.3173	0.03449	1.46231
Cluster-21327.96212	-5.7245	0.03449	1.46231
Cluster-21327.57333	1.6002	0.034781	1.45866
Cluster-21327.96871	-4.3075	0.03496	1.45643
Cluster-21327.9269	-1.6051	0.035043	1.4554
Cluster-21327.85627	-1.6775	0.035091	1.4548
Cluster-21327.28188	-1.5276	0.035607	1.44846
Cluster-21327.40679	2.2333	0.035682	1.44755
Cluster-21327.39170	-2.4118	0.036071	1.44284
Cluster-21327.39939	-1.1176	0.036071	1.44284
Cluster-21327.87425	-5.8167	0.036071	1.44284
Cluster-21327.6097	-2.4654	0.036247	1.44073
Cluster-21327.68065	-1.4719	0.036247	1.44073
Cluster-35842.0	1.9764	0.03673	1.43498
Cluster-21327.67189	3.2403	0.036862	1.43342
Cluster-18367.0	-5.3229	0.037101	1.43061
Cluster-21327.11951	-4.2176	0.037123	1.43036
Cluster-21327.48835	1.0647	0.03717	1.42981
Cluster-21327.93608	-1.393	0.037228	1.42913
Cluster-21327.89676	-1.0868	0.037535	1.42556
Cluster-21327.24246	-1.466	0.038142	1.4186
Cluster-21327.80858	-1.546	0.038142	1.4186
Cluster-21327.36523	-1.365	0.038277	1.41706
Cluster-21327.45420	-1.6341	0.038354	1.41619
Cluster-21327.68836	-1.1321	0.0389	1.41005
Cluster-21327.29925	-1.0867	0.039161	1.40715
Cluster-21327.56524	1.6666	0.039249	1.40617
Cluster-21327.3749	-3.0703	0.039282	1.40581
Cluster-21327.43998	-1.356	0.039282	1.40581
Cluster-21327.60013	2.4057	0.039282	1.40581
Cluster-21327.77773	-1.8889	0.039927	1.39873
Cluster-21327.18679	-1.4673	0.040394	1.39368
Cluster-8028.0	-6.0249	0.0405	1.39254
Cluster-21327.17306	-2.1076	0.0409	1.38828
Cluster-21327.56854	-1.5609	0.041162	1.3855
Cluster-21327.87471	-2.4616	0.041227	1.38482
Cluster-21327.26812	-1.7159	0.041436	1.38262
Cluster-21327.46278	1.425	0.041716	1.3797
Cluster-7660.0	-5.8107	0.041716	1.3797
Cluster-21327.44659	2.0648	0.04187	1.3781
Cluster-21327.85801	-1.9006	0.0422	1.37469
Cluster-21327.58930	1.0896	0.042314	1.37352
Cluster-21327.39812	1.2902	0.042338	1.37327
Cluster-21327.76258	-1.1281	0.042797	1.36859
Cluster-21327.87389	-3.339	0.042962	1.36692
Cluster-21327.9629	-3.1948	0.043006	1.36647
Cluster-25770.0	5.0584	0.043006	1.36647
Cluster-21327.72193	-1.6003	0.043605	1.36046
Cluster-21327.14689	-1.3898	0.043694	1.35958
Cluster-17730.0	-3.6338	0.044207	1.35451
Cluster-21327.34744	-1.3513	0.044207	1.35451
Cluster-21327.56902	1.1747	0.044207	1.35451
Cluster-21327.26464	-1.7588	0.044289	1.3537
Cluster-21327.58242	1.3471	0.044289	1.3537
Cluster-21327.59267	-1.3587	0.044289	1.3537
Cluster-21327.58853	3.1747	0.044479	1.35184
Cluster-21327.53373	-1.1724	0.044826	1.34847
Cluster-1371.0	-5.722	0.044917	1.34759
Cluster-21327.32368	-2.0958	0.044917	1.34759
Cluster-21327.39824	1.9982	0.044917	1.34759
Cluster-21327.41864	-1.4432	0.044917	1.34759
Cluster-21327.64458	-1.179	0.045097	1.34585
Cluster-21327.62713	3.9437	0.045354	1.34338
Cluster-21327.56274	1.279	0.045733	1.33977
Cluster-21327.22119	1.124	0.046224	1.33513
Cluster-24562.0	6.007	0.046224	1.33513
Cluster-7631.0	-5.6697	0.046231	1.33507
Cluster-21327.76359	-1.5778	0.046336	1.33408
Cluster-21327.58968	1.0469	0.046542	1.33215
Cluster-21327.59537	1.5357	0.046668	1.33098
Cluster-21327.39609	-1.572	0.046985	1.32804
Cluster-21327.30382	1.1528	0.047384	1.32437
Cluster-21327.80609	-5.2006	0.047384	1.32437
Cluster-21327.30035	1.07	0.047467	1.32361
Cluster-21327.90022	-4.1742	0.047725	1.32125
Cluster-21327.35748	1.4789	0.047931	1.31938
Cluster-21327.19368	-2.3953	0.048134	1.31755
Cluster-21327.31723	-1.2149	0.048141	1.31748
Cluster-21327.40504	1.2789	0.048571	1.31362
Cluster-21327.73606	1.9755	0.048879	1.31088
Cluster-21327.69643	1.3486	0.050267	1.29872
Cluster-21327.2866	-5.5945	0.050889	1.29338
Cluster-21327.56725	1.3169	0.051192	1.2908
Cluster-21327.80594	-3.3224	0.051192	1.2908
Cluster-21327.59974	-1.0511	0.051636	1.28705
Cluster-21327.18472	3.1004	0.051975	1.28421
Cluster-21327.43491	-1.4576	0.052123	1.28297
Cluster-21327.38264	3.4718	0.052334	1.28122
Cluster-21327.34126	5.6801	0.052367	1.28094
Cluster-8629.0	-5.6231	0.052992	1.27579
Cluster-21327.42633	1.2045	0.053072	1.27513
Cluster-21327.56423	-1.1125	0.053081	1.27506
Cluster-21327.42097	-1.165	0.053632	1.27058
Cluster-21327.21829	-1.9226	0.053914	1.2683
Cluster-21327.32405	1.0567	0.053952	1.26799
Cluster-21327.41104	1.1319	0.05544	1.25618
Cluster-21327.29190	1.5508	0.05575	1.25376
Cluster-21327.60889	1.0859	0.05612	1.25088
Cluster-21327.66416	1.5914	0.05612	1.25088
Cluster-21327.62838	1.6693	0.056652	1.24678
Cluster-21327.8493	-8.0755	0.056668	1.24666
Cluster-21327.58017	1.149	0.056871	1.24511
Cluster-21327.71871	-1.8739	0.057189	1.24269
Cluster-21327.59886	3.0056	0.057593	1.23963
Cluster-21327.39996	1.029	0.057612	1.23949
Cluster-22910.0	5.6342	0.057791	1.23814
Cluster-21327.28992	1.5326	0.057864	1.23759
Cluster-21327.59555	1.4298	0.058179	1.23523
Cluster-21327.96213	-5.6636	0.058331	1.2341
Cluster-21327.47182	1.1003	0.058377	1.23376
Cluster-21327.59116	1.3893	0.058377	1.23376
Cluster-21327.81106	-3.2766	0.058377	1.23376
Cluster-21327.16727	-1.7485	0.058396	1.23362
Cluster-21327.15692	-5.1551	0.058456	1.23317
Cluster-21327.70432	-1.2547	0.058472	1.23305
Cluster-4559.0	-5.9161	0.058472	1.23305
Cluster-21327.87261	-1.1867	0.058531	1.23261
Cluster-21327.21785	-1.761	0.058929	1.22967
Cluster-21327.57703	1.1564	0.058929	1.22967
Cluster-21327.45470	1.4038	0.059024	1.22897
Cluster-21327.70490	-1.3119	0.059107	1.22836
Cluster-21327.12054	-1.9191	0.05995	1.22221
Cluster-21327.53264	-1.1694	0.05995	1.22221
Cluster-21327.49495	1.182	0.060126	1.22094
Cluster-21327.51236	1.0174	0.060194	1.22045
Cluster-21327.26465	-1.4145	0.060478	1.2184
Cluster-21327.56694	1.1999	0.060478	1.2184
Cluster-21327.57722	2.3605	0.060478	1.2184
Cluster-21327.30590	1.5941	0.0607	1.21681
Cluster-21327.39471	-2.1552	0.0607	1.21681
Cluster-21327.49022	1.0623	0.061016	1.21456
Cluster-21327.92966	-3.6368	0.061306	1.2125
Cluster-21327.54090	-1.8347	0.061514	1.21103
Cluster-21327.72375	-2.9694	0.06169	1.20979
Cluster-21327.95768	-2.5999	0.061841	1.20872
Cluster-21327.30218	5.6262	0.061905	1.20827
Cluster-21327.41443	-2.5608	0.061905	1.20827
Cluster-21327.49437	-1.4245	0.062187	1.2063
Cluster-21327.37703	-2.2377	0.06278	1.20218
Cluster-21327.56224	1.0924	0.06278	1.20218
Cluster-21327.9950	5.2187	0.06278	1.20218
Cluster-21327.52679	1.7324	0.063088	1.20005
Cluster-21327.47650	-1.4612	0.063717	1.19574
Cluster-21327.16275	-3.6214	0.063823	1.19502
Cluster-21327.49833	1.0138	0.063943	1.19421
Cluster-21327.49165	1.8819	0.064102	1.19313
Cluster-21327.62710	1.49	0.064883	1.18787
Cluster-21327.94579	-5.5741	0.065956	1.18075
Cluster-21327.63172	1.1153	0.065979	1.18059
Cluster-21327.9093	-2.5677	0.066281	1.17861
Cluster-29734.0	-2.7382	0.066522	1.17703
Cluster-21327.51841	1.6833	0.066799	1.17523
Cluster-19868.0	5.6243	0.067746	1.16912
Cluster-21327.31284	-1.1207	0.067746	1.16912
Cluster-21327.11614	-1.2831	0.067949	1.16782
Cluster-8774.0	-5.5362	0.068134	1.16664
Cluster-21327.31844	2.9267	0.068203	1.1662
Cluster-21327.18074	-5.6586	0.068524	1.16416
Cluster-21327.58749	-1.0696	0.069681	1.15689
Cluster-21327.80528	-2.883	0.069681	1.15689
Cluster-21327.83195	-5.8021	0.069725	1.15661
Cluster-21327.29535	-1.1882	0.069772	1.15632
Cluster-21327.24627	3.7849	0.069988	1.15498
Cluster-9101.0	-5.6548	0.069988	1.15498
Cluster-21327.65919	-1.3274	0.071082	1.14824
Cluster-21327.30489	1.5283	0.07152	1.14557
Cluster-21327.96967	-3.4949	0.071869	1.14346
Cluster-21327.74688	1.273	0.072416	1.14017
Cluster-21327.75377	-1.4605	0.072432	1.14007
Cluster-21327.40220	3.3023	0.073344	1.13464
Cluster-21327.32965	-1.1998	0.073716	1.13244
Cluster-21327.60473	2.0885	0.073716	1.13244
Cluster-21327.42534	1.6436	0.073879	1.13148
Cluster-21327.74298	1.6973	0.073879	1.13148
Cluster-21327.7861	-1.4463	0.073961	1.131
Cluster-21327.80449	5.5745	0.073961	1.131
Cluster-21327.44265	-1.562	0.07402	1.13065
Cluster-21327.46809	2.5428	0.07402	1.13065
Cluster-21327.61286	-1.1428	0.074312	1.12894
Cluster-21327.58145	1.2988	0.074409	1.12837
Cluster-17801.0	-4.048	0.074841	1.12586
Cluster-21327.34844	-1.0278	0.075691	1.12096
Cluster-21327.61678	1.631	0.075691	1.12096
Cluster-21327.51541	1.0106	0.076392	1.11695
Cluster-21327.5367	-5.4835	0.076494	1.11637
Cluster-26278.0	-2.9564	0.076494	1.11637
Cluster-21327.69039	5.5715	0.076825	1.1145
Cluster-21327.29285	-1.3965	0.076921	1.11396
Cluster-21327.56713	3.7908	0.076921	1.11396
Cluster-21327.31441	-1.5703	0.077113	1.11287
Cluster-21327.37478	2.2291	0.077406	1.11123
Cluster-21327.10382	-1.4596	0.07839	1.10574
Cluster-21327.60476	2.4374	0.07856	1.1048
Cluster-21327.32159	1.4859	0.078582	1.10468
Cluster-21327.46048	1.443	0.078582	1.10468
Cluster-21327.69285	-1.6045	0.078582	1.10468
Cluster-21327.48520	1.0167	0.0787	1.10403
Cluster-21327.33973	1.902	0.07877	1.10364
Cluster-21327.62001	1.7871	0.078866	1.10311
Cluster-21327.81025	-1.4531	0.079223	1.10115
Cluster-31962.0	5.5142	0.079506	1.0996
Cluster-21327.39375	1.7277	0.079771	1.09815
Cluster-21327.60063	1.0329	0.080752	1.09285
Cluster-21327.48435	-1.6259	0.081305	1.08988
Cluster-21327.60059	1.1415	0.081305	1.08988
Cluster-21327.34340	3.5631	0.081767	1.08742
Cluster-21327.62924	-1.5862	0.082056	1.08589
Cluster-21327.46255	-3.1622	0.082988	1.08098
Cluster-5483.1	-5.9408	0.082988	1.08098
Cluster-21327.36044	2.4008	0.083158	1.0801
Cluster-21327.69663	1.5423	0.083296	1.07938
Cluster-37024.0	-3.4663	0.083296	1.07938
Cluster-14130.0	2.3045	0.083555	1.07803
Cluster-21327.26851	-1.196	0.083741	1.07706
Cluster-21327.39305	1.8229	0.083865	1.07642
Cluster-21327.59945	1.5247	0.084245	1.07446
Cluster-21327.41563	1.0721	0.084499	1.07315
Cluster-21327.11703	-4.3532	0.084604	1.07261
Cluster-21327.35098	1.9816	0.08508	1.07017
Cluster-21327.41479	-1.1917	0.08508	1.07017
Cluster-21327.59890	1.8447	0.086116	1.06492
Cluster-21327.8397	-2.815	0.086239	1.0643
Cluster-21327.36287	3.7081	0.086244	1.06427
Cluster-21327.23516	-1.5738	0.086585	1.06256
Cluster-21327.19777	2.7801	0.086628	1.06234
Cluster-21327.61973	-1.1582	0.086628	1.06234
Cluster-21327.61207	-1.0114	0.0879	1.05601
Cluster-21327.16270	-3.552	0.087978	1.05563
Cluster-21327.25107	-1.557	0.087984	1.0556
Cluster-21327.50694	1.2202	0.088022	1.05541
Cluster-21327.57174	1.3728	0.088181	1.05462
Cluster-21327.62873	-1.3022	0.088303	1.05402
Cluster-21327.34124	-1.964	0.088587	1.05263
Cluster-29314.0	-4.1828	0.089829	1.04658
Cluster-21327.24753	-2.2146	0.090035	1.04559
Cluster-21327.69082	1.9879	0.090035	1.04559
Cluster-5849.0	-5.5531	0.090108	1.04524
Cluster-21327.27881	-1.3204	0.090151	1.04503
Cluster-21327.83179	-2.2299	0.090151	1.04503
Cluster-21327.54424	-1.0931	0.090154	1.04501
Cluster-21327.56809	1.0547	0.090154	1.04501
Cluster-21327.46392	-1.0799	0.090858	1.04164
Cluster-22783.0	2.9929	0.090858	1.04164
Cluster-21327.38844	1.3331	0.091195	1.04003
Cluster-21327.10746	-1.5906	0.091295	1.03955
Cluster-21327.81999	-2.5482	0.091295	1.03955
Cluster-21327.7074	-3.8941	0.091782	1.03724
Cluster-21327.37106	-1.414	0.092142	1.03554
Cluster-21327.23237	4.1878	0.092391	1.03437
Cluster-21327.42574	1.3686	0.092391	1.03437
Cluster-21327.74232	7.9651	0.092391	1.03437
Cluster-21327.87980	-4.794	0.092893	1.03202
Cluster-21327.59309	-8.0964	0.093194	1.03061
Cluster-21327.66425	2.6009	0.09382	1.0277
Cluster-21327.68808	-1.247	0.093991	1.02691
Cluster-21327.7956	-5.1308	0.094221	1.02585
Cluster-22715.0	-4.0921	0.094352	1.02525
Cluster-21327.63233	-1.3697	0.097435	1.01129
Cluster-21327.35209	2.0748	0.097495	1.01102
Cluster-5968.1	-3.9149	0.097495	1.01102
Cluster-21327.29428	-2.2532	0.097759	1.00984
Cluster-21327.42563	2.1694	0.097759	1.00984
Cluster-21327.63257	3.127	0.098317	1.00737
Cluster-21327.32265	-1.1042	0.098548	1.00635
Cluster-21327.62473	1.0862	0.098548	1.00635
Cluster-21327.63599	1.8696	0.098548	1.00635
Cluster-21327.42188	-1.0131	0.098644	1.00593
Cluster-21327.47488	1.2732	0.098644	1.00593
Cluster-21327.61357	-1.2713	0.099199	1.00349
Cluster-21327.62543	-1.062	0.099248	1.00328
Cluster-21327.74192	3.3293	0.099974	1.00011
Cluster-21327.61499	-1.1542	0.10055	0.997618
Cluster-21327.56760	1.8574	0.10061	0.997359
Cluster-21327.71498	-1.8263	0.10087	0.996238
Cluster-21327.80553	-1.1692	0.10088	0.996195
Cluster-21327.23660	-1.0794	0.10105	0.995464
Cluster-21327.2199	3.8876	0.1014	0.993962
Cluster-21327.73176	-1.6558	0.10192	0.991741
Cluster-21327.84119	1.635	0.10219	0.990592
Cluster-21327.41454	-1.1851	0.10224	0.990379
Cluster-21327.56422	2.5944	0.10233	0.989997
Cluster-21327.49918	-1.124	0.10265	0.988641
Cluster-21327.46772	2.0296	0.10312	0.986657
Cluster-21327.35843	1.0212	0.10322	0.986236
Cluster-21327.86900	-1.8965	0.10322	0.986236
Cluster-21327.83276	-1.3224	0.10353	0.984934
Cluster-21327.63463	1.5652	0.10362	0.984556
Cluster-21327.55296	1.9206	0.10367	0.984347
Cluster-21327.47238	-2.1348	0.1037	0.984221
Cluster-8963.1	-5.3965	0.10427	0.981841
Cluster-21327.40803	1.4891	0.10455	0.980676
Cluster-21327.42295	1.0821	0.10455	0.980676
Cluster-21327.25790	4.3442	0.10554	0.976583
Cluster-21327.9821	-2.993	0.10563	0.976213
Cluster-21327.5694	-5.4083	0.10591	0.975063
Cluster-21327.17429	-2.4175	0.10605	0.974489
Cluster-21327.21689	-2.2747	0.10605	0.974489
Cluster-21327.27903	-1.8545	0.10636	0.973222
Cluster-8195.1	-4.9315	0.10664	0.97208
Cluster-21327.74233	7.5928	0.1072	0.969805
Cluster-21327.48750	1.0047	0.10834	0.965211
Cluster-21327.80749	-2.3831	0.10834	0.965211
Cluster-21327.11693	-3.0578	0.10886	0.963132
Cluster-21327.57444	2.1193	0.10965	0.959991
Cluster-21327.88493	-2.2752	0.10993	0.958884
Cluster-8830.1	-5.5278	0.10993	0.958884
Cluster-21327.43788	1.2238	0.11064	0.956088
Cluster-21327.58473	-1.397	0.11075	0.955656
Cluster-21327.22412	-2.7437	0.11186	0.951325
Cluster-21327.6550	-5.7452	0.11234	0.949466
Cluster-21327.45161	1.0595	0.11291	0.947268
Cluster-21327.29842	-1.0424	0.11309	0.946576
Cluster-21327.42921	2.1491	0.11309	0.946576
Cluster-21327.56552	-1.5041	0.11309	0.946576
Cluster-21327.58852	3.2275	0.11309	0.946576
Cluster-21327.6259	2.5337	0.11309	0.946576
Cluster-21327.55648	1.2722	0.11316	0.946307
Cluster-8208.0	-5.4078	0.11316	0.946307
Cluster-21327.81046	-2.4639	0.11431	0.941916
Cluster-21327.68261	2.1182	0.11449	0.941232
Cluster-21327.44582	-3.0365	0.11484	0.939907
Cluster-21327.94580	-5.374	0.1155	0.937418
Cluster-12706.0	-3.075	0.11562	0.936967
Cluster-21327.57	-2.9771	0.11596	0.935692
Cluster-21327.30545	2.5544	0.11623	0.934682
Cluster-8979.0	-5.4065	0.11623	0.934682
Cluster-21327.81103	-1.689	0.11646	0.933823
Cluster-21327.70225	1.2286	0.11755	0.929777
Cluster-21327.33930	2.3315	0.11777	0.928965
Cluster-21327.43385	1.1408	0.11777	0.928965
Cluster-14958.0	-1.6275	0.11781	0.928818
Cluster-21327.15181	-1.4428	0.11781	0.928818
Cluster-21327.41040	1.7946	0.11811	0.927713
Cluster-21327.47411	1.1062	0.11811	0.927713
Cluster-21327.10973	-1.1781	0.11849	0.926318
Cluster-21327.61914	1.1816	0.11849	0.926318
Cluster-21327.68659	5.461	0.11852	0.926208
Cluster-21327.71767	1.483	0.11888	0.924891
Cluster-21327.62358	-2.3683	0.11917	0.923833
Cluster-21327.55560	-1.3156	0.11938	0.923068
Cluster-21327.38794	-2.2488	0.11984	0.921398
Cluster-21327.38297	-1.0343	0.11987	0.921289
Cluster-21327.76298	1.9019	0.12031	0.919698
Cluster-21327.55299	2.0386	0.12035	0.919554
Cluster-21327.57054	1.5098	0.12058	0.918725
Cluster-21327.79678	-1.8877	0.12058	0.918725
Cluster-21327.50583	-1.0755	0.12068	0.918365
Cluster-21327.72689	-1.8263	0.12153	0.915317
Cluster-21327.25874	-2.1792	0.12165	0.914888
Cluster-21327.25528	2.1327	0.12183	0.914246
Cluster-21327.77277	1.6513	0.12183	0.914246
Cluster-21327.40015	1.1056	0.12206	0.913427
Cluster-21327.52639	-2.8091	0.12206	0.913427
Cluster-21327.56964	1.5143	0.12206	0.913427
Cluster-21327.27173	-1.9847	0.1224	0.912219
Cluster-21327.33785	-1.3304	0.12242	0.912148
Cluster-21327.59889	2.1803	0.12242	0.912148
Cluster-21327.42677	-1.6953	0.12304	0.909954
Cluster-21327.36777	1.0571	0.12339	0.90872
Cluster-21327.60502	1.4502	0.12437	0.905284
Cluster-21327.61838	1.1718	0.12437	0.905284
Cluster-11550.0	-5.0861	0.12554	0.901218
Cluster-21327.45192	1.3998	0.12554	0.901218
Cluster-21327.87873	1.2489	0.12596	0.899767
Cluster-21327.39827	1.6371	0.12641	0.898219
Cluster-21327.31835	-1.1416	0.12642	0.898184
Cluster-21327.45895	1.0384	0.1265	0.897909
Cluster-21327.45775	-1.0063	0.12675	0.897052
Cluster-21327.82214	-2.5253	0.12675	0.897052
Cluster-21327.60639	-1.2234	0.12678	0.896949
Cluster-21327.67631	-1.4145	0.12678	0.896949
Cluster-21327.22771	-5.4064	0.12705	0.896025
Cluster-21327.43082	-1.0213	0.12739	0.894865
Cluster-21327.33870	1.7178	0.12743	0.894728
Cluster-21327.38163	1.3683	0.12751	0.894456
Cluster-21327.40740	1.7009	0.12823	0.89201
Cluster-21327.42943	1.1963	0.1294	0.888066
Cluster-21327.29414	1.3965	0.12953	0.88763
Cluster-21327.53785	1.3208	0.12953	0.88763
Cluster-21327.80740	-1.56	0.12956	0.887529
Cluster-21327.54392	1.3811	0.12959	0.887429
Cluster-21327.61727	1.1371	0.12969	0.887094
Cluster-21327.2420	-3.6758	0.12985	0.886558
Cluster-21327.49851	1.2303	0.13009	0.885756
Cluster-21327.33305	1.4868	0.13041	0.884689
Cluster-21327.10663	-1.873	0.1307	0.883724
Cluster-21327.67286	-1.1145	0.1307	0.883724
Cluster-21327.1469	-4.1965	0.13092	0.882994
Cluster-21327.22109	-1.9398	0.13107	0.882497
Cluster-21327.63485	1.6011	0.13109	0.88243
Cluster-21327.43574	1.01	0.13113	0.882298
Cluster-21327.87439	-1.5898	0.13113	0.882298
Cluster-21327.9876	-2.9847	0.13129	0.881768
Cluster-21327.77422	1.5238	0.13152	0.881008
Cluster-21327.38682	-1.3224	0.13183	0.879986
Cluster-21327.52074	1.2403	0.13183	0.879986
Cluster-21327.67490	1.3567	0.13183	0.879986
Cluster-21327.73400	-5.3759	0.13183	0.879986
Cluster-21327.42079	1.3304	0.13199	0.879459
Cluster-21327.49617	-1.4825	0.13226	0.878571
Cluster-21327.36757	-1.3923	0.13247	0.877882
Cluster-21327.82199	-9.4059	0.13247	0.877882
Cluster-21327.37016	1.0322	0.13273	0.877031
Cluster-21327.62224	2.0284	0.13348	0.874584
Cluster-21327.20874	-1.9445	0.1335	0.874519
Cluster-21327.30161	4.4423	0.13354	0.874389
Cluster-21327.36509	-1.7391	0.13383	0.873447
Cluster-21327.95541	-2.4838	0.13431	0.871892
Cluster-21327.10372	1.0805	0.13485	0.870149
Cluster-21327.43014	-2.1642	0.13485	0.870149
Cluster-21327.45197	2.1416	0.13485	0.870149
Cluster-21327.46659	-1.1271	0.13485	0.870149
Cluster-21327.47645	1.0212	0.13485	0.870149
Cluster-21327.62856	1.3079	0.13485	0.870149
Cluster-21327.77082	-1.0973	0.13485	0.870149
Cluster-21327.80942	-1.2408	0.13485	0.870149
Cluster-29349.0	-2.864	0.13485	0.870149
Cluster-21327.24481	-2.0127	0.13506	0.869473
Cluster-21327.77649	1.1742	0.13546	0.868189
Cluster-21327.62443	-1.8292	0.13635	0.865345
Cluster-21327.1510	-5.3739	0.13676	0.864041
Cluster-21327.38594	-1.4028	0.13676	0.864041
Cluster-21327.96245	-2.1224	0.13758	0.861445
Cluster-21327.28637	1.1237	0.1384	0.858864
Cluster-21327.79472	-3.8359	0.13944	0.855613
Cluster-26796.0	2.6984	0.13958	0.855177
Cluster-21327.42533	1.2433	0.13966	0.854928
Cluster-21327.80577	-3.8862	0.14099	0.850812
Cluster-21327.87372	-1.9964	0.14099	0.850812
Cluster-21327.81794	-1.4342	0.14187	0.848109
Cluster-21327.35567	1.2013	0.14226	0.846917
Cluster-21327.34643	-2.6725	0.14227	0.846887
Cluster-21327.52256	2.5645	0.1423	0.846795
Cluster-21327.90516	-1.36	0.14286	0.845089
Cluster-21327.26838	-1.1317	0.14297	0.844755
Cluster-21327.64666	-2.2356	0.14354	0.843027
Cluster-21327.35453	1.5772	0.14399	0.841668
Cluster-21327.52899	1.3749	0.14399	0.841668
Cluster-21327.39746	1.158	0.14478	0.839291
Cluster-21327.41420	1.3239	0.14489	0.838962
Cluster-21327.55353	-1.2002	0.14489	0.838962
Cluster-21327.68888	2.0801	0.14489	0.838962
Cluster-21327.59557	1.1927	0.145	0.838632
Cluster-21327.80833	-5.3502	0.145	0.838632
Cluster-21327.65912	-1.1629	0.14544	0.837316
Cluster-21327.16258	-1.266	0.14591	0.835915
Cluster-4420.0	-5.373	0.14629	0.834785
Cluster-21327.11500	-1.3488	0.14631	0.834726
Cluster-21327.2684	-1.5323	0.14775	0.830473
Cluster-21327.8461	-2.675	0.14775	0.830473
Cluster-21327.43136	-1.0968	0.14811	0.829416
Cluster-21327.65922	1.5594	0.14832	0.8288
Cluster-21327.77669	-2.5921	0.1484	0.828566
Cluster-21327.64915	-1.2638	0.14851	0.828244
Cluster-21327.23621	-1.0341	0.14938	0.825708
Cluster-21327.66889	-1.2037	0.15074	0.821771
Cluster-21327.80581	-1.573	0.15075	0.821743
Cluster-21327.71100	-2.7362	0.15142	0.819817
Cluster-21327.81819	-2.8637	0.15198	0.818214
Cluster-21327.52565	-1.098	0.15246	0.816844
Cluster-21327.34791	-1.1503	0.15279	0.815905
Cluster-21327.80671	-1.4362	0.15281	0.815848
Cluster-21327.60783	1.2942	0.15367	0.813411
Cluster-21327.65049	-1.3901	0.1538	0.813044
Cluster-21327.38413	1.282	0.15395	0.81262
Cluster-21327.41619	-1.5541	0.15467	0.810594
Cluster-21327.37640	1.0618	0.15477	0.810313
Cluster-21327.33768	2.4556	0.15489	0.809977
Cluster-21327.68304	3.2832	0.1552	0.809108
Cluster-21327.17765	-1.231	0.15567	0.807795
Cluster-21327.25128	2.6739	0.15707	0.803907
Cluster-21327.42715	-1.3158	0.15753	0.802637
Cluster-21327.59190	1.0203	0.15753	0.802637
Cluster-21327.37151	-1.5773	0.1578	0.801893
Cluster-21327.50916	-1.2346	0.15838	0.8003
Cluster-8958.0	-5.2446	0.15855	0.799834
Cluster-21327.18696	-3.3065	0.15931	0.797757
Cluster-21327.83715	-1.6159	0.15933	0.797702
Cluster-21327.11610	1.4333	0.15938	0.797566
Cluster-21327.3516	-2.4585	0.15938	0.797566
Cluster-21327.52313	-2.1143	0.15946	0.797348
Cluster-21327.17497	-5.5178	0.15947	0.797321
Cluster-21327.12772	-1.746	0.1596	0.796967
Cluster-21327.52413	1.1051	0.15985	0.796287
Cluster-21327.89465	-3.7668	0.15985	0.796287
Cluster-21327.24885	-1.9167	0.16095	0.793309
Cluster-21327.39831	1.6283	0.16114	0.792797
Cluster-21327.74263	5.3186	0.16257	0.78896
Cluster-21327.44301	1.1491	0.1633	0.787014
Cluster-21327.80802	-1.835	0.16343	0.786668
Cluster-21327.22223	-2.1824	0.16354	0.786376
Cluster-32067.0	-1.5881	0.1643	0.784362
Cluster-21327.40667	1.0969	0.16457	0.783649
Cluster-101.0	-5.3444	0.16507	0.782332
Cluster-21327.38438	2.1861	0.16507	0.782332
Cluster-21327.57661	1.0665	0.16507	0.782332
Cluster-21327.63989	1.7022	0.16641	0.778821
Cluster-21327.9520	-2.5347	0.16728	0.776556
Cluster-21327.16327	-1.3932	0.16787	0.775027
Cluster-21327.41073	-1.1891	0.16793	0.774872
Cluster-21327.59156	-1.0621	0.16793	0.774872
Cluster-21327.58961	-1.2406	0.16818	0.774226
Cluster-21327.1786	-3.953	0.16833	0.773838
Cluster-21327.42404	2.498	0.16841	0.773632
Cluster-21327.90395	5.5044	0.16848	0.773452
Cluster-21327.13612	-2.9277	0.16893	0.772293
Cluster-21397.0	2.522	0.16893	0.772293
Cluster-21327.79959	2.9446	0.16945	0.770958
Cluster-21327.33145	1.3115	0.16965	0.770446
Cluster-21327.36904	1.4011	0.16965	0.770446
Cluster-21327.40865	-1.2049	0.16965	0.770446
Cluster-21327.33763	1.5382	0.16981	0.770037
Cluster-21327.42713	1.2067	0.16981	0.770037
Cluster-21327.51796	1.5587	0.16981	0.770037
Cluster-21327.62667	1.6724	0.16981	0.770037
Cluster-21327.96240	-1.9707	0.16981	0.770037
Cluster-4575.0	-5.2798	0.16981	0.770037
Cluster-21327.91211	3.9049	0.17007	0.769372
Cluster-21327.39320	-1.1291	0.17032	0.768734
Cluster-21327.77267	1.7266	0.17032	0.768734
Cluster-7650.0	-5.4096	0.17032	0.768734
Cluster-9146.0	-5.2733	0.17032	0.768734
Cluster-21327.12628	5.6766	0.17104	0.766902
Cluster-21327.54441	1.0843	0.17104	0.766902
Cluster-21327.51984	1.3157	0.17246	0.763312
Cluster-21327.10038	-1.209	0.17263	0.762884
Cluster-21327.49899	2.3425	0.17263	0.762884
Cluster-21327.60681	2.0374	0.17263	0.762884
Cluster-21327.79014	-1.336	0.17263	0.762884
Cluster-11499.0	-5.1948	0.17341	0.760926
Cluster-21327.59892	3.0672	0.17348	0.760751
Cluster-21327.70298	1.946	0.17351	0.760675
Cluster-21327.23944	-1.6359	0.17608	0.75429
Cluster-21327.54787	1.4268	0.17608	0.75429
Cluster-21327.18055	-2.953	0.1761	0.754241
Cluster-21327.70059	-2.1246	0.17649	0.75328
Cluster-21327.14598	-4.951	0.17651	0.753231
Cluster-21327.15527	-1.7695	0.17669	0.752788
Cluster-27736.0	-2.0387	0.1772	0.751536
Cluster-21327.3476	-4.3269	0.17786	0.749922
Cluster-21327.69761	-1.1259	0.17795	0.749702
Cluster-9355.0	-5.1953	0.17795	0.749702
Cluster-21327.10230	-1.3929	0.17963	0.745621
Cluster-21327.65058	-1.0515	0.17963	0.745621
Cluster-21327.66391	1.26	0.17999	0.744752
Cluster-21327.62805	-1.469	0.18088	0.742609
Cluster-21327.88478	-5.5442	0.18154	0.741028
Cluster-21327.60964	-1.042	0.18174	0.740549
Cluster-21327.35388	-2.1487	0.18228	0.739261
Cluster-21327.43516	2.0828	0.18228	0.739261
Cluster-21327.58804	1.2954	0.18228	0.739261
Cluster-21327.628	-2.385	0.18228	0.739261
Cluster-21327.61041	-2.7774	0.18265	0.73838
Cluster-21327.44832	-1.0305	0.18292	0.737739
Cluster-21327.68005	1.0971	0.18292	0.737739
Cluster-21327.26752	-1.2007	0.18323	0.737003
Cluster-8069.0	-5.2109	0.18466	0.733627
Cluster-21327.32639	-1.3307	0.18489	0.733087
Cluster-21327.63667	1.4526	0.18489	0.733087
Cluster-21327.80879	-4.2649	0.1853	0.732125
Cluster-21327.64734	1.3552	0.18542	0.731843
Cluster-30716.0	-2.4833	0.18619	0.730044
Cluster-21327.18485	-3.5649	0.18702	0.728112
Cluster-21327.95507	-2.0457	0.18722	0.727648
Cluster-21327.41556	-2.3115	0.18732	0.727416
Cluster-21327.21750	-2.5715	0.18734	0.727369
Cluster-21327.37170	-1.152	0.18737	0.7273
Cluster-21327.45000	1.2073	0.18785	0.726189
Cluster-21327.31444	2.9573	0.18792	0.726027
Cluster-21327.12253	4.7287	0.18815	0.725496
Cluster-21327.43469	1.0187	0.18815	0.725496
Cluster-21327.52175	-3.0662	0.18815	0.725496
Cluster-21327.74509	-1.015	0.18815	0.725496
Cluster-21327.23271	-1.5357	0.18913	0.72324
Cluster-21327.33818	4.1132	0.18913	0.72324
Cluster-21327.359	-1.9682	0.18913	0.72324
Cluster-21327.43364	-1.2944	0.18913	0.72324
Cluster-21327.67558	1.6357	0.18913	0.72324
Cluster-21327.72814	2.339	0.18913	0.72324
Cluster-21327.80182	-1.7824	0.18945	0.722505
Cluster-21327.51058	3.6503	0.1898	0.721704
Cluster-113.0	-5.2435	0.18983	0.721635
Cluster-21327.18740	-1.73	0.19003	0.721178
Cluster-21327.57053	1.5851	0.19003	0.721178
Cluster-15311.0	-4.9035	0.19137	0.718126
Cluster-21327.41903	1.0279	0.19192	0.71688
Cluster-21327.11874	-4.9275	0.19331	0.713746
Cluster-21327.35087	-1.5393	0.19332	0.713723
Cluster-21327.52905	1.5883	0.19332	0.713723
Cluster-21327.62317	1.6126	0.19332	0.713723
Cluster-21327.90702	-1.4361	0.19332	0.713723
Cluster-21327.43221	2.0887	0.19471	0.710612
Cluster-21327.82365	-5.0965	0.1948	0.710411
Cluster-21327.52067	1.0622	0.195	0.709965
Cluster-21327.175	-2.2091	0.19544	0.708987
Cluster-21327.21622	3.6542	0.19544	0.708987
Cluster-29991.0	-4.2272	0.19574	0.70832
Cluster-21327.22715	-3.1309	0.19646	0.706726
Cluster-21372.1	1.9383	0.19714	0.705225
Cluster-21327.43304	1.1278	0.19812	0.703072
Cluster-21327.19465	1.128	0.19861	0.701999
Cluster-21327.302	-1.4512	0.19882	0.70154
Cluster-21327.35309	-1.3239	0.19882	0.70154
Cluster-21327.70074	-1.6973	0.19886	0.701453
Cluster-21327.44256	-1.2464	0.19926	0.70058
Cluster-21327.53406	3.7391	0.19984	0.699318
Cluster-21327.71648	5.1772	0.20042	0.698059
Cluster-37594.0	-2.6646	0.20203	0.694584
Cluster-21327.56811	-1.0835	0.20236	0.693875
Cluster-21327.21339	-3.3247	0.20311	0.692269
Cluster-21327.40197	4.7836	0.20343	0.691585
Cluster-21327.39825	3.2908	0.20364	0.691137
Cluster-21327.44485	1.2381	0.20366	0.691094
Cluster-21327.40983	-1.3507	0.20429	0.689753
Cluster-21327.62470	-1.2265	0.20429	0.689753
Cluster-21327.15263	-5.2557	0.20431	0.68971
Cluster-21327.40570	3.2282	0.20445	0.689413
Cluster-21327.7530	-1.8547	0.20445	0.689413
Cluster-21327.17448	1.7374	0.20515	0.687928
Cluster-21327.61281	1.4484	0.20553	0.687125
Cluster-21327.92099	-5.2488	0.20569	0.686787
Cluster-21327.14632	5.1809	0.20571	0.686745
Cluster-21327.61961	4.149	0.20618	0.685753
Cluster-22628.1	3.2231	0.20625	0.685606
Cluster-21327.57452	-1.1057	0.20749	0.683003
Cluster-21327.81507	5.3786	0.2083	0.681311
Cluster-21327.22608	-1.6356	0.2087	0.680478
Cluster-21327.29588	-1.5331	0.2087	0.680478
Cluster-21327.78292	-1.9491	0.2087	0.680478
Cluster-21327.50993	-2.7768	0.20983	0.678132
Cluster-21327.90649	-2.4791	0.20983	0.678132
Cluster-21327.32570	1.7817	0.21017	0.677429
Cluster-21327.39502	3.1111	0.21201	0.673644
Cluster-21327.6401	-2.8539	0.21327	0.67107
Cluster-21327.43174	2.2493	0.21362	0.670358
Cluster-21327.30396	1.2249	0.21431	0.668958
Cluster-21327.43782	1.4167	0.21431	0.668958
Cluster-21327.13079	1.3175	0.21449	0.668593
Cluster-21327.19369	-1.5777	0.21449	0.668593
Cluster-21327.33637	1.215	0.21449	0.668593
Cluster-21327.68563	-1.3631	0.21449	0.668593
Cluster-21327.68801	1.7678	0.21449	0.668593
Cluster-21327.78728	1.5904	0.21449	0.668593
Cluster-21327.57428	1.139	0.21485	0.667865
Cluster-21327.2192	-5.1038	0.21529	0.666976
Cluster-21327.29742	2.738	0.21529	0.666976
Cluster-21327.60641	1.0134	0.21529	0.666976
Cluster-21327.140	-3.4346	0.21542	0.666714
Cluster-21327.32398	-1.3616	0.21565	0.666251
Cluster-21327.54277	-1.0703	0.21573	0.666089
Cluster-21327.69512	1.7344	0.21639	0.664763
Cluster-21327.45879	-1.1617	0.21679	0.663961
Cluster-21327.48490	1.4449	0.21679	0.663961
Cluster-21327.77899	-1.679	0.21679	0.663961
Cluster-21327.41827	2.0012	0.2173	0.66294
Cluster-21327.56405	1.0151	0.2173	0.66294
Cluster-21327.60782	1.6457	0.2173	0.66294
Cluster-9377.0	-5.2333	0.21743	0.662681
Cluster-8733.0	-5.1283	0.21834	0.660867
Cluster-21327.29385	1.7553	0.21859	0.66037
Cluster-21327.78996	1.383	0.21876	0.660032
Cluster-24686.0	5.2435	0.21876	0.660032
Cluster-21327.68562	-1.2793	0.22071	0.656178
Cluster-11193.0	-4.7687	0.22096	0.655686
Cluster-13150.0	-5.1043	0.22096	0.655686
Cluster-21327.27750	-2.1248	0.22096	0.655686
Cluster-21327.46739	1.3547	0.22096	0.655686
Cluster-21327.60904	1.6533	0.22096	0.655686
Cluster-21327.87773	-4.6436	0.22096	0.655686
Cluster-8963.2	-5.1043	0.22096	0.655686
Cluster-21327.61647	1.0765	0.22184	0.65396
Cluster-22588.0	-2.5672	0.2225	0.65267
Cluster-21327.69893	-1.42	0.22462	0.648552
Cluster-21327.58767	3.2957	0.22487	0.648068
Cluster-21327.32787	1.4478	0.22547	0.646911
Cluster-21327.11741	1.1569	0.22621	0.645488
Cluster-21327.52131	1.146	0.22632	0.645277
Cluster-21327.54726	4.6106	0.22646	0.645008
Cluster-21327.73305	-1.142	0.22652	0.644893
Cluster-18212.0	-4.6882	0.22702	0.643936
Cluster-21327.67861	-1.1122	0.22702	0.643936
Cluster-21327.13689	-2.0036	0.22791	0.642237
Cluster-21327.79527	1.064	0.22888	0.640392
Cluster-21327.96481	-5.3304	0.22888	0.640392
Cluster-21327.56457	1.1181	0.22905	0.64007
Cluster-21327.64981	1.2839	0.22905	0.64007
Cluster-21327.72994	-1.0276	0.22905	0.64007
Cluster-21327.78090	-1.3568	0.22905	0.64007
Cluster-21327.20654	-3.1635	0.22967	0.638896
Cluster-21327.21648	-1.7924	0.22967	0.638896
Cluster-21327.61451	-1.1498	0.22967	0.638896
Cluster-21327.83077	-1.2192	0.22967	0.638896
Cluster-21327.86829	-1.8342	0.22987	0.638518
Cluster-21327.84224	-2.1293	0.22997	0.638329
Cluster-21327.25276	2.2037	0.2305	0.637329
Cluster-21327.47324	-1.3914	0.2305	0.637329
Cluster-21327.52837	2.2241	0.2305	0.637329
Cluster-21327.87299	-1.0549	0.2305	0.637329
Cluster-21327.67562	1.4346	0.23159	0.63528
Cluster-21327.37080	-1.4092	0.23204	0.634437
Cluster-21327.58133	-1.5193	0.23218	0.634175
Cluster-25967.0	-3.9891	0.2338	0.631155
Cluster-21327.86848	-2.0299	0.23381	0.631137
Cluster-21327.5994	-4.7053	0.23418	0.63045
Cluster-21327.51516	1.1167	0.23446	0.629931
Cluster-21327.12796	-1.0834	0.23466	0.629561
Cluster-21327.34661	2.3912	0.23478	0.629339
Cluster-21327.18187	-1.896	0.23509	0.628766
Cluster-21327.42561	1.7315	0.23518	0.6286
Cluster-21327.48546	1.241	0.23518	0.6286
Cluster-21327.57514	1.1757	0.23518	0.6286
Cluster-21327.50984	2.0624	0.2352	0.628563
Cluster-21327.34923	2.0008	0.23594	0.627198
Cluster-21327.39819	1.8406	0.23597	0.627143
Cluster-21327.60920	1.4842	0.23597	0.627143
Cluster-24721.0	5.314	0.23636	0.626426
Cluster-21327.44677	-1.5373	0.23639	0.626371
Cluster-21327.28722	-1.3415	0.23653	0.626114
Cluster-21327.49303	1.541	0.23653	0.626114
Cluster-21327.89117	-4.4148	0.23657	0.62604
Cluster-21327.57396	1.1374	0.23673	0.625747
Cluster-21327.60477	1.4358	0.23673	0.625747
Cluster-34141.0	5.0991	0.23673	0.625747
Cluster-21327.42526	1.1278	0.23674	0.625728
Cluster-21327.44338	-3.2068	0.23674	0.625728
Cluster-21327.24908	-1.0291	0.23712	0.625032
Cluster-21327.80770	-4.2953	0.23727	0.624757
Cluster-5343.0	-5.186	0.23788	0.623642
Cluster-21327.71764	1.367	0.23794	0.623533
Cluster-21327.57846	-1.3522	0.23795	0.623514
Cluster-21327.34963	1.8723	0.23808	0.623277
Cluster-21327.75719	-2.1545	0.23808	0.623277
Cluster-21327.46395	1.0776	0.2384	0.622694
Cluster-21327.39826	1.1823	0.23846	0.622584
Cluster-21327.81397	-1.5452	0.23925	0.621148
Cluster-21327.2157	-2.0325	0.2396	0.620513
Cluster-21327.67529	-2.0917	0.24059	0.618722
Cluster-21327.94738	-3.9027	0.24118	0.617659
Cluster-24053.0	4.7194	0.24118	0.617659
Cluster-21327.64295	-1.3457	0.24154	0.617011
Cluster-26067.0	-4.0211	0.24221	0.615808
Cluster-21327.57310	-1.1706	0.24242	0.615432
Cluster-11211.0	-5.2351	0.24273	0.614877
Cluster-21327.42680	1.4257	0.24273	0.614877
Cluster-21327.62994	1.7162	0.24273	0.614877
Cluster-21327.77520	1.1489	0.24273	0.614877
Cluster-21327.55901	1.6281	0.24275	0.614841
Cluster-21327.58429	1.6801	0.24275	0.614841
Cluster-21327.58848	-1.1552	0.24275	0.614841
Cluster-21327.39829	1.2091	0.24282	0.614716
Cluster-21327.59856	5.1044	0.24282	0.614716
Cluster-21327.81577	-2.2559	0.24282	0.614716
Cluster-21327.37609	-2.4384	0.2432	0.614036
Cluster-21327.41566	1.1895	0.24424	0.612183
Cluster-21327.52963	1.2409	0.24424	0.612183
Cluster-21327.45989	1.3184	0.24442	0.611863
Cluster-21327.43797	1.8137	0.24566	0.609666
Cluster-21327.54122	2.2695	0.24602	0.60903
Cluster-26635.0	3.8963	0.24614	0.608818
Cluster-21327.59290	1.0832	0.24631	0.608518
Cluster-21327.83548	-1.0023	0.24631	0.608518
Cluster-24556.1	2.0562	0.24685	0.607567
Cluster-21327.89407	-2.1946	0.24773	0.606021
Cluster-21327.61498	1.8559	0.24785	0.605811
Cluster-21327.64967	-1.281	0.24785	0.605811
Cluster-21327.60891	2.3964	0.24838	0.604883
Cluster-130.0	-5.1676	0.24857	0.604551
Cluster-21327.68834	-1.2209	0.24857	0.604551
Cluster-21327.96532	-5.0337	0.24858	0.604534
Cluster-21327.60616	-1.0742	0.24865	0.604412
Cluster-21327.88205	-1.523	0.24865	0.604412
Cluster-21327.62711	1.4077	0.24888	0.60401
Cluster-21327.20868	-1.5405	0.25045	0.601279
Cluster-21327.56954	-1.5917	0.25094	0.60043
Cluster-21327.70503	-1.2589	0.25094	0.60043
Cluster-21327.60189	1.1858	0.25109	0.600171
Cluster-21327.35738	-1.0227	0.25181	0.598927
Cluster-21327.73058	-1.0186	0.25181	0.598927
Cluster-21327.19564	-1.5449	0.25266	0.597464
Cluster-11109.0	-4.5518	0.25282	0.597189
Cluster-21327.18872	-4.1939	0.25282	0.597189
Cluster-21327.54989	1.1312	0.25292	0.597017
Cluster-21327.28726	-1.5592	0.25293	0.597
Cluster-21327.63071	1.21	0.25293	0.597
Cluster-21327.67968	-1.1926	0.25417	0.594876
Cluster-21327.87174	-5.1933	0.25434	0.594585
Cluster-21327.68000	-1.0978	0.25435	0.594568
Cluster-21327.17887	-1.8864	0.25549	0.592626
Cluster-21327.44487	2.0389	0.25574	0.592201
Cluster-21327.78052	1.6644	0.25574	0.592201
Cluster-21327.19673	-1.5657	0.25716	0.589797
Cluster-21327.53218	-1.0474	0.25733	0.58951
Cluster-21327.34383	-1.3298	0.25743	0.589341
Cluster-21327.15633	-4.5213	0.25754	0.589155
Cluster-21327.76721	-1.1797	0.25783	0.588667
Cluster-21327.23254	-1.1037	0.25808	0.588246
Cluster-21327.26202	-1.3771	0.25846	0.587607
Cluster-21327.58138	1.0249	0.25846	0.587607
Cluster-21327.32478	-1.4229	0.25847	0.58759
Cluster-21327.20330	-1.017	0.25859	0.587388
Cluster-21327.58016	5.0946	0.25889	0.586885
Cluster-21327.67640	2.7169	0.25932	0.586164
Cluster-21327.38222	-1.1813	0.25994	0.585127
Cluster-25264.0	-2.8518	0.26036	0.584426
Cluster-21327.49330	-1.473	0.26098	0.583393
Cluster-21327.59367	-1.5209	0.26157	0.582412
Cluster-21327.28746	1.2554	0.26184	0.581964
Cluster-21327.18580	-1.4352	0.2624	0.581036
Cluster-8285.0	-5.0884	0.2626	0.580705
Cluster-21327.37937	-1.0139	0.26264	0.580639
Cluster-21327.26945	-1.7423	0.26373	0.57884
Cluster-21327.61271	1.2642	0.26377	0.578775
Cluster-21327.69473	-1.1256	0.26377	0.578775
Cluster-6008.1	-2.5191	0.26405	0.578314
Cluster-21327.42474	5.0955	0.26476	0.577148
Cluster-35721.0	-4.1919	0.26546	0.576001
Cluster-21327.70694	1.3646	0.26566	0.575674
Cluster-21327.40634	1.3241	0.26585	0.575363
Cluster-21327.80691	-2.5742	0.26618	0.574825
Cluster-21327.17370	-1.4476	0.26699	0.573505
Cluster-21327.36508	1.0144	0.26743	0.57279
Cluster-21327.80895	-3.3578	0.26743	0.57279
Cluster-21327.55637	1.7036	0.26839	0.571234
Cluster-21327.33712	-1.4849	0.26901	0.570232
Cluster-21327.42314	-1.0795	0.26901	0.570232
Cluster-21327.53512	1.0121	0.26956	0.569345
Cluster-21327.64146	1.0766	0.26956	0.569345
Cluster-29542.0	-3.5216	0.26956	0.569345
Cluster-21327.22073	-1.3434	0.26967	0.569167
Cluster-21327.36784	-1.0581	0.26967	0.569167
Cluster-21327.69459	-1.3958	0.27032	0.568122
Cluster-11977.0	-4.5908	0.27073	0.567464
Cluster-21327.60570	1.0971	0.27381	0.562551
Cluster-21327.70543	-1.9408	0.27381	0.562551
Cluster-21327.7062	-1.5509	0.27381	0.562551
Cluster-21327.37970	1.0138	0.274	0.562249
Cluster-21327.58456	-1.8809	0.274	0.562249
Cluster-21327.9879	2.1544	0.27563	0.559674
Cluster-21327.49289	1.5803	0.27677	0.557881
Cluster-21327.16655	-2.0193	0.27741	0.556878
Cluster-21327.33748	-1.0146	0.27741	0.556878
Cluster-21327.95857	-1.8805	0.27855	0.555097
Cluster-21327.53845	1.0236	0.27978	0.553183
Cluster-21327.89798	-1.1574	0.27986	0.553059
Cluster-21327.82159	-2.1626	0.28014	0.552625
Cluster-21327.59157	1.5934	0.2804	0.552222
Cluster-21327.75476	-1.9837	0.28044	0.55216
Cluster-21327.60826	-1.0882	0.2815	0.550522
Cluster-21327.57700	-1.045	0.28234	0.549228
Cluster-21327.2894	5.1032	0.2825	0.548982
Cluster-21327.35911	-1.1582	0.28257	0.548874
Cluster-21327.33636	1.2084	0.28299	0.548229
Cluster-21327.75415	1.1806	0.2833	0.547753
Cluster-21327.45791	1.0432	0.28392	0.546804
Cluster-21327.62248	-1.1562	0.28398	0.546712
Cluster-21327.13405	-1.7128	0.28404	0.54662
Cluster-21327.43165	1.0262	0.28404	0.54662
Cluster-21327.68777	2.8965	0.28404	0.54662
Cluster-21327.67960	-3.096	0.2841	0.546529
Cluster-21327.41421	2.0829	0.28453	0.545872
Cluster-21327.68073	2.2703	0.28487	0.545353
Cluster-9041.1	-5.3063	0.28544	0.544485
Cluster-21327.22074	-1.2134	0.28659	0.542739
Cluster-21327.41228	-1.7591	0.28697	0.542164
Cluster-21327.8296	-2.4102	0.28697	0.542164
Cluster-21327.32720	-1.6322	0.2872	0.541816
Cluster-21327.75736	-3.6938	0.28739	0.541528
Cluster-29577.0	2.5369	0.28739	0.541528
Cluster-21327.28855	-1.9073	0.28779	0.540924
Cluster-21327.28431	5.0189	0.28807	0.540502
Cluster-22173.0	-2.989	0.28886	0.539313
Cluster-21327.17274	-2.3745	0.28898	0.539132
Cluster-21327.25696	-1.1957	0.28934	0.538592
Cluster-21327.32027	-3.5354	0.28934	0.538592
Cluster-21327.38091	1.671	0.28934	0.538592
Cluster-21327.10619	-1.748	0.29004	0.537542
Cluster-21327.44181	-1.0937	0.29004	0.537542
Cluster-21327.58001	1.5295	0.2905	0.536854
Cluster-21327.31287	1.0219	0.29066	0.536615
Cluster-21327.62913	-1.0467	0.29066	0.536615
Cluster-21327.39977	2.0211	0.29073	0.53651
Cluster-21327.42606	1.1342	0.29073	0.53651
Cluster-21327.33539	1.1629	0.29176	0.534974
Cluster-21327.89385	-3.2877	0.29185	0.53484
Cluster-21327.81050	1.8689	0.29315	0.53291
Cluster-13565.0	-4.1841	0.29321	0.532821
Cluster-21327.35035	-1.2556	0.2938	0.531948
Cluster-21327.57756	-1.0084	0.29511	0.530016
Cluster-21327.69186	2.7284	0.29568	0.529178
Cluster-21327.42723	-2.064	0.2959	0.528855
Cluster-21327.32810	-1.3381	0.2966	0.527829
Cluster-21327.24673	-2.2345	0.29692	0.527361
Cluster-21327.89785	-2.7809	0.29716	0.52701
Cluster-21327.63169	1.4122	0.2976	0.526367
Cluster-21327.68370	2.2435	0.2976	0.526367
Cluster-21327.76230	-1.5181	0.2976	0.526367
Cluster-21327.83310	-1.1043	0.2976	0.526367
Cluster-21327.66791	-1.1008	0.2979	0.525929
Cluster-35399.0	2.4418	0.2979	0.525929
Cluster-21327.15252	-5.0177	0.29972	0.523284
Cluster-21025.0	1.8324	0.29994	0.522966
Cluster-21327.41494	1.2674	0.30142	0.520828
Cluster-21327.71601	-1.0745	0.30198	0.520022
Cluster-21327.4974	-5.1731	0.30224	0.519648
Cluster-21327.57904	-1.1836	0.30225	0.519634
Cluster-21327.61333	1.316	0.30225	0.519634
Cluster-21327.26295	-1.7157	0.30262	0.519102
Cluster-21327.82252	-3.3058	0.30262	0.519102
Cluster-21327.29799	-2.7077	0.30263	0.519088
Cluster-19192.0	-4.5235	0.30277	0.518887
Cluster-23644.0	4.489	0.30323	0.518228
Cluster-21327.33426	-2.5984	0.30373	0.517512
Cluster-21327.60245	1.3103	0.30373	0.517512
Cluster-21327.7803	-3.0069	0.30373	0.517512
Cluster-28996.0	5.093	0.30553	0.514946
Cluster-21327.67193	-1.0733	0.30611	0.514122
Cluster-21327.31200	1.4043	0.30677	0.513187
Cluster-21327.78694	-2.9669	0.30748	0.512183
Cluster-21327.77814	1.8233	0.30792	0.511562
Cluster-28293.0	5.012	0.30858	0.510632
Cluster-21327.44072	2.7325	0.30982	0.508891
Cluster-21327.56466	3.6984	0.31085	0.507449
Cluster-21327.36228	-1.1713	0.31107	0.507142
Cluster-21327.18654	-1.0507	0.31123	0.506919
Cluster-21327.41813	-1.438	0.31146	0.506598
Cluster-21327.23070	-2.3698	0.31183	0.506082
Cluster-21327.59512	1.419	0.31183	0.506082
Cluster-21327.47298	-1.0905	0.31221	0.505553
Cluster-21327.74696	-1.4148	0.31221	0.505553
Cluster-21327.71912	1.8529	0.31237	0.505331
Cluster-21327.34250	-1.4507	0.31259	0.505025
Cluster-21327.68197	-1.7071	0.31376	0.503402
Cluster-21327.17771	-2.2597	0.31379	0.503361
Cluster-4907.0	-5.1425	0.31379	0.503361
Cluster-21327.36600	1.7736	0.314	0.50307
Cluster-21327.66371	-1.8144	0.314	0.50307
Cluster-21327.88415	2.6472	0.31458	0.502269
Cluster-21327.69165	2.0537	0.31479	0.501979
Cluster-21327.71398	1.6097	0.31479	0.501979
Cluster-21327.6311	-3.0533	0.31537	0.50118
Cluster-21327.39598	-1.5562	0.31576	0.500643
Cluster-21327.67484	-1.0644	0.31578	0.500615
Cluster-21327.40100	-1.4549	0.31614	0.500121
Cluster-21327.65021	-1.4296	0.31614	0.500121
Cluster-21327.41719	1.2913	0.31623	0.499997
Cluster-21327.48647	1.3203	0.31623	0.499997
Cluster-21327.95988	-5.0316	0.31659	0.499503
Cluster-21327.78339	-2.265	0.31718	0.498694
Cluster-35485.3	-2.2486	0.31858	0.496781
Cluster-21327.80864	-1.5085	0.31899	0.496223
Cluster-21327.53718	1.0488	0.3191	0.496073
Cluster-21327.33005	-1.3113	0.32028	0.49447
Cluster-21327.55588	1.45	0.32062	0.494009
Cluster-21327.43969	1.4428	0.32145	0.492887
Cluster-21327.96676	-2.3813	0.32211	0.491996
Cluster-21327.44567	1.4825	0.32224	0.491821
Cluster-21327.21908	3.4302	0.32271	0.491188
Cluster-21327.38106	-3.1476	0.32297	0.490838
Cluster-21327.10116	-2.4313	0.32354	0.490072
Cluster-21327.10673	-2.988	0.324	0.489455
Cluster-21327.63042	-1.0296	0.324	0.489455
Cluster-21327.71053	2.3788	0.32433	0.489013
Cluster-21327.73476	1.9413	0.3249	0.48825
Cluster-21327.14842	-3.0362	0.32514	0.48793
Cluster-21327.88422	-1.6527	0.32514	0.48793
Cluster-21327.45429	-1.1125	0.32551	0.487436
Cluster-21327.48410	1.0742	0.32604	0.486729
Cluster-21327.62734	1.2495	0.32619	0.486529
Cluster-21327.30911	-1.3229	0.32839	0.48361
Cluster-21327.31201	-1.275	0.32839	0.48361
Cluster-21327.54920	1.618	0.32839	0.48361
Cluster-21327.791	-1.428	0.32839	0.48361
Cluster-21327.93300	1.145	0.32839	0.48361
Cluster-21327.28940	5.0114	0.32873	0.483161
Cluster-21327.23182	1.0547	0.32921	0.482527
Cluster-21327.57783	1.9101	0.32969	0.481894
Cluster-21327.72178	-1.4121	0.32969	0.481894
Cluster-21270.0	-2.7165	0.33005	0.48142
Cluster-21327.63035	-2.1678	0.33005	0.48142
Cluster-21327.88126	1.893	0.3307	0.480566
Cluster-8785.0	-5.0165	0.3307	0.480566
Cluster-21327.63531	1.0588	0.33131	0.479765
Cluster-21327.66867	-1.3014	0.3316	0.479385
Cluster-21327.41118	2.2249	0.33281	0.477804
Cluster-21327.30249	1.504	0.33424	0.475942
Cluster-21327.33615	-1.7752	0.33535	0.474502
Cluster-21327.53205	-1.2515	0.33535	0.474502
Cluster-21327.57427	-1.0919	0.33535	0.474502
Cluster-21327.78519	-1.496	0.3357	0.474049
Cluster-21327.17376	-1.8964	0.3364	0.473144
Cluster-21327.10413	5.0939	0.33662	0.47286
Cluster-21327.79201	1.3102	0.33662	0.47286
Cluster-21327.7854	-3.0111	0.33682	0.472602
Cluster-21327.73956	2.6419	0.33726	0.472035
Cluster-21327.45565	2.2963	0.33794	0.47116
Cluster-21327.60015	2.2253	0.33794	0.47116
Cluster-21327.39717	1.1319	0.33821	0.470814
Cluster-21327.64687	1.6443	0.33922	0.469519
Cluster-21327.48983	1.0636	0.3394	0.469288
Cluster-21327.67956	1.6719	0.3394	0.469288
Cluster-21327.68916	-1.1273	0.3394	0.469288
Cluster-21327.73396	2.2426	0.3394	0.469288
Cluster-21327.33651	1.8619	0.34096	0.467297
Cluster-21327.90733	-1.7169	0.34156	0.466533
Cluster-21327.33537	-1.179	0.34162	0.466457
Cluster-21327.47604	1.6277	0.34162	0.466457
Cluster-21327.17240	-1.271	0.34216	0.465771
Cluster-21327.27344	-1.0794	0.34247	0.465377
Cluster-21327.16474	-1.78	0.34248	0.465365
Cluster-21327.636	-2.5138	0.34292	0.464807
Cluster-21327.80650	-1.1065	0.34292	0.464807
Cluster-375.0	-5.1423	0.34423	0.463151
Cluster-21327.56662	1.1675	0.3445	0.462811
Cluster-21327.47848	-1.0635	0.34484	0.462382
Cluster-21327.21932	2.5029	0.34497	0.462219
Cluster-21327.40386	-3.0591	0.34536	0.461728
Cluster-21327.49924	1.2937	0.34644	0.460372
Cluster-21327.79719	-1.1127	0.34663	0.460134
Cluster-21327.64492	5.1126	0.34706	0.459595
Cluster-21327.56249	4.9291	0.3471	0.459545
Cluster-21327.86228	-4.8982	0.3471	0.459545
Cluster-21327.87388	-2.9013	0.3471	0.459545
Cluster-21327.36199	-1.0173	0.34723	0.459383
Cluster-29004.0	-2.8524	0.34809	0.458308
Cluster-21327.40897	-4.167	0.34823	0.458134
Cluster-21327.39256	1.1109	0.34851	0.457785
Cluster-21327.81596	-2.1778	0.34889	0.457311
Cluster-21327.39097	1.9735	0.34949	0.456565
Cluster-21327.70219	-1.1027	0.34956	0.456478
Cluster-21327.86020	-1.009	0.34956	0.456478
Cluster-21327.65502	-1.0072	0.35013	0.455771
Cluster-21327.87256	-1.3539	0.35024	0.455634
Cluster-35107.0	-5.0359	0.35024	0.455634
Cluster-21327.95825	-5.7787	0.35084	0.454891
Cluster-21327.22726	1.1833	0.35105	0.454631
Cluster-21327.26873	-1.1708	0.35105	0.454631
Cluster-21327.66545	1.1144	0.35105	0.454631
Cluster-21327.2964	-1.502	0.35129	0.454334
Cluster-5831.0	-4.9753	0.35185	0.453642
Cluster-8183.0	-4.9753	0.35185	0.453642
Cluster-21327.49598	1.0837	0.35188	0.453605
Cluster-21327.61176	-1.2654	0.35215	0.453272
Cluster-21327.81891	-2.5428	0.35215	0.453272
Cluster-21327.42629	1.1267	0.35242	0.452939
Cluster-21327.78449	-1.7132	0.35242	0.452939
Cluster-21327.42296	1.714	0.35245	0.452902
Cluster-13299.0	-3.5121	0.35525	0.449466
Cluster-21327.14699	1.7953	0.35547	0.449197
Cluster-21327.63620	4.7189	0.35547	0.449197
Cluster-21327.30160	3.425	0.35564	0.448989
Cluster-21327.64373	1.5085	0.35564	0.448989
Cluster-21327.78592	-4.9622	0.35564	0.448989
Cluster-21327.70732	-1.9847	0.35625	0.448245
Cluster-21327.44675	1.5955	0.35715	0.447149
Cluster-8346.0	-4.9136	0.35725	0.447028
Cluster-21327.14004	2.4733	0.35733	0.446931
Cluster-21327.92268	1.6303	0.35733	0.446931
Cluster-22984.0	-4.5621	0.35733	0.446931
Cluster-37345.0	3.9186	0.35733	0.446931
Cluster-33580.0	-2.5065	0.35822	0.44585
Cluster-21327.59005	1.0664	0.35856	0.445438
Cluster-21327.35589	1.0614	0.35948	0.444325
Cluster-21327.88932	-1.4215	0.35954	0.444253
Cluster-21327.39932	-1.8597	0.35963	0.444144
Cluster-21327.74535	2.337	0.35963	0.444144
Cluster-21327.90475	-3.9038	0.35963	0.444144
Cluster-25462.0	-3.2868	0.35963	0.444144
Cluster-21327.81086	-1.1493	0.36019	0.443468
Cluster-21327.49581	1.0262	0.36047	0.443131
Cluster-21327.86095	-1.8567	0.36264	0.440524
Cluster-21327.67341	-1.6116	0.36431	0.438529
Cluster-21327.26796	-1.137	0.36496	0.437755
Cluster-21327.43877	-1.0451	0.36496	0.437755
Cluster-21327.62900	3.8229	0.36496	0.437755
Cluster-21327.24814	-1.0242	0.36683	0.435535
Cluster-21327.33109	-1.1649	0.36683	0.435535
Cluster-21327.54592	1.0781	0.36806	0.434081
Cluster-34312.0	-3.5757	0.36806	0.434081
Cluster-21327.30680	-2.3193	0.37025	0.431505
Cluster-21327.30123	1.6427	0.37032	0.431423
Cluster-21327.23314	-2.0631	0.37045	0.43127
Cluster-2807.1	-4.8523	0.37045	0.43127
Cluster-21327.39169	-1.1038	0.37102	0.430603
Cluster-21327.11934	-1.568	0.37116	0.430439
Cluster-21327.12928	-1.5323	0.37165	0.429866
Cluster-21327.48587	-1.0906	0.37165	0.429866
Cluster-21327.48918	1.6101	0.37165	0.429866
Cluster-21327.60776	1.3513	0.37165	0.429866
Cluster-21327.8400	-4.1903	0.37165	0.429866
Cluster-21327.84949	-1.0324	0.37165	0.429866
Cluster-21327.58762	-1.0953	0.37176	0.429737
Cluster-21327.27692	-1.4751	0.37184	0.429644
Cluster-21327.67678	-1.123	0.37255	0.428815
Cluster-34488.0	-2.4424	0.3726	0.428757
Cluster-21327.26764	-1.0735	0.37273	0.428606
Cluster-23193.0	-2.6609	0.37273	0.428606
Cluster-4906.0	-4.8813	0.37274	0.428594
Cluster-21327.59665	1.3029	0.37307	0.42821
Cluster-21327.62115	-1.3345	0.37338	0.427849
Cluster-21327.42372	-1.167	0.37392	0.427221
Cluster-21327.16777	-1.8576	0.37423	0.426861
Cluster-21327.43502	2.1053	0.37468	0.426339
Cluster-21327.49795	1.04	0.37468	0.426339
Cluster-21327.87152	-5.1006	0.37492	0.426061
Cluster-21327.49385	-1.0147	0.37499	0.42598
Cluster-13184.0	-3.8564	0.37533	0.425587
Cluster-21327.44056	1.3294	0.37604	0.424766
Cluster-17270.0	-3.5495	0.37735	0.423256
Cluster-21327.85963	-5.0313	0.37735	0.423256
Cluster-21327.18249	2.639	0.37783	0.422704
Cluster-21327.69851	-1.6098	0.37894	0.42143
Cluster-21327.90039	-2.5012	0.37894	0.42143
Cluster-21327.57784	-1.0287	0.37899	0.421372
Cluster-21327.81832	-4.9014	0.37899	0.421372
Cluster-21327.80860	-2.7522	0.37906	0.421292
Cluster-21327.24484	1.6103	0.37935	0.42096
Cluster-21327.61385	-1.2433	0.38018	0.420011
Cluster-21327.39536	-2.0484	0.38051	0.419634
Cluster-21327.36467	4.4218	0.38087	0.419223
Cluster-21327.12477	-1.8137	0.38114	0.418915
Cluster-21327.47402	-1.0641	0.38114	0.418915
Cluster-21327.43147	1.1025	0.38161	0.41838
Cluster-21327.35154	-1.0682	0.38188	0.418073
Cluster-21327.58321	-1.0944	0.38188	0.418073
Cluster-21327.69648	1.4144	0.38188	0.418073
Cluster-21327.42598	-2.2747	0.38241	0.417471
Cluster-21327.69933	2.0504	0.38241	0.417471
Cluster-21327.74427	3.0837	0.38266	0.417187
Cluster-21327.59739	1.5033	0.38323	0.416541
Cluster-21327.88999	-2.0143	0.38418	0.415465
Cluster-21327.94696	-1.1893	0.38418	0.415465
Cluster-8938.0	-4.9119	0.38418	0.415465
Cluster-21327.57032	1.2629	0.38515	0.41437
Cluster-21327.25281	-1.7154	0.38544	0.414043
Cluster-21327.5249	-1.8028	0.38544	0.414043
Cluster-21327.84164	-2.0857	0.38588	0.413548
Cluster-21327.27283	-1.1885	0.386	0.413413
Cluster-21327.70880	1.4857	0.38671	0.412615
Cluster-21327.47795	-1.1688	0.38688	0.412424
Cluster-21327.93745	-4.9588	0.38729	0.411964
Cluster-4854.0	-4.9588	0.38729	0.411964
Cluster-16426.0	-4.8506	0.38739	0.411852
Cluster-21327.61185	-1.2236	0.38739	0.411852
Cluster-8420.2	-4.9578	0.38767	0.411538
Cluster-21327.34255	-1.0408	0.38772	0.411482
Cluster-21327.48432	1.2244	0.38774	0.411459
Cluster-21327.45129	1.2345	0.38816	0.410989
Cluster-21327.67331	1.0893	0.3885	0.410609
Cluster-21327.68971	-1.138	0.3885	0.410609
Cluster-21327.7538	5.0077	0.38868	0.410408
Cluster-21327.29990	-1.1046	0.38873	0.410352
Cluster-21327.57605	1.2698	0.38904	0.410006
Cluster-21327.57850	1.4283	0.38914	0.409894
Cluster-21327.67363	-1.3061	0.38914	0.409894
Cluster-21327.46365	1.003	0.38923	0.409794
Cluster-21327.65489	-1.2478	0.38923	0.409794
Cluster-21327.45689	-1.1281	0.38932	0.409693
Cluster-21327.13481	4.9227	0.38976	0.409203
Cluster-21327.25932	1.13	0.38976	0.409203
Cluster-21327.82841	1.6973	0.38992	0.409024
Cluster-21327.87838	3.2459	0.39004	0.408891
Cluster-21327.29373	3.3542	0.39165	0.407102
Cluster-21327.39813	3.2071	0.39173	0.407013
Cluster-21327.60673	-1.5447	0.39173	0.407013
Cluster-9257.0	-4.9615	0.39194	0.40678
Cluster-21327.2453	-4.8369	0.39277	0.405862
Cluster-36088.0	-1.497	0.39278	0.405851
Cluster-21327.74702	-1.1375	0.39292	0.405696
Cluster-21327.23113	-1.1532	0.39448	0.403975
Cluster-31853.0	2.0453	0.39507	0.403326
Cluster-21327.55718	1.054	0.39562	0.402722
Cluster-21327.39087	-1.1387	0.39601	0.402294
Cluster-21327.18041	-1.3811	0.39816	0.399942
Cluster-21327.36369	1.0219	0.39898	0.399049
Cluster-21327.48812	2.2569	0.39991	0.398038
Cluster-21327.37005	2.9939	0.4013	0.396531
Cluster-21327.53456	1.3294	0.40212	0.395644
Cluster-31443.0	4.8372	0.40264	0.395083
Cluster-21327.37235	4.5662	0.40274	0.394975
Cluster-21327.88590	-3.2552	0.40274	0.394975
Cluster-21327.82722	3.0448	0.40283	0.394878
Cluster-21327.35566	1.3817	0.40307	0.39462
Cluster-21327.30387	1.1448	0.40321	0.394469
Cluster-21327.32100	-1.3434	0.40405	0.393565
Cluster-21327.7371	-3.3146	0.40502	0.392524
Cluster-21327.36518	-1.3399	0.40504	0.392502
Cluster-32008.0	-3.8403	0.40665	0.390779
Cluster-34233.0	4.8393	0.40665	0.390779
Cluster-37843.0	1.2017	0.40751	0.389862
Cluster-21327.26170	-1.0096	0.40774	0.389617
Cluster-21327.13417	4.8369	0.40797	0.389372
Cluster-21327.9434	3.0563	0.40797	0.389372
Cluster-21327.80920	2.8164	0.40841	0.388904
Cluster-18376.0	-4.3043	0.40843	0.388882
Cluster-21327.37029	-1.0929	0.40843	0.388882
Cluster-21327.37676	2.2499	0.40843	0.388882
Cluster-21327.39225	1.8889	0.40843	0.388882
Cluster-21327.73970	-1.6545	0.40843	0.388882
Cluster-21327.95559	1.1121	0.40843	0.388882
Cluster-9833.0	-3.9199	0.40843	0.388882
Cluster-21327.46882	1.0014	0.4085	0.388808
Cluster-21327.251	1.4661	0.40973	0.387502
Cluster-21327.37520	2.2694	0.41012	0.387089
Cluster-21327.52149	1.3928	0.4106	0.386581
Cluster-21327.62192	-3.9378	0.41116	0.385989
Cluster-21327.62292	-1.3872	0.41116	0.385989
Cluster-21327.1018	-1.8736	0.41274	0.384323
Cluster-21327.22648	-1.2002	0.41274	0.384323
Cluster-21327.41817	3.0057	0.41274	0.384323
Cluster-21327.23183	-2.986	0.41426	0.382727
Cluster-21327.31525	1.216	0.41426	0.382727
Cluster-21327.38963	1.2211	0.41426	0.382727
Cluster-21327.58438	1.216	0.41426	0.382727
Cluster-21327.90234	-3.7133	0.41426	0.382727
Cluster-21327.29956	-1.2561	0.4145	0.382475
Cluster-21327.94991	-2.3891	0.41594	0.380969
Cluster-37972.0	-2.2442	0.41631	0.380583
Cluster-21327.77076	-1.4016	0.41656	0.380322
Cluster-21327.43309	1.2207	0.4171	0.37976
Cluster-34653.0	4.3598	0.4171	0.37976
Cluster-21327.54044	-1.09	0.41809	0.37873
Cluster-21327.26322	-2.4078	0.41889	0.3779
Cluster-18716.0	-3.2761	0.41899	0.377796
Cluster-31200.0	-4.4215	0.41899	0.377796
Cluster-21327.37480	-1.2738	0.42038	0.376358
Cluster-21327.97046	-4.2606	0.42038	0.376358
Cluster-21327.14485	-3.9039	0.42066	0.376069
Cluster-21327.20723	5.0923	0.421	0.375718
Cluster-30763.0	4.8422	0.421	0.375718
Cluster-21327.35715	4.8414	0.42146	0.375244
Cluster-21327.20439	-1.1158	0.42174	0.374955
Cluster-21327.24416	3.8841	0.42185	0.374842
Cluster-21327.25536	4.4816	0.42185	0.374842
Cluster-21327.35040	-1.204	0.42195	0.374739
Cluster-21327.18784	-2.6858	0.42196	0.374729
Cluster-21327.24187	1.8296	0.42196	0.374729
Cluster-21327.36559	1.5923	0.42196	0.374729
Cluster-21327.54220	-1.8295	0.42196	0.374729
Cluster-21327.62020	-1.8341	0.42196	0.374729
[truncated: 2,165 more rows]

## Sheet: WGvsRG.DEG
gene_id	log2FoldChange	padj	-LOG10(padj)
Cluster-21327.43594	-5.6735	2.18e-100	99.6615
Cluster-21327.38780	-5.2171	7.08e-84	83.1497
Cluster-21327.81075	-6.4016	2.29e-77	76.641
Cluster-21327.58928	-6.1775	3.12e-63	62.5054
Cluster-21327.43596	-4.8366	7.25e-62	61.1394
Cluster-21327.34924	-4.2757	1.07e-40	39.9694
Cluster-21327.57505	-4.4867	1.01e-33	32.9963
Cluster-21327.43598	-2.8194	5.98e-31	30.223
Cluster-21327.58929	-4.951	5.98e-31	30.223
Cluster-21327.80610	-8.0623	1.91e-26	25.7197
Cluster-21327.20359	-4.5498	5.04e-25	24.298
Cluster-21327.45612	-4.13	2.05e-24	23.6873
Cluster-21327.37991	4.0547	2.23e-24	23.6511
Cluster-21327.42964	-2.8193	2.38e-24	23.6237
Cluster-21327.62991	-9.1857	9.85e-22	21.0065
Cluster-21327.6344	-4.7055	1.06e-20	19.9746
Cluster-21327.49930	-4.9054	2.03e-19	18.6929
Cluster-21327.48853	2.3881	2.11e-19	18.675
Cluster-21327.7231	7.023	1.3e-18	17.8868
Cluster-21327.63668	3.2183	5.06e-18	17.2961
Cluster-21327.43977	2.0636	4.65e-17	16.3328
Cluster-21327.95825	-6.4042	6e-17	16.2218
Cluster-21327.17223	-2.548	3.9e-16	15.4084
Cluster-21327.37372	-3.3214	1.54e-15	14.8122
Cluster-21327.81242	-11.067	2.85e-15	14.5456
Cluster-21327.36501	-3.2766	3.92e-15	14.4062
Cluster-21327.80618	-4.8272	1.11e-14	13.9566
Cluster-21327.66063	-4.2395	1.29e-14	13.8888
Cluster-21327.47909	-3.1275	3.4e-14	13.4692
Cluster-21327.43597	-4.144	3.45e-14	13.4627
Cluster-21327.39645	-3.3323	9.18e-14	13.0373
Cluster-21327.53150	-1.6228	9.18e-14	13.0373
Cluster-21327.17816	3.7895	1.32e-13	12.8807
Cluster-21327.24870	3.5066	1.52e-13	12.8176
Cluster-21327.53695	-2.0603	2.16e-13	12.6648
Cluster-21327.44085	-3.9785	3.9e-13	12.4084
Cluster-21327.57180	-2.6199	3.9e-13	12.4084
Cluster-21327.39367	-3.3021	1.17e-12	11.9325
Cluster-21327.66968	-3.6231	1.18e-12	11.9266
Cluster-21327.51267	-1.8468	1.53e-12	11.8161
Cluster-21327.55991	-1.7087	1.53e-12	11.8146
Cluster-21327.58013	3.1996	1.84e-12	11.7356
Cluster-21327.51552	-2.7915	2.18e-12	11.6618
Cluster-21327.52524	-3.0813	2.35e-12	11.6293
Cluster-21327.46896	-1.9228	2.44e-12	11.6125
Cluster-21327.26617	-3.6085	2.46e-12	11.6099
Cluster-21327.52309	1.9783	4.2e-12	11.3772
Cluster-21327.48236	-3.5078	5.69e-12	11.245
Cluster-21327.52507	1.791	9.4e-12	11.0267
Cluster-21327.42024	-3.3849	1.13e-11	10.9473
Cluster-21327.69902	2.4635	1.13e-11	10.9473
Cluster-21327.26189	-7.6382	1.69e-11	10.7722
Cluster-21327.53152	-1.6606	2.88e-11	10.5413
Cluster-21327.55164	-1.4719	3.16e-11	10.5001
Cluster-21327.58765	-3.7553	3.16e-11	10.5001
Cluster-21327.51679	-2.6451	3.49e-11	10.4575
Cluster-21327.35545	-1.8787	4.25e-11	10.372
Cluster-21327.49480	-3.2279	4.25e-11	10.372
Cluster-21327.39687	-2.3992	4.63e-11	10.3342
Cluster-21327.44380	-3.2197	4.63e-11	10.3342
Cluster-21327.47620	-2.9511	5.19e-11	10.2848
Cluster-21327.36109	-2.128	6.16e-11	10.2106
Cluster-21327.53198	-3.4264	6.82e-11	10.166
Cluster-21327.60347	1.6692	7.1e-11	10.149
Cluster-21327.59621	-1.7111	8.04e-11	10.0946
Cluster-21327.37512	-3.1896	1.27e-10	9.89534
Cluster-21327.47323	-2.1544	1.37e-10	9.86255
Cluster-21327.41883	-1.882	1.5e-10	9.82362
Cluster-21327.18736	-9.3021	1.56e-10	9.80571
Cluster-21327.46169	1.9061	1.65e-10	9.78244
Cluster-21327.10600	6.0114	2.56e-10	9.59251
Cluster-21327.49744	2.9637	3.54e-10	9.4507
Cluster-21327.51209	-3.2105	5.94e-10	9.22649
Cluster-21327.51860	-2.9741	6.69e-10	9.17428
Cluster-21327.67587	-2.6853	6.84e-10	9.16492
Cluster-21327.37063	-2.9723	7.46e-10	9.12748
Cluster-21327.33345	-2.2641	1.28e-09	8.89127
Cluster-21327.8630	4.3532	1.67e-09	8.7763
Cluster-21327.48942	-2.0898	1.84e-09	8.73634
Cluster-21327.57859	-1.4534	2.13e-09	8.67079
Cluster-5343.0	3.8278	2.42e-09	8.61613
Cluster-21327.55355	-3.0965	3.48e-09	8.45851
Cluster-21327.12203	-2.1053	3.59e-09	8.44476
Cluster-21327.32893	-3.4098	4.19e-09	8.37782
Cluster-21327.88688	-3.6154	5.08e-09	8.29394
Cluster-21327.25293	-4.6353	5.67e-09	8.24606
Cluster-21327.56995	-3.9039	6.03e-09	8.21973
Cluster-21327.58435	-1.8821	6.24e-09	8.20509
Cluster-21327.52679	2.2074	7e-09	8.15514
Cluster-21327.95701	-3.9639	7.31e-09	8.13621
Cluster-21327.33533	-3.8051	9.21e-09	8.03589
Cluster-21327.48521	-1.5011	9.4e-09	8.02687
Cluster-21327.42048	-1.5127	1.01e-08	7.99757
Cluster-21327.81924	-8.6756	1.06e-08	7.97556
Cluster-21327.11977	-3.2767	1.27e-08	7.89476
Cluster-21327.37307	-2.1038	1.27e-08	7.89476
Cluster-21327.46443	-1.7531	1.27e-08	7.89476
Cluster-21327.46470	-3.4943	1.59e-08	7.7989
Cluster-21327.43197	-2.1568	1.62e-08	7.78979
Cluster-21327.47070	-1.3083	1.66e-08	7.78078
Cluster-21327.51684	-1.9998	1.81e-08	7.74225
Cluster-21327.49492	-3.0356	1.87e-08	7.72797
Cluster-21327.54985	-2.0024	2.39e-08	7.62111
Cluster-21327.6936	-8.7157	2.39e-08	7.62111
Cluster-21327.48379	-2.6588	2.41e-08	7.61735
Cluster-21327.46537	-2.3768	2.58e-08	7.58767
Cluster-344.0	-1.6759	2.58e-08	7.58767
Cluster-21327.56214	-2.9712	2.6e-08	7.58571
Cluster-21327.53125	1.5512	2.63e-08	7.57998
Cluster-21327.52296	-1.8421	2.72e-08	7.56601
Cluster-21327.41403	-4.5966	2.78e-08	7.55575
Cluster-21327.53652	-2.7613	3e-08	7.52292
Cluster-21327.46111	-2.0891	3.04e-08	7.5167
Cluster-21327.48250	-2.4133	3.61e-08	7.44254
Cluster-21327.47320	-1.7404	3.84e-08	7.41599
Cluster-21327.6092	-7.2701	3.97e-08	7.40111
Cluster-21327.49893	1.99	4.24e-08	7.37313
Cluster-21327.48284	-2.1597	4.3e-08	7.36614
Cluster-21327.76721	-3.6131	4.34e-08	7.3626
Cluster-21327.47386	-2.6496	4.54e-08	7.34285
Cluster-21327.52555	-2.1779	4.54e-08	7.34285
Cluster-21327.53005	-2.6041	5.68e-08	7.24553
Cluster-21327.48267	-1.8813	5.7e-08	7.24446
Cluster-21327.55444	-1.8656	5.8e-08	7.23685
Cluster-21327.41963	1.9364	5.87e-08	7.23147
Cluster-21327.69203	-2.6452	6.33e-08	7.19842
Cluster-21327.34833	-2.1191	7.18e-08	7.1437
Cluster-21327.57428	2.0756	7.19e-08	7.14327
Cluster-21327.48488	-1.9759	8.11e-08	7.09122
Cluster-21327.49616	-2.2728	8.12e-08	7.09028
Cluster-21327.49107	-1.4401	8.34e-08	7.07895
Cluster-21327.47550	-2.6626	8.56e-08	7.06751
Cluster-21327.50230	-1.6919	9.96e-08	7.00165
Cluster-21327.54337	-2.0106	1.22e-07	6.91507
Cluster-21327.49830	-2.5786	1.31e-07	6.88289
Cluster-21327.68401	-2.3397	1.35e-07	6.86819
Cluster-21327.9545	7.0432	1.36e-07	6.86515
Cluster-21327.52639	-2.2037	1.47e-07	6.83265
Cluster-21327.44327	-1.6652	1.48e-07	6.82895
Cluster-21327.52449	-1.9082	1.6e-07	6.7961
Cluster-21327.43419	-2.859	1.72e-07	6.76452
Cluster-21327.41855	-1.916	1.77e-07	6.7509
Cluster-21327.52011	-2.5586	1.79e-07	6.74727
Cluster-21327.784	-4.2443	1.79e-07	6.74727
Cluster-21327.93608	-2.8267	1.79e-07	6.7469
Cluster-21327.54602	-1.5916	1.82e-07	6.74053
Cluster-21327.55586	-2.5166	1.84e-07	6.73412
Cluster-21327.24589	1.7961	1.89e-07	6.72432
Cluster-21327.52570	-1.7147	1.89e-07	6.72432
Cluster-21327.57338	-1.8075	1.89e-07	6.72432
Cluster-21327.43410	-2.1691	1.98e-07	6.70231
Cluster-21327.55243	-1.7207	2.08e-07	6.68094
Cluster-21327.48824	1.6836	2.13e-07	6.67131
Cluster-21327.61027	-2.9059	2.13e-07	6.67079
Cluster-21327.93286	-8.4188	2.13e-07	6.67079
Cluster-21327.46944	1.3763	2.42e-07	6.61559
Cluster-21327.53653	1.7277	2.44e-07	6.61192
Cluster-21327.55937	-2.7506	2.44e-07	6.61192
Cluster-21327.9117	5.7728	2.48e-07	6.60581
Cluster-21327.29015	-5.1007	2.55e-07	6.59285
Cluster-21327.53988	3.0567	2.73e-07	6.56344
Cluster-21327.30395	-3.1098	2.76e-07	6.55848
Cluster-21327.55761	-1.7259	2.76e-07	6.55848
Cluster-21327.81451	-8.3071	2.87e-07	6.54278
Cluster-21327.49846	-1.915	2.92e-07	6.53497
Cluster-21327.32627	3.4249	2.98e-07	6.52567
Cluster-21327.40702	1.7092	3.02e-07	6.5195
Cluster-21327.48029	-1.9721	3.02e-07	6.5195
Cluster-21327.54517	-2.3417	3.02e-07	6.5195
Cluster-21327.54006	-3.4542	3.07e-07	6.51297
Cluster-21327.81974	-8.1744	3.14e-07	6.50275
Cluster-21327.52049	-2.0427	3.24e-07	6.48903
Cluster-21327.18577	-2.5417	3.29e-07	6.48233
Cluster-21327.80588	3.0669	3.33e-07	6.47758
Cluster-21327.55257	3.3025	3.35e-07	6.47471
Cluster-21327.56388	-1.7282	3.42e-07	6.46632
Cluster-21327.60027	-2.6711	3.45e-07	6.46231
Cluster-21327.56079	1.6493	3.46e-07	6.46062
Cluster-21327.68880	-4.5353	3.69e-07	6.43259
Cluster-21327.54206	-4.7316	3.74e-07	6.42729
Cluster-21327.32786	-1.5891	3.82e-07	6.41814
Cluster-21327.58219	-2.6169	3.82e-07	6.41814
Cluster-21327.46242	-1.4786	3.93e-07	6.40535
Cluster-21327.44904	-1.4165	3.95e-07	6.40335
Cluster-21327.50819	-3.0629	4.33e-07	6.36304
Cluster-21327.30659	-3.8665	4.38e-07	6.35871
Cluster-21327.90964	-8.0816	4.7e-07	6.32763
Cluster-21327.65282	-2.6714	4.92e-07	6.30771
Cluster-21327.34742	-4.0637	4.93e-07	6.30744
Cluster-21327.4429	-8.0335	4.93e-07	6.30744
Cluster-21327.51509	2.2359	5.13e-07	6.28955
Cluster-21327.61026	1.7611	5.24e-07	6.28072
Cluster-21327.45189	-2.3152	5.66e-07	6.24723
Cluster-21327.74233	5.7017	5.85e-07	6.2326
Cluster-21327.43768	-2.6042	6e-07	6.22164
Cluster-21327.52000	-1.5375	6e-07	6.22164
Cluster-21327.69141	-1.4874	6.14e-07	6.21151
Cluster-21327.51500	-2.549	6.49e-07	6.18786
Cluster-21327.87528	6.2189	6.55e-07	6.18364
Cluster-21327.57077	-1.7692	6.76e-07	6.16998
Cluster-21327.26812	-3.0107	7.22e-07	6.14169
Cluster-21327.47757	-1.5634	7.22e-07	6.14169
Cluster-21327.51402	-1.9403	7.46e-07	6.12718
Cluster-21327.9950	8.4542	7.46e-07	6.12718
Cluster-21327.52698	-1.939	7.89e-07	6.10268
Cluster-21327.32092	3.2045	8.2e-07	6.08616
Cluster-21327.45097	2.3847	8.25e-07	6.08343
Cluster-21327.78270	-3.7127	8.38e-07	6.07694
Cluster-21327.33403	1.6239	8.4e-07	6.07582
Cluster-21327.39326	-2.4521	8.85e-07	6.05282
Cluster-21327.7956	3.2964	9.64e-07	6.01613
Cluster-21327.33212	-2.3646	1.03e-06	5.98754
Cluster-21327.53033	-1.4032	1.04e-06	5.98439
Cluster-21327.75981	-2.9067	1.06e-06	5.97334
Cluster-21327.42574	1.9267	1.18e-06	5.92764
Cluster-21327.10100	8.5917	1.24e-06	5.90735
Cluster-21327.51151	-1.4802	1.29e-06	5.89025
Cluster-21327.52363	-1.3313	1.3e-06	5.88746
Cluster-21327.56019	1.5684	1.33e-06	5.87537
Cluster-21327.33599	-1.9611	1.43e-06	5.84397
Cluster-21327.94671	-2.764	1.47e-06	5.83215
Cluster-21327.46869	-1.8465	1.56e-06	5.80601
Cluster-21327.67520	2.3969	1.57e-06	5.80405
Cluster-21327.50390	-2.2423	1.58e-06	5.80225
Cluster-21327.52082	-2.2391	1.59e-06	5.79975
Cluster-21327.94954	-3.3907	1.59e-06	5.79975
Cluster-21327.76944	-6.2058	1.59e-06	5.79961
Cluster-21327.52619	2.3067	1.66e-06	5.78018
Cluster-21327.68686	-1.6721	1.7e-06	5.77065
Cluster-21327.61636	-1.7467	1.72e-06	5.76339
Cluster-21327.48248	2.2206	1.78e-06	5.75026
Cluster-21327.57784	-2.2018	1.78e-06	5.74897
Cluster-21327.52640	-1.5994	1.84e-06	5.73528
Cluster-21327.92837	-7.898	1.95e-06	5.71052
Cluster-21327.44792	2.2993	2.11e-06	5.67574
Cluster-21327.52051	-2.2963	2.11e-06	5.67574
Cluster-21327.44994	-2.0292	2.18e-06	5.6618
Cluster-21327.46561	-2.033	2.18e-06	5.6618
Cluster-21327.44117	-1.9669	2.19e-06	5.66007
Cluster-21327.57703	1.7821	2.37e-06	5.62569
Cluster-21327.54634	1.5185	2.6e-06	5.58561
Cluster-21327.50337	-1.8639	2.65e-06	5.57743
Cluster-21327.1646	-7.8096	2.69e-06	5.57012
Cluster-21327.40169	-1.5365	2.73e-06	5.56344
Cluster-21327.61818	1.6588	2.73e-06	5.56344
Cluster-21327.58064	-2.051	2.79e-06	5.55412
Cluster-21327.22164	3.1565	2.8e-06	5.55236
Cluster-21327.49969	-4.5182	3.03e-06	5.51876
Cluster-21327.51340	-1.4249	3.28e-06	5.48467
Cluster-21327.55705	-1.2753	3.66e-06	5.4368
Cluster-21327.54235	-2.5982	3.97e-06	5.40148
Cluster-21327.49510	1.5645	4.01e-06	5.39686
Cluster-21327.44458	-2.665	4.1e-06	5.38747
Cluster-21327.14700	-7.7202	4.1e-06	5.38709
Cluster-35485.4	-7.7407	4.28e-06	5.36901
Cluster-21327.67013	-1.8524	4.47e-06	5.34926
Cluster-21327.52183	1.4314	4.73e-06	5.32507
Cluster-21327.9140	2.6039	4.86e-06	5.31346
Cluster-21327.77466	-3.0656	5.05e-06	5.29649
Cluster-8680.0	-7.6495	5.3e-06	5.27554
Cluster-21327.51306	-1.485	5.35e-06	5.2715
Cluster-21327.48773	-1.4711	5.57e-06	5.2538
Cluster-21327.28841	-2.8242	5.62e-06	5.25016
Cluster-21327.70668	-4.8975	5.83e-06	5.23458
Cluster-21327.10801	2.5451	5.85e-06	5.23276
Cluster-21327.53224	-1.4396	5.85e-06	5.23276
Cluster-21327.53379	-2.0181	5.85e-06	5.23276
Cluster-21327.64958	2.3471	5.85e-06	5.23276
Cluster-21327.60758	-2.5474	6.18e-06	5.20881
Cluster-21327.40257	1.9312	6.4e-06	5.19396
Cluster-30831.0	7.8058	6.44e-06	5.19137
Cluster-21327.30123	2.6016	6.63e-06	5.17831
Cluster-21327.58079	-2.2147	6.64e-06	5.17811
Cluster-21327.55554	-1.9902	6.64e-06	5.17805
Cluster-21327.47286	-1.7902	6.7e-06	5.17376
Cluster-21327.29938	-2.2361	7.14e-06	5.14637
Cluster-21327.2146	-4.0841	7.22e-06	5.14159
Cluster-21327.73697	3.7288	7.42e-06	5.1294
Cluster-21327.53082	-2.2586	7.59e-06	5.11976
Cluster-21327.55706	1.1023	7.59e-06	5.11976
Cluster-21327.56694	1.8594	7.59e-06	5.11976
Cluster-21327.51054	-1.9229	7.7e-06	5.1137
Cluster-21327.78951	-1.7899	7.84e-06	5.10588
Cluster-21327.60099	-1.5144	7.85e-06	5.10537
Cluster-21327.47147	-2.1742	7.94e-06	5.10016
Cluster-21327.81225	-7.6766	7.97e-06	5.09865
Cluster-21327.3832	-6.4264	8e-06	5.09668
Cluster-21327.13405	-4.5458	8.04e-06	5.09455
Cluster-21327.48940	-1.6864	8.15e-06	5.08877
Cluster-21327.53546	-2.361	9.32e-06	5.03067
Cluster-21327.44370	-2.2684	9.34e-06	5.02965
Cluster-21327.67884	-2.544	9.41e-06	5.02663
Cluster-21327.72626	-1.1388	9.57e-06	5.01894
Cluster-21327.48617	-1.575	9.59e-06	5.0181
Cluster-21327.77061	-2.5747	9.59e-06	5.0181
Cluster-21327.45308	-1.421	9.68e-06	5.01393
Cluster-21327.72381	-4.9331	9.68e-06	5.01393
Cluster-21327.49404	-1.5552	9.69e-06	5.01356
Cluster-21327.54479	-1.0996	1.07e-05	4.97135
Cluster-21327.45636	-5.017	1.08e-05	4.96493
Cluster-21327.71144	-2.1222	1.11e-05	4.95417
Cluster-21327.44265	-2.9462	1.14e-05	4.94165
Cluster-21327.48847	2.2956	1.19e-05	4.92464
Cluster-21327.54365	-1.2129	1.2e-05	4.91941
Cluster-21327.36393	-1.3844	1.22e-05	4.91528
Cluster-21327.55443	-2.1871	1.26e-05	4.90087
Cluster-21327.27385	3.8083	1.27e-05	4.89521
Cluster-21327.87729	-3.752	1.29e-05	4.88934
Cluster-21327.39209	-1.4372	1.34e-05	4.87163
Cluster-21327.52659	-1.9007	1.34e-05	4.87134
Cluster-21327.53363	-1.6455	1.36e-05	4.86601
Cluster-21327.46542	-2.0671	1.38e-05	4.85908
Cluster-21327.32100	-2.7791	1.39e-05	4.85592
Cluster-21327.49464	-1.4465	1.43e-05	4.84433
Cluster-21327.20654	-4.2894	1.46e-05	4.83526
Cluster-21327.29320	-3.3535	1.48e-05	4.82903
Cluster-21327.58375	-2.5097	1.61e-05	4.79331
Cluster-21327.9064	3.748	1.64e-05	4.78603
Cluster-21327.67787	-2.4753	1.75e-05	4.75788
Cluster-21327.45444	-1.48	1.75e-05	4.75746
Cluster-21327.87220	11.494	1.79e-05	4.74661
Cluster-21327.64719	-2.3237	1.84e-05	4.73565
Cluster-21327.53626	1.3385	1.85e-05	4.73215
Cluster-21327.57051	1.6864	1.85e-05	4.73215
Cluster-21327.41484	-3.811	1.97e-05	4.70478
Cluster-21327.41485	-3.811	1.97e-05	4.70478
Cluster-21327.32350	-3.3831	2.02e-05	4.6937
Cluster-21327.46623	-2.3873	2.03e-05	4.69216
Cluster-21327.50979	-1.6121	2.04e-05	4.69035
Cluster-21327.56246	-1.1873	2.07e-05	4.68401
Cluster-21327.51630	-2.0194	2.11e-05	4.67613
Cluster-21327.54563	2.0723	2.12e-05	4.67446
Cluster-21327.62314	-1.5219	2.12e-05	4.67446
Cluster-21327.47940	-1.9901	2.16e-05	4.66651
Cluster-21327.8939	6.9703	2.21e-05	4.65649
Cluster-21327.67286	-2.1528	2.28e-05	4.64235
Cluster-21327.95290	-5.8885	2.29e-05	4.6407
Cluster-21327.73519	2.9063	2.3e-05	4.63891
Cluster-21327.50664	-1.6638	2.33e-05	4.63236
Cluster-21327.633	-2.6503	2.36e-05	4.62646
Cluster-5748.0	7.9787	2.5e-05	4.60283
Cluster-21327.45920	-2.7505	2.55e-05	4.59351
Cluster-21327.77109	-3.3927	2.55e-05	4.59336
Cluster-21327.71206	-5.0579	2.7e-05	4.56856
Cluster-21327.20993	2.0434	2.87e-05	4.54182
Cluster-21327.17646	2.1241	2.88e-05	4.54108
Cluster-21327.23918	4.6904	3.06e-05	4.51414
Cluster-4443.0	7.4556	3.06e-05	4.51375
Cluster-21327.62541	-3.3084	3.27e-05	4.48543
Cluster-21327.10041	5.1894	3.32e-05	4.47829
Cluster-21327.49446	-1.2073	3.35e-05	4.47455
Cluster-21327.51162	-2.1236	3.35e-05	4.47455
Cluster-21327.54220	-1.7661	3.35e-05	4.47455
Cluster-21327.57218	1.4868	3.35e-05	4.47455
Cluster-21327.61585	-1.8736	3.35e-05	4.47455
Cluster-21327.88301	6.0884	3.35e-05	4.47455
Cluster-21327.45995	-2.1769	3.42e-05	4.4661
Cluster-21327.60774	-2.3293	3.6e-05	4.44429
Cluster-21327.36950	-1.5853	3.63e-05	4.43964
Cluster-21327.38081	1.3447	4.05e-05	4.39303
Cluster-21327.26420	-2.859	4.07e-05	4.39085
Cluster-21327.70351	-2.9715	4.09e-05	4.38805
Cluster-21327.61286	-1.8058	4.15e-05	4.38156
Cluster-29849.0	-1.4352	4.15e-05	4.38156
Cluster-21327.46637	-1.3864	4.25e-05	4.37174
Cluster-21327.36730	1.2726	4.33e-05	4.36336
Cluster-21327.48986	-1.126	4.36e-05	4.3602
Cluster-21327.82745	2.4015	4.45e-05	4.35187
Cluster-21327.42358	-1.9031	4.56e-05	4.34062
Cluster-21327.30934	-1.6279	4.77e-05	4.32178
Cluster-21327.43385	1.5066	4.77e-05	4.32178
Cluster-21327.89503	7.8998	4.77e-05	4.32178
Cluster-21327.52403	-2.1296	4.82e-05	4.31723
Cluster-21327.61294	-2.0844	4.94e-05	4.30641
Cluster-21327.61433	-1.7598	4.94e-05	4.306
Cluster-21327.42920	-1.5556	5.11e-05	4.29191
Cluster-21327.49958	-2.2246	5.17e-05	4.28687
Cluster-21327.12026	7.6183	5.28e-05	4.2776
Cluster-21327.39702	-1.7058	5.28e-05	4.2776
Cluster-21327.56761	-1.1523	5.29e-05	4.27623
Cluster-21327.51210	-1.4745	5.5e-05	4.25977
Cluster-21327.54242	-1.4028	5.5e-05	4.25977
Cluster-21327.44251	-2.6059	5.61e-05	4.25093
Cluster-21327.46380	1.495	5.61e-05	4.25093
Cluster-21327.45322	-2.9747	5.65e-05	4.24827
Cluster-21327.50605	-1.0942	5.83e-05	4.23462
Cluster-21327.62856	1.5907	5.92e-05	4.22741
Cluster-21327.51496	1.3801	5.97e-05	4.22426
Cluster-21327.49145	-1.3377	6.2e-05	4.20761
Cluster-21327.50559	-1.1651	6.46e-05	4.18944
Cluster-21327.45988	-1.8237	6.73e-05	4.17169
Cluster-21327.20868	-2.8611	6.75e-05	4.17092
Cluster-21327.5876	-7.2884	6.87e-05	4.16282
Cluster-21327.44999	-1.4238	6.97e-05	4.15684
Cluster-21327.10389	7.7633	7.17e-05	4.1444
Cluster-21327.49021	-1.7914	7.24e-05	4.14039
Cluster-21327.46735	-1.6081	7.34e-05	4.1341
Cluster-21327.51937	-1.4377	7.64e-05	4.11687
Cluster-21327.39852	-2.7068	7.8e-05	4.10789
Cluster-21327.42176	-2.15	7.8e-05	4.10789
Cluster-21327.42476	-1.3643	7.8e-05	4.10789
Cluster-21327.53305	-2.0219	7.94e-05	4.10028
Cluster-21327.46397	1.233	7.94e-05	4.1
Cluster-21327.25192	-1.9618	8.05e-05	4.09429
Cluster-21327.66879	-2.1313	8.09e-05	4.09193
Cluster-5778.0	7.0022	8.5e-05	4.07038
Cluster-21327.82859	1.4907	8.61e-05	4.06499
Cluster-21327.5035	-7.4293	8.73e-05	4.05907
Cluster-21327.48266	-1.5473	8.8e-05	4.05545
Cluster-21327.50888	-1.1137	8.8e-05	4.05545
Cluster-21327.45092	-1.5266	8.95e-05	4.04836
Cluster-21327.55524	-2.3829	9.13e-05	4.03949
Cluster-21327.81042	-1.8338	9.17e-05	4.03753
Cluster-21327.48447	-1.4512	9.25e-05	4.03383
Cluster-21327.51107	-2.2769	9.29e-05	4.03185
Cluster-21327.36629	-2.3727	9.3e-05	4.03141
Cluster-15940.0	4.1254	9.53e-05	4.02099
Cluster-21327.49626	-1.1908	9.77e-05	4.01006
Cluster-21327.48419	-1.7517	0.00010146	3.99371
Cluster-21327.42428	-1.6588	0.00010297	3.98729
Cluster-21327.49758	-3.5936	0.00010615	3.97408
Cluster-21327.33782	-3.234	0.00011019	3.95786
Cluster-21327.43986	-1.6833	0.00011482	3.93998
Cluster-21327.57734	-1.366	0.00011636	3.9342
Cluster-21327.30489	2.1629	0.00011966	3.92205
Cluster-21327.70162	-1.2296	0.00012002	3.92075
Cluster-21327.59267	-1.9393	0.00012043	3.91927
Cluster-21327.54277	-1.183	0.000122	3.91364
Cluster-21327.62758	-2.926	0.000122	3.91364
Cluster-21327.53953	1.565	0.00012337	3.90879
Cluster-21327.25753	-1.5817	0.00012378	3.90735
Cluster-21327.45420	-2.7983	0.00012585	3.90015
Cluster-21327.71345	2.9523	0.00012635	3.89842
Cluster-21327.46958	-1.4258	0.0001279	3.89313
Cluster-21327.38340	-2.0292	0.0001292	3.88874
Cluster-21327.61189	-3.292	0.00013226	3.87857
Cluster-21327.34369	-1.2905	0.00013657	3.86464
Cluster-21327.44032	-2.2793	0.00013832	3.85912
Cluster-21327.50267	-1.8005	0.00013832	3.85912
Cluster-21327.17038	-7.0366	0.00013878	3.85767
Cluster-21327.54735	-1.0615	0.00013926	3.85617
Cluster-21327.50734	-1.9798	0.00014666	3.83369
Cluster-21327.65529	-1.2757	0.0001471	3.83239
Cluster-21327.59499	-2.0804	0.00014731	3.83177
Cluster-21327.52881	-1.7996	0.00014749	3.83124
Cluster-21327.18441	-1.3777	0.00015009	3.82365
Cluster-21327.19630	-3.0559	0.00015045	3.82261
Cluster-21327.54250	-2.0119	0.00015045	3.82261
Cluster-4486.0	7.5544	0.0001513	3.82016
Cluster-4910.0	7.1041	0.00015146	3.8197
Cluster-21327.96545	-5.6924	0.00015245	3.81687
Cluster-21327.82998	-7.0435	0.00015335	3.81432
Cluster-21327.53429	-1.3824	0.0001596	3.79697
Cluster-21327.46707	-1.6112	0.00016366	3.78606
Cluster-21327.2248	-8.7121	0.00016393	3.78534
Cluster-21327.37450	-3.1828	0.0001661	3.77963
Cluster-21327.47058	-1.2152	0.0001661	3.77963
Cluster-21327.18545	2.2906	0.00017186	3.76483
Cluster-21327.44832	-1.8803	0.00017542	3.75592
Cluster-21327.84119	2.4622	0.00017542	3.75592
Cluster-8725.0	-7.2549	0.00017766	3.75041
Cluster-21327.61515	-1.4968	0.00018	3.74473
Cluster-7444.0	4.657	0.00018076	3.7429
Cluster-21327.43234	1.383	0.0001837	3.73589
Cluster-21327.27758	3.6562	0.00018642	3.72951
Cluster-21327.49769	1.251	0.00018834	3.72506
Cluster-31216.0	5.1891	0.00018842	3.72487
Cluster-21327.14491	-4.2807	0.00018854	3.7246
Cluster-19868.0	7.7685	0.00019203	3.71663
Cluster-21327.9339	7.0258	0.000196	3.70774
Cluster-21327.40785	-1.7997	0.00020137	3.69601
Cluster-5574.0	7.4723	0.00020305	3.6924
Cluster-21327.41753	-1.8133	0.00020442	3.68948
Cluster-21327.37418	-3.3797	0.00020586	3.68643
Cluster-21327.53934	-1.8787	0.00020872	3.68044
Cluster-21327.2182	-3.0907	0.00020876	3.68035
Cluster-21327.55353	-1.8278	0.00021281	3.67201
Cluster-21327.74232	6.0331	0.00021973	3.65811
Cluster-21327.37420	-2.3313	0.00022311	3.65148
Cluster-5062.0	4.5519	0.00022516	3.64751
Cluster-21327.48410	1.6747	0.00022767	3.64269
Cluster-21327.40386	-1.9312	0.00023135	3.63573
Cluster-21327.4632	-7.1747	0.00023186	3.63477
Cluster-21327.95572	-3.0904	0.00023186	3.63477
Cluster-25106.0	4.4988	0.00023186	3.63477
Cluster-21327.42970	-1.4435	0.00023936	3.62095
Cluster-21327.3764	-6.9599	0.00023967	3.62039
Cluster-21327.51459	-1.4908	0.00025039	3.60138
Cluster-21327.39191	-1.4267	0.00025667	3.59062
Cluster-21327.50833	-1.3182	0.00025779	3.58873
Cluster-21327.9918	6.2994	0.00025987	3.58524
Cluster-21327.55407	1.4967	0.00026275	3.58046
Cluster-21327.67960	-2.565	0.00026479	3.5771
Cluster-21327.78007	-4.9236	0.00026833	3.57133
Cluster-21327.54795	1.7432	0.00027736	3.55696
Cluster-21327.44081	1.8191	0.00028137	3.55072
Cluster-21327.74688	1.7422	0.00028137	3.55072
Cluster-21327.14689	-2.071	0.00028361	3.54728
Cluster-21327.88467	5.8816	0.00028644	3.54297
Cluster-21327.94696	-3.2116	0.00028667	3.54262
Cluster-8620.0	-7.0839	0.00028788	3.54079
Cluster-21327.50475	1.2193	0.00029162	3.53518
Cluster-21327.56958	-1.9088	0.00029162	3.53518
Cluster-21327.51913	-1.144	0.00029536	3.52965
Cluster-21327.45169	-2.033	0.00030235	3.51949
Cluster-21327.52860	-1.5265	0.00030299	3.51857
Cluster-21327.43250	-1.2818	0.00030484	3.51593
Cluster-21327.55467	-1.2977	0.00031051	3.50792
Cluster-21327.54425	-1.3378	0.00031656	3.49954
Cluster-21327.49761	-1.8385	0.00031708	3.49883
Cluster-4367.1	6.4349	0.00031961	3.49538
Cluster-21327.60968	-2.2868	0.00032196	3.4922
Cluster-21327.51383	-1.7071	0.0003265	3.48612
Cluster-21327.43510	-1.5462	0.00032795	3.48419
Cluster-21327.46363	-1.1783	0.00033009	3.48137
Cluster-21327.2223	-7.1337	0.00033501	3.47494
Cluster-21327.85291	-3.9798	0.00033501	3.47494
Cluster-21327.51663	-1.5634	0.00033778	3.47137
Cluster-21327.48572	-1.2584	0.00033827	3.47074
Cluster-21327.31996	-1.5034	0.00033993	3.46861
Cluster-21327.43006	-3.231	0.00034721	3.45941
Cluster-21327.47033	-2.7647	0.00034721	3.45941
Cluster-21327.51566	-1.0701	0.00034721	3.45941
Cluster-21327.53000	1.5387	0.00034916	3.45698
Cluster-21327.40015	1.5753	0.0003511	3.45457
Cluster-21327.55061	-1.3447	0.00036046	3.44314
Cluster-21327.55812	1.4229	0.00036164	3.44172
Cluster-21327.24467	-3.6965	0.00036257	3.44061
Cluster-21327.34378	-2.6306	0.00036276	3.44038
Cluster-21327.26752	-1.92	0.00036847	3.4336
Cluster-21327.30392	-2.2825	0.00037274	3.42859
Cluster-21327.52909	1.2594	0.00037898	3.42138
Cluster-12553.0	7.7296	0.00038041	3.41975
Cluster-21327.16702	-4.7951	0.00038041	3.41975
Cluster-21327.9159	7.2758	0.00038041	3.41975
Cluster-21327.40774	-3.6341	0.00039249	3.40617
Cluster-21327.50915	-1.4997	0.00039249	3.40617
Cluster-21327.55954	1.0594	0.00039249	3.40617
Cluster-21327.62224	2.7904	0.00039282	3.40581
Cluster-21327.33914	2.0335	0.00041164	3.38548
Cluster-21327.64666	4.3883	0.00042251	3.37416
Cluster-21327.11069	-1.0812	0.00043152	3.365
Cluster-21327.56536	1.3273	0.00043515	3.36136
Cluster-21327.57107	1.2605	0.00043515	3.36136
Cluster-22083.0	-2.2409	0.00043515	3.36136
Cluster-21327.33119	-1.6506	0.0004366	3.35992
Cluster-21327.90836	7.4866	0.0004366	3.35992
Cluster-21327.636	-7.1691	0.0004402	3.35635
Cluster-21327.35424	2.5116	0.00044436	3.35227
Cluster-21327.37950	2.5116	0.00044436	3.35227
Cluster-21327.55622	-1.8113	0.00044436	3.35227
Cluster-21327.42508	-2.0825	0.00044453	3.3521
Cluster-21327.63677	-1.6894	0.00044453	3.3521
Cluster-21327.17480	-2.0154	0.00045407	3.34288
Cluster-21327.16656	-1.1717	0.00046632	3.33132
Cluster-21327.75623	-3.3468	0.00046756	3.33016
Cluster-21327.92659	-6.835	0.00046756	3.33016
Cluster-21327.46997	1.7801	0.00047479	3.3235
Cluster-21327.70194	-3.6479	0.00047914	3.31954
Cluster-16181.0	5.2725	0.00048471	3.31452
Cluster-21327.56097	-1.088	0.00049141	3.30856
Cluster-1861.1	4.3119	0.00049685	3.30377
Cluster-20302.0	4.4472	0.00049685	3.30377
Cluster-21327.12064	3.9371	0.00049685	3.30377
Cluster-21327.17405	3.7686	0.00049707	3.30358
Cluster-21327.51196	-1.484	0.00049707	3.30358
Cluster-21327.54773	1.0526	0.00049917	3.30175
Cluster-21327.55019	-1.3219	0.00050584	3.29599
Cluster-21327.54810	-1.1357	0.00050609	3.29577
Cluster-21327.84221	3.419	0.000519	3.28483
Cluster-21327.61357	-1.5083	0.0005229	3.28158
Cluster-21327.43949	-1.8624	0.0005245	3.28025
Cluster-21327.53427	1.5037	0.0005269	3.27827
Cluster-21327.57750	-1.0994	0.00053278	3.27345
Cluster-21327.58647	-1.5937	0.00053278	3.27345
Cluster-21327.41483	-3.9338	0.00053622	3.27066
Cluster-21327.43814	-1.5916	0.00053697	3.27005
Cluster-21327.80792	1.678	0.00054177	3.26619
Cluster-21327.88676	-2.5734	0.00054177	3.26619
Cluster-21327.89121	6.9122	0.00054177	3.26619
Cluster-21327.47473	-2.1495	0.00054483	3.26374
Cluster-21327.50820	-1.0809	0.00054483	3.26374
Cluster-21327.85692	-1.7597	0.00054709	3.26194
Cluster-21327.50862	-1.7177	0.00054981	3.25979
Cluster-21327.64915	-1.7787	0.00055258	3.2576
Cluster-21327.49437	1.9156	0.00055972	3.25203
Cluster-21327.37156	-1.1216	0.00056527	3.24774
Cluster-21327.49722	1.0888	0.00056527	3.24774
Cluster-2730.1	7.3287	0.00056619	3.24704
Cluster-21327.56902	1.4542	0.00056902	3.24487
Cluster-21327.52109	1.1055	0.00056924	3.2447
Cluster-21327.52556	-1.6159	0.00057097	3.24339
Cluster-21327.56538	-1.9079	0.00058359	3.23389
Cluster-17029.0	7.3822	0.00059788	3.22339
Cluster-21327.70406	-3.9498	0.00059788	3.22339
Cluster-21327.49286	1.3014	0.00059919	3.22244
Cluster-27561.0	6.9042	0.00060917	3.21526
Cluster-34023.0	-8.5311	0.00061819	3.20888
Cluster-21327.43604	-1.178	0.00061892	3.20837
Cluster-21327.57313	-1.7103	0.00062242	3.20592
Cluster-21327.63542	-1.4536	0.00062759	3.20232
Cluster-21327.79613	-1.4963	0.00062759	3.20232
Cluster-21327.51466	-1.1935	0.0006371	3.19579
Cluster-21327.42214	-4.4903	0.0006459	3.18983
Cluster-21327.84173	3.6313	0.00065455	3.18406
Cluster-21327.64297	-1.6132	0.0006625	3.17881
Cluster-21327.10170	3.6244	0.00066668	3.17608
Cluster-21327.52535	1.3126	0.00067177	3.17278
Cluster-21327.80736	-1.1875	0.00067388	3.17142
Cluster-21327.68197	-4.2964	0.00067452	3.17101
Cluster-21327.50961	-1.3321	0.0006814	3.1666
Cluster-21327.5780	-6.7247	0.0006814	3.1666
Cluster-21327.63644	-3.737	0.0006814	3.1666
Cluster-21178.0	7.4955	0.0006866	3.1633
Cluster-21327.37510	-2.1541	0.00069081	3.16064
Cluster-13052.0	4.9587	0.00069101	3.16052
Cluster-32067.0	-3.0579	0.00069198	3.15991
Cluster-21327.67918	-2.0412	0.00069256	3.15954
Cluster-21327.80209	-2.5614	0.00069256	3.15954
Cluster-21327.54457	-2.7079	0.00069299	3.15927
Cluster-21327.55165	-1.4021	0.00069299	3.15927
Cluster-21327.40634	2.119	0.00070858	3.14961
Cluster-8181.0	-6.9619	0.00071682	3.14459
Cluster-21327.37113	-2.6185	0.00075086	3.12444
Cluster-21327.42485	-2.9356	0.00075086	3.12444
Cluster-21327.5779	-5.9097	0.00075086	3.12444
Cluster-21327.47089	-2.0254	0.00075353	3.1229
Cluster-21327.44353	-2.6425	0.00075726	3.12075
Cluster-21327.32119	1.5724	0.00076743	3.11496
Cluster-21327.83230	-6.6797	0.00077364	3.11146
Cluster-21327.49482	-2.1798	0.00078063	3.10755
Cluster-21327.76583	-2.7247	0.00081292	3.08995
Cluster-21327.48242	1.0794	0.00081301	3.0899
Cluster-5857.0	7.5266	0.00082622	3.0829
Cluster-21327.41303	-1.643	0.00083237	3.07968
Cluster-21327.35811	-2.0046	0.00083933	3.07607
Cluster-21327.51338	-1.9078	0.00084908	3.07105
Cluster-21327.63160	-1.528	0.0008539	3.06859
Cluster-21327.33635	-4.4973	0.00085667	3.06719
Cluster-21327.58473	-2.1571	0.00085955	3.06573
Cluster-21327.55949	3.1644	0.00086181	3.06459
Cluster-21327.45945	1.1133	0.00086275	3.06412
Cluster-21327.17162	-6.7428	0.00086749	3.06174
Cluster-21327.77019	-5.6836	0.00087073	3.06012
Cluster-21327.92267	-2.6893	0.00087073	3.06012
Cluster-4005.1	5.2999	0.00087073	3.06012
Cluster-21327.8305	3.5657	0.00087712	3.05694
Cluster-21327.41040	2.4129	0.00088088	3.05508
Cluster-21327.49234	1.2438	0.00088531	3.0529
Cluster-21327.38438	5.9527	0.00088698	3.05209
Cluster-21327.50907	-1.1928	0.00089477	3.04829
Cluster-21327.47488	1.5645	0.0008965	3.04745
Cluster-21327.54417	-1.3048	0.00091175	3.04012
Cluster-21327.11555	4.7042	0.0009141	3.03901
Cluster-21327.37136	-1.9017	0.0009141	3.03901
Cluster-21327.56541	1.3537	0.0009141	3.03901
Cluster-21327.86571	-1.2638	0.0009141	3.03901
Cluster-2180.1	6.7277	0.0009141	3.03901
Cluster-21327.22257	1.2054	0.00091918	3.0366
Cluster-21327.31290	-1.8179	0.00091918	3.0366
Cluster-21327.68854	-1.503	0.00091991	3.03625
Cluster-21327.49776	-1.2679	0.00092795	3.03248
Cluster-21327.29156	-1.7375	0.00093525	3.02907
Cluster-21327.84711	-6.6893	0.00093525	3.02907
Cluster-21327.60671	-1.0792	0.00094392	3.02506
Cluster-21327.65404	-1.5653	0.00094922	3.02263
Cluster-21327.55675	-2.155	0.00095209	3.02132
Cluster-21327.89235	3.528	0.0009528	3.021
Cluster-21327.10630	-2.5269	0.00095381	3.02054
Cluster-21327.2982	-2.7245	0.00098451	3.00678
Cluster-21327.9708	10.784	0.00098451	3.00678
Cluster-21327.59317	1.2277	0.00099163	3.00365
Cluster-21327.60056	-2.3046	0.001016	2.99311
Cluster-5513.0	7.1957	0.0010222	2.99046
Cluster-21327.53718	1.5982	0.0010224	2.99038
Cluster-21327.75812	-1.1445	0.001032	2.98632
Cluster-21327.51750	-1.9477	0.001061	2.97428
Cluster-21327.37029	-2.5569	0.0010749	2.96863
Cluster-21327.43427	-1.4605	0.0010749	2.96863
Cluster-21327.57075	-1.3783	0.0010749	2.96863
Cluster-21327.62759	-2.9768	0.0011434	2.9418
Cluster-21327.51923	-1.9994	0.0011468	2.94051
Cluster-21327.93493	-5.5816	0.0011543	2.93768
Cluster-21327.13537	-2.4745	0.0011609	2.93521
Cluster-21327.32121	-4.2926	0.0011612	2.93509
Cluster-10197.2	3.9685	0.0011774	2.92908
Cluster-21327.49284	-3.292	0.0011994	2.92104
Cluster-21327.39545	-2.925	0.0012238	2.91229
Cluster-21327.9972	3.9297	0.0012238	2.91229
Cluster-21327.39609	-2.0616	0.0012349	2.90837
Cluster-5518.0	7.2487	0.00125	2.90309
Cluster-21327.53710	-1.0484	0.0012512	2.90267
Cluster-21327.67968	-2.1687	0.0012679	2.89691
Cluster-4521.0	7.4601	0.0012731	2.89514
Cluster-22250.0	-4.6005	0.001274	2.89483
Cluster-21327.49351	-1.6722	0.001275	2.89449
Cluster-13886.0	7.0818	0.001315	2.88107
Cluster-21327.38955	-2.3992	0.001327	2.87713
Cluster-21327.93748	-6.6528	0.0013587	2.86688
Cluster-21327.66278	-1.1299	0.0013705	2.86312
Cluster-21327.22119	1.3456	0.0013744	2.86189
Cluster-21327.52980	-1.0213	0.0013814	2.85968
Cluster-21327.50129	-3.1518	0.0013878	2.85767
Cluster-21327.47848	-1.9005	0.0013998	2.85393
Cluster-21327.55704	-1.168	0.001406	2.85201
Cluster-21327.8731	7.3207	0.001406	2.85201
Cluster-5694.0	7.472	0.0014172	2.84857
Cluster-21327.17448	3.886	0.0014193	2.84793
Cluster-21327.45339	-1.1622	0.001425	2.84619
Cluster-6107.0	5.8497	0.001425	2.84619
Cluster-21327.23153	-1.6754	0.0014389	2.84197
Cluster-21327.50507	4.7257	0.0014532	2.83767
Cluster-5601.0	7.4585	0.0014661	2.83384
Cluster-21327.81977	-4.8309	0.0015023	2.82324
Cluster-21327.47176	-1.7401	0.0015035	2.8229
Cluster-21327.48972	1.2778	0.0015301	2.81528
Cluster-21327.43024	-2.0309	0.0015321	2.81471
Cluster-21327.93952	-3.7526	0.0015321	2.81471
Cluster-21327.45724	-1.2923	0.0015374	2.81321
Cluster-21327.43136	-1.7197	0.0015407	2.81228
Cluster-13814.0	4.0041	0.001555	2.80827
Cluster-21327.50162	-1.1725	0.001555	2.80827
Cluster-21327.43874	2.0304	0.0015762	2.80239
Cluster-21327.52905	2.3253	0.0015762	2.80239
Cluster-21327.33052	-1.429	0.0015782	2.80184
Cluster-21327.16388	-6.3391	0.0015893	2.79879
Cluster-21327.23335	-2.894	0.0016192	2.7907
Cluster-21327.52124	-1.9359	0.0016242	2.78936
Cluster-21327.35567	1.7066	0.00163	2.78781
Cluster-21327.38979	-1.6857	0.00163	2.78781
Cluster-21327.54871	-1.5975	0.0016351	2.78646
Cluster-21327.8319	4.703	0.0016378	2.78574
Cluster-21327.37458	-1.4229	0.0017397	2.75953
Cluster-21327.58048	-2.3995	0.0017573	2.75515
Cluster-5669.0	7.3893	0.0017664	2.75291
Cluster-21327.62032	-1.1958	0.0017772	2.75026
Cluster-21327.34963	2.3388	0.0017789	2.74985
Cluster-21327.7721	6.428	0.0017921	2.74664
Cluster-21327.53908	-1.4565	0.0018274	2.73817
Cluster-21327.10558	1.488	0.0018306	2.73741
Cluster-2363.2	7.0919	0.001837	2.73589
Cluster-21327.48530	1.4503	0.0018618	2.73007
Cluster-21327.93566	-6.8196	0.0018638	2.7296
Cluster-21327.56113	-1.9914	0.0018815	2.7255
Cluster-21327.47026	1.0347	0.0019035	2.72045
Cluster-21327.39657	-2.8608	0.0019124	2.71842
Cluster-21327.51574	-1.0654	0.0019124	2.71842
Cluster-21327.78292	-3.1847	0.0019244	2.7157
Cluster-21327.94082	-6.5005	0.0019244	2.7157
Cluster-21327.44725	-3.6465	0.001925	2.71557
Cluster-21327.48140	-1.0996	0.001935	2.71332
Cluster-21327.52229	1.9269	0.001976	2.70421
Cluster-21327.19729	-1.0493	0.0020052	2.69784
Cluster-4507.0	7.1465	0.0020064	2.69758
Cluster-21327.61973	-1.4991	0.002031	2.69229
Cluster-21327.7074	-7.3398	0.0020444	2.68943
Cluster-16734.0	4.782	0.0020586	2.68643
Cluster-11109.1	-6.5008	0.0020649	2.6851
Cluster-21327.50600	-1.2081	0.00207	2.68403
Cluster-21327.35733	-1.4678	0.0020807	2.68179
Cluster-21327.45601	1.0888	0.0020807	2.68179
Cluster-21327.65591	-1.1953	0.0020807	2.68179
Cluster-21327.91897	-6.5462	0.0020837	2.68116
Cluster-21327.40981	-1.0475	0.0021012	2.67753
Cluster-16309.0	4.4938	0.0021128	2.67514
Cluster-21327.47025	-1.493	0.0021164	2.6744
Cluster-6537.0	7.17	0.0021369	2.67022
Cluster-13406.0	7.233	0.0021396	2.66967
Cluster-21327.34844	-1.3645	0.0021898	2.6596
Cluster-21327.54968	1.6105	0.0022091	2.65578
Cluster-21327.47896	1.6138	0.0022312	2.65146
Cluster-21327.33847	-1.1762	0.0022362	2.65049
Cluster-5627.0	6.9317	0.0022562	2.64662
Cluster-21327.80484	-3.6005	0.0022694	2.64409
Cluster-21327.41384	-1.3758	0.0022779	2.64247
Cluster-21327.52032	-1.3044	0.0022779	2.64247
Cluster-24659.0	6.3447	0.0023145	2.63554
Cluster-21327.61655	-2.097	0.0023318	2.63231
Cluster-21327.10150	5.8565	0.0023349	2.63173
Cluster-21327.7657	7.0358	0.0023349	2.63173
Cluster-21327.33200	-1.1806	0.0023424	2.63034
Cluster-21327.66418	-1.094	0.0024002	2.61975
Cluster-21327.9156	3.1439	0.0024002	2.61975
Cluster-5529.0	7.1566	0.0024044	2.61899
Cluster-21327.35932	-1.7021	0.0024173	2.61667
Cluster-21327.43069	-1.0547	0.0024178	2.61658
Cluster-21327.56065	-2.1784	0.0024332	2.61382
Cluster-21327.51047	-1.8038	0.0024866	2.60439
Cluster-21327.9936	-2.1155	0.0025017	2.60176
Cluster-21327.60602	1.6978	0.00251	2.60033
Cluster-21327.55764	1.4079	0.0025405	2.59508
Cluster-21327.71004	-1.9391	0.0025405	2.59508
Cluster-16847.0	6.2966	0.0025566	2.59234
Cluster-21327.45544	-1.3543	0.0025646	2.59098
Cluster-23565.0	-3.4197	0.0025646	2.59098
Cluster-21327.68989	-3.1361	0.0025743	2.58934
Cluster-21327.90395	6.6293	0.0025743	2.58934
Cluster-21327.66697	2.4423	0.0026049	2.58421
Cluster-21327.44038	1.1234	0.0026205	2.58162
Cluster-21327.43188	-3.8257	0.0026354	2.57915
Cluster-21327.35649	2.192	0.00264	2.5784
Cluster-21327.50097	-1.0568	0.0026822	2.57151
Cluster-21327.7802	5.2376	0.0026822	2.57151
Cluster-21327.89040	-2.364	0.0026822	2.57151
Cluster-21327.30680	-6.4957	0.0026973	2.56907
Cluster-21327.10287	3.2756	0.0027166	2.56597
Cluster-4972.0	5.7345	0.002736	2.56288
Cluster-21327.43982	-1.2526	0.0027392	2.56238
Cluster-21327.67147	-2.8721	0.0027478	2.56101
Cluster-21327.22941	-1.3126	0.0027644	2.5584
Cluster-21327.64804	-2.7866	0.0027755	2.55666
Cluster-21327.46948	-1.9218	0.0027893	2.5545
Cluster-21327.20334	-1.8243	0.0028323	2.54786
Cluster-21327.60094	-1.7219	0.0028323	2.54786
Cluster-21327.7759	3.2456	0.0028434	2.54616
Cluster-21327.43148	1.0573	0.0028644	2.54297
Cluster-16562.0	6.9856	0.0028726	2.54172
Cluster-21327.11745	7.2354	0.0028755	2.54129
Cluster-21327.82367	3.1474	0.0029083	2.53636
Cluster-21327.57581	-1.1271	0.0029232	2.53414
Cluster-21327.41983	1.1612	0.0029285	2.53335
Cluster-21327.9608	5.8325	0.0029294	2.53322
Cluster-21327.40376	-2.3608	0.0029298	2.53316
Cluster-21327.43515	1.6707	0.0029372	2.53207
Cluster-21327.52685	1.434	0.0029395	2.53173
Cluster-21327.33641	-2.9767	0.0029456	2.53083
Cluster-21327.49205	1.039	0.002959	2.52886
Cluster-21327.53679	-2.9893	0.0029999	2.52289
Cluster-21327.47322	-1.2875	0.0030111	2.52127
Cluster-21327.70567	-3.0678	0.0030304	2.5185
Cluster-21327.64718	-1.99	0.0030372	2.51753
Cluster-21327.70407	-5.071	0.0030499	2.51571
Cluster-21327.56274	1.3096	0.0030514	2.5155
Cluster-21327.53686	-2.5531	0.0030545	2.51506
Cluster-5478.0	6.3829	0.003059	2.51442
Cluster-21327.62397	-2.0512	0.0030596	2.51434
Cluster-21327.64050	-2.7652	0.0030599	2.51429
Cluster-21327.35389	-2.3533	0.0030682	2.51312
Cluster-21327.71237	-1.2333	0.0030834	2.51097
Cluster-21327.9889	2.6738	0.0030834	2.51097
Cluster-5269.0	7.2649	0.0030834	2.51097
Cluster-21327.49569	-1.042	0.003122	2.50557
Cluster-21135.0	4.7029	0.0031611	2.50016
Cluster-21327.65628	1.174	0.0031611	2.50016
Cluster-21327.42818	-1.7356	0.0032167	2.49259
Cluster-21327.43778	1.0052	0.0032167	2.49259
Cluster-32781.0	4.0967	0.0033239	2.47835
Cluster-21327.47792	1.0202	0.0033645	2.47308
Cluster-21327.46232	-1.9478	0.0033754	2.47167
Cluster-21327.51742	1.0292	0.0033942	2.46926
Cluster-21327.53603	1.0356	0.0033959	2.46905
Cluster-21327.40367	1.5231	0.0034592	2.46102
Cluster-21327.88182	6.4874	0.0034592	2.46102
Cluster-5367.0	6.8108	0.0034596	2.46097
Cluster-21327.73522	-3.0782	0.0034994	2.45601
Cluster-21327.46611	1.9548	0.003511	2.45457
Cluster-21327.16021	-6.3545	0.003544	2.45051
Cluster-21327.49028	-1.204	0.0035472	2.45011
Cluster-21327.34925	-4.4821	0.0035551	2.44915
Cluster-21327.56526	-1.6202	0.0035592	2.44865
Cluster-21327.6248	-3.4992	0.00363	2.44009
Cluster-8629.1	-5.9096	0.0036615	2.43634
Cluster-21327.40180	-1.6084	0.0037115	2.43045
Cluster-3825.1	6.8946	0.0037237	2.42903
Cluster-21327.80552	8.6282	0.0037362	2.42757
Cluster-21327.76551	-2.6151	0.0037469	2.42633
Cluster-21327.10582	7.0777	0.0037599	2.42482
Cluster-21327.56489	1.8322	0.0037748	2.42311
Cluster-21327.70059	-3.0622	0.0037748	2.42311
Cluster-21327.930	-3.0475	0.0037748	2.42311
Cluster-4714.0	7.0156	0.0037748	2.42311
Cluster-21327.47128	-1.6316	0.0038023	2.41995
Cluster-21327.71158	-5.9133	0.0038023	2.41995
Cluster-21327.48159	-1.6563	0.0038052	2.41962
Cluster-21327.82130	-6.3942	0.0038174	2.41823
Cluster-21327.37318	-1.9799	0.00386	2.41341
Cluster-21327.74406	2.6882	0.0038644	2.41292
Cluster-26201.0	6.6202	0.0038897	2.41008
Cluster-21327.65459	2.468	0.003906	2.40827
Cluster-16624.0	4.8814	0.0039224	2.40645
Cluster-21327.69890	1.5234	0.0039635	2.40192
Cluster-21327.49866	-1.7666	0.0039639	2.40188
Cluster-21327.54635	1.0601	0.0039639	2.40188
Cluster-21327.66666	-3.7398	0.0039639	2.40188
Cluster-21327.35289	-2.6312	0.0039652	2.40173
Cluster-21327.66961	-1.4083	0.0039935	2.39865
Cluster-21327.56945	-1.5168	0.004	2.39794
Cluster-21327.53810	-1.2842	0.0040224	2.39551
Cluster-21327.42843	1.3084	0.0040374	2.3939
Cluster-21327.6930	-6.4545	0.0040392	2.3937
Cluster-21327.69897	1.9506	0.0040886	2.38843
Cluster-21327.58615	-1.593	0.0041184	2.38527
Cluster-21327.55793	2.4152	0.0041251	2.38457
Cluster-21327.16327	-1.8457	0.0041485	2.38211
Cluster-21327.7250	6.8126	0.0041596	2.38095
Cluster-21327.6931	-5.9532	0.0041848	2.37833
Cluster-21327.62073	1.4516	0.0041891	2.37788
Cluster-21327.91993	-3.034	0.0042476	2.37186
Cluster-21327.36434	1.248	0.0042711	2.36946
Cluster-21327.26774	-3.5842	0.0042886	2.36768
Cluster-3092.1	4.1153	0.0043059	2.36594
Cluster-21327.56508	-2.0068	0.00432	2.36452
Cluster-21327.54331	-2.9422	0.0043308	2.36343
Cluster-21327.57133	2.1076	0.0043855	2.35798
Cluster-5102.0	6.6659	0.0044066	2.3559
Cluster-21327.42363	-2.2454	0.0044906	2.3477
Cluster-21327.18265	-1.0545	0.0045005	2.34674
Cluster-21327.88017	10.823	0.0045005	2.34674
Cluster-5855.0	6.5594	0.0045067	2.34614
Cluster-21327.54295	-1.4547	0.0045293	2.34397
Cluster-21327.88632	-1.4428	0.0045293	2.34397
Cluster-18672.0	6.4756	0.0045507	2.34192
Cluster-21327.51603	-1.1982	0.0045909	2.3381
Cluster-21327.52827	-1.2631	0.0046013	2.33712
Cluster-21327.7538	6.6812	0.0046013	2.33712
Cluster-21327.21291	-1.4321	0.0046347	2.33398
Cluster-21327.15410	-4.5352	0.0046587	2.33174
Cluster-21327.45400	-1.1221	0.0046587	2.33174
Cluster-21327.66582	1.5513	0.0046813	2.32963
Cluster-21327.9981	7.0005	0.0047134	2.32667
Cluster-21327.47457	-1.5507	0.0047433	2.32392
Cluster-21327.78715	-4.0411	0.0047433	2.32392
Cluster-21327.52185	-2.95	0.0047623	2.32218
Cluster-21327.50239	-1.1618	0.0047696	2.32152
Cluster-21327.51971	1.4039	0.0047926	2.31943
Cluster-21327.52994	-1.0216	0.0048083	2.31801
Cluster-21327.10631	5.1849	0.0048252	2.31648
Cluster-34053.0	4.3476	0.0048252	2.31648
Cluster-21327.72779	-1.3346	0.0048326	2.31582
Cluster-21327.27608	6.192	0.0048773	2.31182
Cluster-21327.39933	-1.2033	0.0048957	2.31019
Cluster-21327.45120	-1.308	0.0048957	2.31019
Cluster-21327.46973	-4.8524	0.0049024	2.30959
Cluster-21327.31358	1.2009	0.0049339	2.30681
Cluster-21327.3869	-6.4263	0.0049339	2.30681
Cluster-21327.55901	2.0846	0.0049683	2.30379
Cluster-21327.75702	-2.9908	0.0050155	2.29969
Cluster-21327.41135	-3.2618	0.0050179	2.29948
Cluster-21327.40679	2.6111	0.0050274	2.29866
Cluster-21327.79065	-2.282	0.0050286	2.29855
Cluster-21327.67861	-1.6528	0.0050673	2.29522
Cluster-21327.47414	1.5228	0.0050772	2.29438
Cluster-21327.24443	1.5478	0.0050811	2.29404
Cluster-21327.55103	1.0443	0.0051476	2.2884
Cluster-21327.17812	-6.1969	0.0051935	2.28454
Cluster-21327.9176	6.8983	0.0052005	2.28395
Cluster-21327.39030	2.0155	0.0053235	2.2738
Cluster-6047.0	6.4416	0.0053309	2.2732
Cluster-21327.33736	-2.116	0.0053495	2.27169
Cluster-21327.32933	1.6049	0.005351	2.27157
Cluster-21327.64946	2.3946	0.005351	2.27157
Cluster-21327.65545	-5.9709	0.005351	2.27157
Cluster-21327.52558	1.0786	0.0053945	2.26805
Cluster-21327.65410	-2.2481	0.0053945	2.26805
Cluster-21327.48634	-1.2788	0.0053984	2.26773
Cluster-21327.89384	6.8804	0.0054251	2.26559
Cluster-37680.0	-5.1017	0.005427	2.26544
Cluster-5572.0	6.8902	0.005447	2.26384
Cluster-5002.0	6.8271	0.0054553	2.26318
Cluster-21327.40773	-3.0361	0.0054833	2.26096
Cluster-21327.37591	-1.2446	0.0055427	2.25628
Cluster-21327.36757	-1.9345	0.0055447	2.25612
Cluster-21327.53048	-3.3957	0.005588	2.25274
Cluster-21327.62974	-1.8422	0.005588	2.25274
Cluster-21327.67655	-2.1894	0.005588	2.25274
Cluster-21327.43411	1.8605	0.0056188	2.25036
Cluster-21327.56811	-1.4254	0.0057004	2.24409
Cluster-21327.10549	3.5568	0.0058307	2.23428
Cluster-21327.23921	6.7626	0.0058307	2.23428
Cluster-21327.58508	1.1619	0.0058307	2.23428
Cluster-21327.31201	-2.1179	0.005833	2.23411
Cluster-21327.52687	-1.2929	0.005847	2.23307
Cluster-5096.0	6.501	0.005879	2.2307
Cluster-21327.19246	-6.484	0.005882	2.23047
Cluster-21327.10380	2.2949	0.0059146	2.22807
Cluster-21327.59848	-1.8636	0.0059146	2.22807
Cluster-21327.81028	3.8675	0.005918	2.22783
Cluster-14945.0	1.1284	0.005932	2.2268
Cluster-21327.3771	-1.789	0.005932	2.2268
Cluster-21327.77194	-4.6269	0.0059369	2.22644
Cluster-6013.1	6.5479	0.0059668	2.22426
Cluster-21327.52018	-1.3931	0.0059991	2.22191
Cluster-21327.64342	-1.4158	0.0060082	2.22126
Cluster-21327.24885	-2.5866	0.0060694	2.21685
Cluster-21327.26487	-3.9486	0.0061414	2.21173
Cluster-21327.50916	-1.6687	0.0062294	2.20555
Cluster-21327.34458	1.0997	0.0062612	2.20334
Cluster-21327.21584	-3.314	0.0062647	2.2031
Cluster-21327.41160	1.2816	0.0062647	2.2031
Cluster-21327.17204	1.3122	0.0062788	2.20212
Cluster-21327.36122	-1.3763	0.0062788	2.20212
Cluster-21327.88560	6.9685	0.0062788	2.20212
Cluster-21327.9837	4.0963	0.0064386	2.19121
Cluster-21327.51954	-1.8409	0.0064418	2.19099
Cluster-21327.78052	1.9773	0.0064418	2.19099
Cluster-21327.61844	2.086	0.0064524	2.19028
Cluster-21327.8188	4.2564	0.0064947	2.18744
Cluster-21327.48952	-1.3532	0.0065105	2.18639
Cluster-21327.57588	1.1566	0.0065247	2.18544
Cluster-9480.0	6.5557	0.0065501	2.18375
Cluster-21327.44280	-1.9638	0.0066297	2.17851
Cluster-21327.54936	1.8699	0.0067132	2.17307
Cluster-21327.60079	1.1947	0.0067132	2.17307
Cluster-21327.63328	-1.8669	0.0067132	2.17307
Cluster-21327.51928	-1.1341	0.0068432	2.16474
Cluster-21327.7555	4.8082	0.0068828	2.16223
Cluster-15945.0	6.2144	0.006906	2.16077
Cluster-7904.0	-6.4143	0.00691	2.16052
Cluster-21327.32963	-2.7431	0.0070074	2.15444
Cluster-21327.48182	-1.2787	0.0070131	2.15409
Cluster-4947.0	6.0847	0.0070131	2.15409
Cluster-21327.43967	-1.6591	0.0070329	2.15287
Cluster-21327.43358	1.0259	0.0070818	2.14986
Cluster-21327.10680	4.9039	0.0072033	2.14247
Cluster-21327.40883	-1.028	0.0072033	2.14247
Cluster-5709.0	6.642	0.0072033	2.14247
Cluster-21327.42785	2.1167	0.0072087	2.14214
Cluster-13404.0	6.9987	0.0072503	2.13964
Cluster-35485.3	-5.7316	0.0072656	2.13873
Cluster-21327.43998	-1.5082	0.0073214	2.13541
Cluster-21327.59290	1.2989	0.007334	2.13466
Cluster-21327.61838	1.4326	0.0074582	2.12737
Cluster-19451.0	3.3309	0.0074793	2.12614
Cluster-21327.74113	-1.7031	0.0074816	2.12601
Cluster-21327.22671	2.4912	0.007566	2.12113
Cluster-21327.56906	-1.3567	0.007566	2.12113
Cluster-21327.82	-3.5272	0.007566	2.12113
Cluster-21327.10480	11.612	0.0076052	2.11889
Cluster-4485.0	5.3113	0.0076052	2.11889
Cluster-21327.2136	3.8253	0.0076387	2.11698
Cluster-21327.18748	10.086	0.007661	2.11571
Cluster-21327.64734	1.7818	0.007689	2.11413
Cluster-21327.88394	4.4005	0.0077471	2.11086
Cluster-14453.0	5.756	0.0077735	2.10938
Cluster-21327.78868	1.1524	0.0077735	2.10938
Cluster-21327.8592	5.2658	0.0077735	2.10938
Cluster-17694.0	6.7483	0.0077845	2.10877
Cluster-21327.48835	1.1901	0.0078289	2.1063
Cluster-21327.50302	-1.4112	0.0078417	2.10559
Cluster-21327.46793	2.8033	0.0078723	2.1039
Cluster-21327.18670	2.3657	0.0078841	2.10325
Cluster-21327.72380	-2.4238	0.0079305	2.1007
Cluster-21327.27876	2.2353	0.0079339	2.10051
Cluster-21327.54454	1.2939	0.0079339	2.10051
Cluster-5117.0	6.0274	0.0079339	2.10051
Cluster-21327.45004	-1.3741	0.0079378	2.1003
Cluster-21327.81976	-3.283	0.0079536	2.09944
Cluster-21327.42687	-1.6355	0.0079813	2.09793
Cluster-21327.53262	-1.0549	0.0080202	2.09581
Cluster-21327.76397	5.747	0.0080202	2.09581
Cluster-21327.37177	-1.0815	0.008041	2.09469
Cluster-13119.0	6.0022	0.0080914	2.09198
Cluster-21327.45633	-1.393	0.0080943	2.09182
Cluster-21327.61499	-1.3142	0.0081239	2.09024
Cluster-21327.9606	5.4639	0.0081298	2.08992
Cluster-5946.0	6.7798	0.0081512	2.08878
Cluster-21327.43362	-1.5224	0.0082438	2.08387
Cluster-21327.54305	-1.2432	0.0082438	2.08387
Cluster-21327.1951	2.8507	0.0084002	2.07571
Cluster-21327.54730	-1.027	0.0084535	2.07296
Cluster-21327.51071	-2.8964	0.0084695	2.07214
Cluster-21327.61311	1.7444	0.0085026	2.07045
Cluster-5522.0	6.6864	0.0085424	2.06842
Cluster-5920.0	4.5588	0.0085425	2.06842
Cluster-21327.34869	-2.0711	0.0085569	2.06768
Cluster-21327.17497	3.4464	0.0085638	2.06733
Cluster-21327.48983	1.4321	0.0086146	2.06476
Cluster-21327.60607	-2.0754	0.0086164	2.06467
Cluster-21327.82690	-3.0181	0.0086864	2.06116
Cluster-21327.52369	-1.0122	0.0086967	2.06065
Cluster-21327.82903	-6.1593	0.0087196	2.0595
Cluster-35619.0	-2.9853	0.0087196	2.0595
Cluster-21327.35087	-2.0117	0.0087741	2.0568
Cluster-21327.63411	-3.6988	0.008784	2.05631
Cluster-21327.45230	-1.389	0.0087928	2.05587
Cluster-21327.58845	-1.3452	0.0087928	2.05587
Cluster-21327.62924	-2.0796	0.0089315	2.04908
Cluster-21327.11865	3.6359	0.0089958	2.04596
Cluster-21327.76426	3.2378	0.0089968	2.04591
Cluster-21327.39031	1.1669	0.009046	2.04354
Cluster-21327.30829	-1.8858	0.0090521	2.04325
Cluster-21327.41852	-2.1682	0.0090603	2.04286
Cluster-21327.41118	3.2968	0.0090723	2.04228
Cluster-21327.90569	3.8461	0.0092718	2.03284
Cluster-21327.9765	10.055	0.0093446	2.02944
Cluster-21327.87887	-2.16	0.0094453	2.02478
Cluster-21327.54023	-1.0111	0.0094897	2.02275
Cluster-5643.0	5.3839	0.0095919	2.0181
Cluster-21327.44653	-1.4209	0.0096193	2.01686
Cluster-21327.81264	-3.8184	0.0096193	2.01686
Cluster-21327.8800	-1.748	0.0096193	2.01686
Cluster-21327.9887	2.375	0.0096193	2.01686
Cluster-21327.15697	-4.1005	0.0096406	2.0159
Cluster-21327.8780	4.8541	0.0096491	2.01551
Cluster-21327.59788	-1.41	0.0096983	2.0133
Cluster-21327.10043	4.0677	0.0098167	2.00803
Cluster-21327.57514	1.5673	0.0099452	2.00239
Cluster-21327.52085	-1.1004	0.010011	1.99952
Cluster-21327.32304	-1.1518	0.010067	1.9971
Cluster-21327.8045	8.3392	0.010067	1.9971
Cluster-21327.9921	10.718	0.010067	1.9971
Cluster-4490.0	6.9314	0.010067	1.9971
Cluster-21327.28413	-1.2452	0.010133	1.99426
Cluster-21327.72966	1.8864	0.010135	1.99418
Cluster-21327.9844	3.9203	0.010221	1.99051
Cluster-21327.70394	-2.8382	0.010231	1.99008
Cluster-21327.17893	3.2506	0.010408	1.98263
Cluster-21327.27172	6.7678	0.010408	1.98263
Cluster-21327.10641	10.474	0.010457	1.98059
Cluster-21327.22184	-3.2329	0.010498	1.97889
Cluster-21327.9021	4.0918	0.010553	1.97662
Cluster-21327.10140	4.1913	0.01064	1.97306
Cluster-21327.53665	-4.1011	0.01064	1.97306
Cluster-21327.60354	-1.4214	0.010672	1.97175
Cluster-21327.31736	-1.1934	0.010673	1.97171
Cluster-21327.67107	1.2822	0.010681	1.97139
Cluster-21327.58778	-5.0503	0.010706	1.97037
Cluster-21327.29247	-1.4912	0.010726	1.96956
Cluster-21327.47536	1.7531	0.010794	1.96682
Cluster-21327.43827	1.0823	0.01082	1.96577
Cluster-21327.7384	3.7617	0.01089	1.96297
Cluster-21327.10028	6.8568	0.010929	1.96142
Cluster-21327.56537	-1.0915	0.010951	1.96055
Cluster-21327.76318	-2.3729	0.010977	1.95952
Cluster-21327.17724	-3.2353	0.011081	1.95542
Cluster-21327.54441	1.344	0.011096	1.95483
Cluster-5910.0	6.1929	0.011116	1.95405
Cluster-21327.45508	-1.7728	0.011121	1.95386
Cluster-21327.38616	2.8297	0.011176	1.95171
Cluster-21327.30087	1.8357	0.011194	1.95101
Cluster-21327.10998	1.7032	0.011199	1.95082
Cluster-21327.37699	-1.5905	0.011201	1.95074
Cluster-21327.46123	1.7808	0.011219	1.95005
Cluster-21327.55394	1.6944	0.011295	1.94711
Cluster-21327.37523	-1.2612	0.011383	1.94374
Cluster-21327.43516	2.5324	0.011402	1.94302
Cluster-21327.50226	1.1806	0.011428	1.94203
Cluster-21327.10374	4.8515	0.01156	1.93704
Cluster-21327.45793	-1.594	0.011743	1.93022
Cluster-21327.55191	-1.3049	0.011743	1.93022
Cluster-21327.49851	-1.6102	0.011783	1.92874
Cluster-19598.0	6.0024	0.01183	1.92702
Cluster-21327.37609	3.0944	0.011977	1.92165
Cluster-5458.0	4.8212	0.012023	1.91999
Cluster-21327.61521	-1.1964	0.012034	1.91959
Cluster-21327.43294	1.1934	0.012152	1.91535
Cluster-21327.55441	1.65	0.012152	1.91535
Cluster-21327.55522	-1.3536	0.012152	1.91535
Cluster-1939.1	6.6822	0.012178	1.91442
Cluster-21327.6249	-6.0582	0.012364	1.90784
Cluster-21327.55495	2.1377	0.012486	1.90358
Cluster-10757.1	6.2683	0.012501	1.90306
Cluster-21327.34741	-2.8535	0.012501	1.90306
Cluster-37867.0	6.2022	0.01252	1.9024
Cluster-21327.48028	-1.4791	0.012534	1.90191
Cluster-21327.49170	-1.0159	0.012561	1.90098
Cluster-21327.42730	-1.0737	0.012641	1.89822
Cluster-21327.40504	1.2919	0.012664	1.89743
Cluster-21327.54122	2.8551	0.01267	1.89722
Cluster-26981.0	6.1073	0.012676	1.89702
Cluster-21327.29391	-1.2626	0.012698	1.89626
Cluster-32322.0	-2.9915	0.012698	1.89626
Cluster-21327.50069	-5.0487	0.012712	1.89579
Cluster-21327.57956	1.5718	0.012732	1.8951
Cluster-25443.0	-2.7551	0.012732	1.8951
Cluster-21327.10243	6.7561	0.012735	1.895
Cluster-21327.69350	-2.716	0.012871	1.89039
Cluster-5233.0	5.6833	0.012987	1.88649
Cluster-21327.7315	2.4324	0.013	1.88606
Cluster-21327.25393	-1.8039	0.013023	1.88529
Cluster-21327.54325	1.426	0.013103	1.88263
Cluster-21327.61435	1.7136	0.013144	1.88127
Cluster-21327.77255	-1.5847	0.013144	1.88127
Cluster-21327.29836	-1.7545	0.013162	1.88068
Cluster-21327.55240	-2.3477	0.013162	1.88068
Cluster-21327.65225	2.9486	0.013211	1.87906
Cluster-22152.0	-3.0931	0.01327	1.87713
Cluster-21327.48274	-1.0816	0.01335	1.87452
Cluster-21327.90006	6.1153	0.013351	1.87449
Cluster-21327.93638	1.9002	0.013351	1.87449
Cluster-12555.0	3.7571	0.013449	1.87131
Cluster-21327.52723	-1.4046	0.013449	1.87131
Cluster-20563.0	6.1338	0.01349	1.86999
Cluster-21327.54683	-1.1228	0.01349	1.86999
Cluster-21327.50055	-1.3985	0.013614	1.86601
Cluster-21327.57289	1.2525	0.013614	1.86601
Cluster-21327.35030	1.5269	0.013664	1.86442
Cluster-21327.32505	1.6064	0.013785	1.86059
Cluster-21327.10335	3.6143	0.013941	1.85571
Cluster-21327.30043	-3.1	0.013941	1.85571
Cluster-21327.58735	1.0788	0.013941	1.85571
Cluster-21327.88498	5.0826	0.013947	1.85552
Cluster-21327.80594	-2.9884	0.013968	1.85487
Cluster-21327.43739	1.1523	0.014006	1.85369
Cluster-21327.43948	-1.708	0.014006	1.85369
Cluster-21327.20723	8.3877	0.014047	1.85242
Cluster-21327.58776	-1.9593	0.014061	1.85198
Cluster-21327.46590	-1.1063	0.014198	1.84777
Cluster-21327.51670	-1.3255	0.014217	1.84719
Cluster-21327.88542	3.8032	0.014229	1.84683
Cluster-21327.49715	-1.6844	0.014352	1.84309
Cluster-21327.10174	4.5853	0.014382	1.84218
Cluster-17032.0	4.1308	0.014562	1.83678
Cluster-21327.34493	-2.6081	0.014562	1.83678
Cluster-21327.34184	2.7831	0.014659	1.8339
Cluster-21327.49376	-1.6674	0.014696	1.8328
Cluster-21327.62182	-2.2722	0.014696	1.8328
Cluster-21327.8726	4.5567	0.014696	1.8328
Cluster-21327.88088	3.7807	0.014696	1.8328
Cluster-21327.9594	6.5236	0.014696	1.8328
Cluster-21327.38198	-4.0106	0.014711	1.83236
Cluster-21327.8697	4.7376	0.014713	1.8323
Cluster-21327.19776	5.6899	0.014993	1.82411
Cluster-21327.54167	1.1567	0.015007	1.82371
Cluster-21327.66196	2.3646	0.015054	1.82235
Cluster-21327.10141	10.373	0.015068	1.82194
Cluster-21327.60022	-1.7211	0.015068	1.82194
Cluster-21327.8728	8.3463	0.015068	1.82194
Cluster-5467.0	6.4168	0.015068	1.82194
Cluster-21327.71958	3.5531	0.015123	1.82036
Cluster-21327.9937	3.7052	0.015128	1.82022
Cluster-21327.62021	-1.4061	0.015217	1.81767
Cluster-21327.52198	1.1116	0.015319	1.81477
Cluster-21327.43851	-1.7109	0.015339	1.8142
Cluster-21327.60077	1.8996	0.015339	1.8142
Cluster-21327.88326	6.2283	0.015339	1.8142
Cluster-21327.10422	4.454	0.015454	1.81096
Cluster-13263.0	4.036	0.015462	1.81073
Cluster-21327.88454	6.4633	0.015462	1.81073
Cluster-21327.46278	1.4753	0.015571	1.80768
Cluster-21327.44271	-1.8213	0.015649	1.80551
Cluster-7786.0	-6.3454	0.015653	1.8054
Cluster-21327.42452	-1.0936	0.015671	1.8049
Cluster-21327.50339	-1.1606	0.015671	1.8049
Cluster-12706.0	-5.0868	0.01568	1.80465
Cluster-6571.0	5.8601	0.01568	1.80465
Cluster-21327.513	-6.3233	0.015788	1.80167
Cluster-21327.53932	-3.4144	0.015788	1.80167
Cluster-21327.48006	-1.2765	0.015873	1.79934
Cluster-19972.0	3.4297	0.015874	1.79931
Cluster-21327.54008	-3.7364	0.015874	1.79931
Cluster-21327.58977	1.7152	0.015874	1.79931
Cluster-21327.68719	-2.7967	0.015874	1.79931
Cluster-21327.42317	1.2831	0.015892	1.79882
Cluster-21327.57295	1.4346	0.015989	1.79618
Cluster-26910.0	6.0651	0.015989	1.79618
Cluster-21327.9291	6.732	0.01612	1.79263
Cluster-34835.0	6.528	0.01612	1.79263
Cluster-21327.21231	2.0301	0.016132	1.79231
Cluster-21327.54366	-1.473	0.016211	1.79019
Cluster-18827.0	6.4991	0.016224	1.78984
Cluster-21327.50939	-1.0928	0.016244	1.78931
Cluster-21327.69318	-2.0989	0.016244	1.78931
Cluster-21327.37376	1.1437	0.016295	1.78795
Cluster-21327.9767	9.8792	0.016295	1.78795
Cluster-21327.62469	-1.4902	0.016322	1.78723
Cluster-21327.42713	1.524	0.016354	1.78638
Cluster-21327.9986	4.2709	0.016354	1.78638
Cluster-21327.59555	1.6824	0.016537	1.78154
Cluster-21327.80660	3.0602	0.016539	1.78149
Cluster-21327.54007	-1.7807	0.016541	1.78144
Cluster-6023.0	6.2098	0.016595	1.78002
Cluster-21327.50344	1.3449	0.016629	1.77913
Cluster-6552.0	6.2296	0.01675	1.77599
Cluster-21327.66784	-1.404	0.016805	1.77456
Cluster-21327.81527	2.4125	0.017047	1.76835
Cluster-21327.51710	-1.2777	0.017065	1.76789
Cluster-21327.31032	-2.3352	0.017156	1.76558
Cluster-21327.44805	-1.5152	0.01723	1.76371
Cluster-21327.54918	1.0104	0.01723	1.76371
Cluster-21327.9445	4.3292	0.01723	1.76371
Cluster-21327.65066	1.9162	0.017391	1.75968
Cluster-21327.65268	1.2987	0.017432	1.75865
Cluster-21327.79057	-3.2977	0.017432	1.75865
Cluster-21327.69970	-1.5088	0.017528	1.75627
Cluster-30516.0	4.9699	0.017528	1.75627
Cluster-6388.0	6.1607	0.017528	1.75627
Cluster-21327.8114	5.9537	0.01755	1.75572
Cluster-21327.24442	-1.8488	0.017648	1.7533
Cluster-21327.69134	-1.0331	0.017664	1.75291
Cluster-21327.44439	-1.4591	0.017683	1.75244
Cluster-21327.40208	3.6315	0.017923	1.74659
Cluster-21327.41774	-1.5662	0.01794	1.74618
Cluster-21327.88034	6.5747	0.01794	1.74618
Cluster-21327.41617	1.3624	0.017969	1.74548
Cluster-21327.59505	-1.1645	0.017974	1.74536
Cluster-21327.50032	-1.4475	0.018014	1.74439
Cluster-21327.18654	-1.6266	0.018155	1.741
Cluster-21327.32025	2.2363	0.018156	1.74098
Cluster-21327.53168	1.4944	0.018257	1.73857
Cluster-21327.61700	1.2274	0.018281	1.738
Cluster-21327.59042	1.2064	0.018643	1.72948
Cluster-21327.42374	1.4234	0.018737	1.7273
Cluster-16968.0	6.1876	0.018756	1.72686
Cluster-18009.0	5.7024	0.018756	1.72686
Cluster-21327.51456	1.6927	0.018874	1.72414
Cluster-4178.0	5.7097	0.018875	1.72411
Cluster-21327.46152	2.346	0.019055	1.71999
Cluster-21327.8469	6.128	0.019093	1.71913
Cluster-21327.14195	-5.9415	0.019156	1.7177
Cluster-21327.61395	-1.0773	0.019574	1.70832
Cluster-21327.63509	-1.4653	0.01961	1.70752
Cluster-21327.44603	-1.6815	0.019678	1.70602
Cluster-21327.51021	-1.088	0.019745	1.70454
Cluster-21327.9991	8.8076	0.019776	1.70386
Cluster-21327.11647	-1.6414	0.019898	1.70119
Cluster-21327.80168	-3.2895	0.019909	1.70095
Cluster-21327.56479	1.0374	0.019955	1.69995
Cluster-21327.9664	4.4949	0.019968	1.69967
Cluster-17216.0	6.0585	0.019986	1.69927
Cluster-5594.0	6.2764	0.019995	1.69908
Cluster-5826.0	4.8589	0.020121	1.69635
Cluster-21327.35686	-5.5026	0.020316	1.69216
Cluster-21327.61350	-3.9788	0.020393	1.69052
Cluster-21327.57537	1.2731	0.02043	1.68973
Cluster-21327.55167	1.5445	0.02047	1.68888
Cluster-21327.9743	6.0057	0.02047	1.68888
Cluster-21327.48670	2.9578	0.020487	1.68852
Cluster-21327.214	-1.8639	0.020514	1.68795
Cluster-21327.62667	2.0316	0.020514	1.68795
Cluster-21327.82300	-6.1386	0.020538	1.68744
Cluster-21327.62914	-1.7468	0.020559	1.687
Cluster-21327.96302	3.9686	0.020575	1.68666
Cluster-16600.0	6.2127	0.020637	1.68535
Cluster-21327.58429	2.0333	0.020694	1.68416
Cluster-21327.35219	2.5674	0.020711	1.6838
Cluster-21327.53157	-1.6266	0.020711	1.6838
Cluster-21327.48098	3.6112	0.020749	1.683
Cluster-21327.702	-5.9185	0.021039	1.67697
Cluster-21327.47044	1.4459	0.02104	1.67695
Cluster-21327.39014	1.5208	0.021171	1.67426
Cluster-21327.38716	-2.4775	0.021195	1.67377
Cluster-21327.15913	6.4117	0.021314	1.67134
Cluster-21327.65091	1.3782	0.021403	1.66953
Cluster-21327.78340	-1.8837	0.021455	1.66847
Cluster-11117.0	6.1311	0.02164	1.66474
Cluster-21327.57737	-1.5202	0.021671	1.66412
Cluster-6149.1	5.196	0.021761	1.66232
Cluster-21327.44615	-2.3794	0.021958	1.65841
Cluster-28216.0	6.6225	0.022031	1.65697
Cluster-21327.36536	-1.1223	0.022032	1.65695
Cluster-21327.38639	-1.2146	0.022076	1.65608
Cluster-36712.0	-3.6962	0.022106	1.65549
Cluster-21327.50810	1.0282	0.022356	1.65061
Cluster-21327.30969	1.1514	0.022424	1.64929
Cluster-21327.32562	1.9591	0.022424	1.64929
Cluster-21327.56641	-1.7801	0.022424	1.64929
Cluster-21327.76543	-2.976	0.022498	1.64786
Cluster-21327.88527	4.8965	0.022576	1.64635
Cluster-21327.42959	1.5907	0.022626	1.64539
Cluster-21327.44538	1.0596	0.022638	1.64516
Cluster-21327.45676	-1.1378	0.022689	1.64418
Cluster-21327.89739	-1.3949	0.02269	1.64417
Cluster-21327.58804	1.6322	0.022776	1.64252
Cluster-5552.0	5.6901	0.022961	1.63901
Cluster-21327.54576	1.7824	0.022996	1.63835
Cluster-21327.34450	-2.3352	0.023015	1.63799
Cluster-21327.39608	1.3329	0.023083	1.63671
Cluster-21327.79502	-2.0277	0.023166	1.63515
Cluster-21327.83518	6.0989	0.023262	1.63335
Cluster-6024.0	8.8226	0.023267	1.63326
Cluster-21327.72538	4.7953	0.023299	1.63266
Cluster-21327.53483	1.2357	0.023437	1.6301
Cluster-2832.1	4.5488	0.023506	1.62882
Cluster-21327.61678	1.861	0.02352	1.62856
Cluster-21327.35904	-1.8241	0.023534	1.6283
Cluster-21327.46418	2.5845	0.023708	1.62511
Cluster-21327.70009	-1.3824	0.02371	1.62507
Cluster-21327.44962	1.5096	0.023813	1.62319
Cluster-21327.46005	2.0081	0.023855	1.62242
Cluster-21327.73366	-1.3322	0.023867	1.6222
Cluster-21327.57886	1.1029	0.023884	1.62189
Cluster-16666.0	4.2662	0.023945	1.62079
Cluster-21327.37248	-2.7498	0.024103	1.61793
Cluster-21327.50682	-1.3052	0.024103	1.61793
Cluster-21327.8947	5.0571	0.024442	1.61186
Cluster-5336.0	6.4415	0.02446	1.61154
Cluster-17204.0	4.6561	0.02455	1.60995
Cluster-13815.0	4.5551	0.024614	1.60882
Cluster-21327.69750	-4.7813	0.024614	1.60882
Cluster-13992.0	4.6243	0.024831	1.60501
Cluster-12666.0	4.4975	0.024896	1.60387
Cluster-21327.91604	2.3558	0.024898	1.60384
Cluster-21327.80562	1.5345	0.024911	1.60361
Cluster-8209.0	-5.8789	0.024911	1.60361
Cluster-22939.0	-3.7828	0.024963	1.6027
Cluster-21327.52966	1.0875	0.025	1.60206
Cluster-4701.0	6.1716	0.025	1.60206
Cluster-21327.17663	-1.8487	0.025198	1.59863
Cluster-21327.35783	-3.6688	0.025198	1.59863
Cluster-21327.59116	1.5175	0.025198	1.59863
Cluster-7685.0	-5.9411	0.025198	1.59863
Cluster-21327.47775	1.3816	0.025228	1.59812
Cluster-21327.62604	1.1006	0.025253	1.59769
Cluster-21327.20819	-1.8583	0.025265	1.59748
Cluster-21327.49165	1.834	0.02552	1.59312
Cluster-8357.0	-5.8867	0.02552	1.59312
Cluster-21327.79872	-6.3111	0.025526	1.59302
Cluster-21327.54508	-1.6441	0.025554	1.59254
Cluster-12639.0	4.9699	0.025587	1.59198
Cluster-21327.58643	-1.046	0.02561	1.59159
Cluster-21327.69391	-1.4422	0.025721	1.58971
Cluster-21327.10122	10.605	0.025802	1.58835
Cluster-21327.42948	-2.1571	0.025802	1.58835
Cluster-21327.67552	-1.5533	0.025802	1.58835
Cluster-5517.0	6.7906	0.025802	1.58835
Cluster-5726.0	6.5033	0.025802	1.58835
Cluster-21327.10236	4.2342	0.025822	1.58801
Cluster-21327.9592	6.4422	0.025822	1.58801
Cluster-21327.47814	-1.382	0.026218	1.5814
Cluster-21327.63392	-1.4081	0.026265	1.58062
Cluster-21327.8832	6.0785	0.026744	1.57277
Cluster-21327.54564	2.0851	0.026781	1.57217
Cluster-21327.76480	2.1081	0.026781	1.57217
Cluster-8195.1	-5.8866	0.026884	1.57051
Cluster-21327.41573	-1.3845	0.0269	1.57025
Cluster-21327.4545	-5.8954	0.0269	1.57025
Cluster-15879.0	5.2544	0.026908	1.57012
Cluster-21327.75676	1.3386	0.026961	1.56926
Cluster-21327.8060	1.624	0.027002	1.5686
Cluster-8138.0	-5.9021	0.027006	1.56854
Cluster-21327.90022	-3.7265	0.027036	1.56806
Cluster-21327.31054	-1.0125	0.027091	1.56717
Cluster-21327.55252	-1.7589	0.027115	1.56679
Cluster-21327.74405	2.6182	0.027115	1.56679
Cluster-21327.11947	2.1065	0.027164	1.56601
Cluster-21327.35233	-2.7719	0.02719	1.56559
Cluster-16976.0	4.933	0.027271	1.5643
Cluster-21327.50859	1.6784	0.027483	1.56094
Cluster-21327.53700	-1.168	0.027497	1.56071
Cluster-21327.37478	2.4841	0.027541	1.56002
Cluster-21327.76997	-3.202	0.027556	1.55978
Cluster-21327.52677	1.3925	0.027806	1.55586
Cluster-21327.49536	1.185	0.028063	1.55187
Cluster-21327.41320	1.7821	0.028101	1.55128
Cluster-21327.81008	-1.4764	0.028356	1.54736
Cluster-21327.45798	-1.2588	0.028651	1.54286
Cluster-21414.0	6.124	0.028735	1.54159
Cluster-21327.34663	-2.3726	0.028747	1.54141
Cluster-6316.0	3.8465	0.028752	1.54133
Cluster-21327.64312	-1.2591	0.028852	1.53982
Cluster-21327.8815	8.6639	0.028852	1.53982
Cluster-4438.0	3.1477	0.028852	1.53982
Cluster-13410.0	4.2227	0.029049	1.53687
Cluster-21327.20179	-1.093	0.029049	1.53687
Cluster-3955.2	4.2257	0.029057	1.53675
Cluster-21327.63318	1.2313	0.029104	1.53605
Cluster-21327.54145	-1.4392	0.029215	1.53439
Cluster-14034.0	4.3989	0.029359	1.53226
Cluster-21327.46247	-1.0198	0.029388	1.53183
Cluster-21327.3088	-1.4947	0.02944	1.53106
Cluster-21327.8595	5.1296	0.02944	1.53106
Cluster-21327.8855	6.3155	0.029443	1.53102
Cluster-21327.53619	1.329	0.029523	1.52984
Cluster-28463.0	6.1229	0.029687	1.52743
Cluster-21327.88619	-5.8632	0.029821	1.52548
Cluster-21327.73970	-2.7807	0.029967	1.52336
Cluster-21327.43917	-1.986	0.030059	1.52203
Cluster-21327.9696	8.0882	0.030073	1.52182
Cluster-21327.87232	6.4746	0.030075	1.52179
Cluster-21327.11500	-1.6367	0.030078	1.52175
Cluster-5908.0	6.6743	0.030109	1.5213
Cluster-21327.9148	8.5007	0.030352	1.51781
Cluster-21327.30876	1.1726	0.030447	1.51646
Cluster-21327.68196	1.8883	0.030447	1.51646
Cluster-21327.60177	-1.206	0.030478	1.51601
Cluster-21327.77264	-2.0506	0.03061	1.51414
Cluster-21327.17425	6.1873	0.030685	1.51307
Cluster-21327.41479	-1.4959	0.030701	1.51285
Cluster-21327.45908	1.0657	0.030701	1.51285
Cluster-21327.66200	1.5152	0.030701	1.51285
Cluster-21327.91190	-5.7082	0.030701	1.51285
Cluster-5325.0	6.4223	0.030701	1.51285
Cluster-21327.10678	8.1188	0.03089	1.51018
Cluster-21327.31939	-5.1602	0.031078	1.50755
Cluster-21327.54203	1.0515	0.031112	1.50707
Cluster-21327.9426	5.0827	0.031239	1.5053
Cluster-21327.31809	-1.2617	0.031374	1.50343
Cluster-21327.71019	-1.3776	0.031532	1.50125
Cluster-21327.81349	2.0707	0.031552	1.50097
Cluster-6193.0	4.063	0.031552	1.50097
Cluster-21327.38603	1.3253	0.031632	1.49987
Cluster-21327.1604	4.2562	0.03186	1.49675
Cluster-21327.18370	1.5083	0.03186	1.49675
Cluster-21327.57239	1.0387	0.03186	1.49675
Cluster-8157.0	6.7801	0.031892	1.49632
Cluster-24686.0	6.6901	0.032057	1.49408
Cluster-21327.54752	-1.1325	0.032159	1.4927
Cluster-21327.7298	6.6043	0.032192	1.49225
Cluster-21327.52223	-1.1829	0.032375	1.48979
Cluster-21327.47643	1.4387	0.032455	1.48872
Cluster-21327.49050	-1.201	0.032455	1.48872
Cluster-25775.0	5.5889	0.032552	1.48742
Cluster-21327.57106	-1.6045	0.032644	1.4862
Cluster-9231.0	-5.9323	0.032784	1.48434
Cluster-21327.55868	1.1197	0.033004	1.48143
Cluster-21327.24360	-1.0896	0.033075	1.4805
Cluster-21327.47065	1.1515	0.033482	1.47519
Cluster-21327.9807	10.096	0.033482	1.47519
Cluster-19645.0	5.7219	0.0336	1.47366
Cluster-21327.31800	1.0376	0.033644	1.47309
Cluster-21327.16275	-4.0402	0.03375	1.47173
Cluster-21327.11105	5.1235	0.033778	1.47137
Cluster-21327.43968	1.9288	0.033783	1.4713
Cluster-21327.61367	-1.2298	0.033783	1.4713
Cluster-21327.9102	2.8537	0.033813	1.47092
Cluster-21327.29415	4.2234	0.033907	1.46971
Cluster-21327.23919	3.7982	0.033977	1.46881
Cluster-21327.53416	1.864	0.034058	1.46778
Cluster-21327.80485	-2.7787	0.034153	1.46657
Cluster-21327.34588	-1.5877	0.034246	1.46539
Cluster-21327.57449	1.0274	0.034278	1.46498
Cluster-21327.22755	-2.5332	0.0344	1.46344
Cluster-21327.48772	1.3396	0.034754	1.459
Cluster-21327.66492	-1.7089	0.034754	1.459
Cluster-21327.86434	-2.4321	0.034754	1.459
Cluster-21327.95856	-3.1871	0.034754	1.459
Cluster-20359.0	6.0009	0.034863	1.45764
Cluster-31330.0	-3.1077	0.035045	1.45537
Cluster-21327.54889	1.0246	0.035092	1.45479
Cluster-21327.56056	2.4861	0.035212	1.45331
Cluster-21327.46778	-1.3744	0.035396	1.45105
Cluster-21327.34814	1.5865	0.035405	1.45094
Cluster-5150.0	3.4634	0.03546	1.45026
Cluster-21327.56524	1.7881	0.035539	1.44929
Cluster-21327.70740	3.4153	0.035776	1.44641
Cluster-4844.0	5.0351	0.035894	1.44498
Cluster-21327.57333	3.3278	0.035967	1.4441
Cluster-21327.33703	1.1139	0.036114	1.44232
Cluster-21327.52600	-1.513	0.036369	1.43927
Cluster-21327.33483	2.1447	0.036386	1.43907
Cluster-21327.58852	3.4909	0.036386	1.43907
Cluster-21327.20415	-2.5673	0.036417	1.4387
Cluster-21327.74696	-1.9889	0.036436	1.43847
Cluster-21327.52037	-1.0637	0.036439	1.43843
Cluster-21327.48543	-1.3451	0.036621	1.43627
Cluster-21327.31936	-1.3147	0.036634	1.43612
Cluster-21327.7518	4.8682	0.036634	1.43612
Cluster-21327.33785	-1.3976	0.036663	1.43577
Cluster-21327.89393	5.3578	0.036719	1.43511
Cluster-21327.42480	1.1412	0.036742	1.43484
Cluster-3617.0	6.1214	0.036791	1.43426
Cluster-21327.51542	-1.0813	0.036965	1.43221
Cluster-21327.64406	-1.1531	0.037024	1.43152
Cluster-21327.68370	2.7448	0.037132	1.43025
Cluster-21327.59605	-1.2934	0.037397	1.42716
Cluster-21327.10146	3.7219	0.037472	1.42629
Cluster-21327.56385	-1.4097	0.037778	1.42276
Cluster-5113.0	8.8408	0.037893	1.42144
Cluster-35598.0	-1.9759	0.03791	1.42125
Cluster-21327.56457	1.3702	0.038177	1.4182
Cluster-5824.0	6.2614	0.038177	1.4182
Cluster-4916.0	6.0983	0.038377	1.41593
Cluster-21327.28875	-1.8829	0.038383	1.41586
Cluster-21327.84118	6.4076	0.038467	1.41491
Cluster-21327.18041	-2.1179	0.038553	1.41394
Cluster-21327.50546	-1.4533	0.038553	1.41394
Cluster-21327.61849	-1.9022	0.038553	1.41394
Cluster-21327.46234	-1.0817	0.038665	1.41268
Cluster-21327.9327	-2.0824	0.038684	1.41247
Cluster-21327.88464	5.7523	0.038837	1.41075
Cluster-4754.1	6.0218	0.038941	1.40959
Cluster-21327.50215	-2.4479	0.039186	1.40687
Cluster-21327.24111	8.4461	0.03927	1.40594
Cluster-21327.36542	-2.981	0.039284	1.40578
Cluster-21327.12067	3.15	0.0393	1.40561
Cluster-21327.54899	-1.611	0.039448	1.40398
Cluster-21327.88100	5.878	0.039448	1.40398
Cluster-21327.94522	-5.71	0.039634	1.40193
Cluster-21327.43791	-1.0366	0.03975	1.40066
Cluster-21327.84449	-1.1995	0.039758	1.40058
Cluster-5872.2	4.5811	0.039758	1.40058
Cluster-21327.13373	4.5816	0.039812	1.39999
Cluster-7494.1	-5.7723	0.039812	1.39999
Cluster-21327.9254	4.0511	0.039971	1.39825
Cluster-21327.90136	5.8378	0.040221	1.39555
Cluster-21327.9786	9.438	0.040285	1.39486
Cluster-21327.70369	-1.3837	0.040452	1.39306
Cluster-21327.51959	1.0425	0.040833	1.38899
Cluster-21327.40677	1.2846	0.040984	1.38739
Cluster-21327.96212	-5.7203	0.041083	1.38634
Cluster-21327.91978	-2.2192	0.041101	1.38615
Cluster-21327.22172	-2.8347	0.041174	1.38538
Cluster-21327.10533	9.5437	0.041282	1.38424
Cluster-15533.0	3.4025	0.04166	1.38028
Cluster-21327.9521	8.4329	0.04166	1.38028
Cluster-21327.45773	-1.2842	0.041699	1.37987
Cluster-21327.66255	-2.5216	0.04173	1.37955
Cluster-21327.59251	-1.2888	0.041736	1.37949
Cluster-21327.58055	1.7286	0.041751	1.37933
Cluster-21327.62932	-1.2292	0.041751	1.37933
Cluster-4343.0	6.0436	0.041751	1.37933
Cluster-13521.0	6.4279	0.041789	1.37894
Cluster-21327.88201	-1.2995	0.041883	1.37796
Cluster-21327.11364	3.5743	0.041907	1.37771
Cluster-21327.34571	1.2989	0.041907	1.37771
Cluster-21327.59274	-3.8362	0.041907	1.37771
Cluster-21327.45210	-3.5483	0.042055	1.37618
Cluster-21327.46932	-1.0228	0.042055	1.37618
Cluster-21327.61434	-2.5366	0.042062	1.37611
Cluster-21327.33868	-2.1883	0.042072	1.37601
Cluster-21327.37239	-2.2043	0.042072	1.37601
Cluster-21327.24273	-1.1764	0.042142	1.37528
Cluster-15203.0	5.1734	0.042164	1.37506
Cluster-21327.42943	1.4349	0.042232	1.37436
Cluster-21327.2420	-4.6996	0.042313	1.37353
Cluster-21327.58117	1.0312	0.042429	1.37234
Cluster-18761.0	3.8362	0.042486	1.37175
Cluster-21327.19082	-1.5548	0.042742	1.36915
Cluster-21327.9116	4.105	0.042742	1.36915
Cluster-16705.0	5.6117	0.042755	1.36901
Cluster-21327.63024	1.0195	0.043101	1.36551
Cluster-21327.70666	1.8782	0.04311	1.36542
Cluster-21327.25696	-1.5841	0.043116	1.36536
Cluster-21327.49816	-2.3786	0.043254	1.36397
Cluster-21327.55654	1.0599	0.043259	1.36392
Cluster-21327.9744	10.346	0.043264	1.36387
Cluster-21327.17039	1.8041	0.043269	1.36382
Cluster-21327.41846	-1.1456	0.043532	1.36119
Cluster-21327.49385	-1.3427	0.043653	1.35999
Cluster-21327.50318	1.2572	0.043696	1.35956
Cluster-21327.40033	-1.9168	0.043792	1.35861
Cluster-21327.57271	-1.6963	0.043792	1.35861
Cluster-21327.60044	-1.9208	0.043792	1.35861
Cluster-21327.17341	-5.3798	0.043852	1.35801
Cluster-21327.18563	1.9007	0.043982	1.35673
Cluster-21327.48944	-1.3709	0.044186	1.35472
Cluster-21327.44242	1.637	0.044765	1.34906
Cluster-21327.48933	-2.7203	0.044777	1.34895
Cluster-21327.59681	1.9888	0.044817	1.34856
Cluster-21327.31119	-1.3466	0.044846	1.34828
Cluster-21327.63941	-1.1206	0.044898	1.34777
Cluster-13906.0	3.3432	0.044952	1.34725
Cluster-21327.52390	-1.1483	0.044952	1.34725
Cluster-21327.8318	5.8019	0.044985	1.34693
Cluster-21327.8604	-3.2084	0.044985	1.34693
Cluster-18479.0	3.1664	0.045219	1.34468
Cluster-21327.44466	-2.1474	0.045346	1.34346
Cluster-21327.69699	4.7464	0.045398	1.34296
Cluster-17065.0	4.4061	0.045449	1.34248
Cluster-15681.0	3.4477	0.045489	1.34209
Cluster-21327.52808	-1.0999	0.04584	1.33876
Cluster-21327.54272	-1.1919	0.04584	1.33876
Cluster-21327.9988	5.9135	0.045863	1.33854
Cluster-21327.10204	9.5167	0.045872	1.33845
Cluster-21327.58138	1.1543	0.045872	1.33845
Cluster-21327.56224	1.1725	0.045892	1.33826
Cluster-21327.60305	2.0074	0.045892	1.33826
Cluster-21327.55300	2.5503	0.045941	1.3378
Cluster-21327.27606	6.5922	0.046104	1.33626
Cluster-21327.86007	-5.9169	0.046122	1.33609
Cluster-21327.47650	-1.8372	0.046236	1.33502
Cluster-32269.1	5.7702	0.046236	1.33502
Cluster-21327.87388	2.4193	0.046317	1.33426
Cluster-37846.0	-2.525	0.046317	1.33426
Cluster-21327.76943	-5.8467	0.046374	1.33373
Cluster-21327.61593	1.2334	0.046439	1.33312
Cluster-21327.63485	1.8341	0.046733	1.33038
Cluster-21327.47588	1.032	0.046823	1.32954
Cluster-5106.0	6.0975	0.046921	1.32863
Cluster-21327.22888	-5.2359	0.0471	1.32698
Cluster-21327.42188	-1.1216	0.047104	1.32694
Cluster-4725.0	6.1242	0.047119	1.3268
Cluster-21327.84495	2.236	0.047229	1.32579
Cluster-21327.46392	-1.2571	0.047235	1.32574
Cluster-21327.59854	2.8754	0.047237	1.32572
Cluster-21327.48491	-1.088	0.047359	1.3246
Cluster-21327.89237	4.6387	0.047731	1.3212
Cluster-21327.90788	2.3917	0.047762	1.32092
Cluster-4641.0	6.1146	0.047762	1.32092
Cluster-21327.54947	-1.1298	0.047812	1.32046
Cluster-21327.55641	-1.0337	0.047863	1.32
Cluster-21327.35706	-1.011	0.048157	1.31734
Cluster-21327.56964	1.5218	0.048178	1.31715
Cluster-21327.45706	-1.049	0.04836	1.31551
Cluster-21327.61679	-3.5634	0.048477	1.31446
Cluster-21327.64422	1.5633	0.048477	1.31446
Cluster-13432.1	5.8475	0.048528	1.31401
Cluster-21327.65973	-1.2259	0.048569	1.31364
Cluster-21327.63457	2.0761	0.048665	1.31278
Cluster-21327.69610	2.1674	0.048805	1.31154
Cluster-21327.82062	1.3574	0.048805	1.31154
Cluster-21327.9952	9.2811	0.048805	1.31154
Cluster-5760.0	6.0624	0.048976	1.31002
Cluster-16051.0	2.6757	0.049011	1.30971
Cluster-21327.65456	1.9062	0.04909	1.30901
Cluster-21327.9661	6.3425	0.049259	1.30751
Cluster-21327.76386	-5.0364	0.049313	1.30704
Cluster-21327.58542	-1.4981	0.049424	1.30606
Cluster-21327.61333	1.6719	0.049424	1.30606
Cluster-21327.8713	5.6486	0.049494	1.30545
Cluster-21327.55336	-1.5024	0.04953	1.30513
Cluster-21327.20384	-2.5482	0.049765	1.30308
Cluster-21327.41556	-2.9661	0.050167	1.29958
Cluster-7660.0	-5.8056	0.0502	1.2993
Cluster-21327.49509	-1.0681	0.050204	1.29926
Cluster-21327.12522	4.74	0.050215	1.29917
Cluster-21327.89939	5.1415	0.050215	1.29917
Cluster-21327.62001	1.7767	0.050233	1.29901
Cluster-21327.49544	1.0283	0.050302	1.29841
Cluster-21327.33831	-2.9185	0.050346	1.29804
Cluster-21327.68763	1.1515	0.050452	1.29712
Cluster-21327.19418	-5.1514	0.050542	1.29635
Cluster-15486.0	5.3135	0.050706	1.29494
Cluster-21327.20298	-2.2434	0.050706	1.29494
Cluster-21327.39471	-2.9331	0.050706	1.29494
Cluster-21327.89279	6.181	0.050706	1.29494
Cluster-21327.50382	-1.0532	0.05083	1.29388
Cluster-21327.58933	1.1479	0.050864	1.29359
Cluster-21327.30828	-4.1968	0.05087	1.29354
Cluster-21327.59236	-1.2734	0.051027	1.2922
Cluster-21327.53845	1.1705	0.051148	1.29117
Cluster-21327.46478	-4.1617	0.051342	1.28953
Cluster-21327.52889	-1.3064	0.051343	1.28952
Cluster-19249.0	3.5065	0.051346	1.28949
Cluster-21327.88497	5.5759	0.051464	1.2885
Cluster-21327.9085	5.4191	0.051464	1.2885
Cluster-21327.89538	5.5371	0.0515	1.28819
Cluster-15208.0	5.4963	0.051504	1.28816
Cluster-8028.0	-6.0201	0.051518	1.28804
Cluster-21327.49877	-1.1971	0.051675	1.28672
Cluster-21327.18368	1.4182	0.052094	1.28321
Cluster-21327.64116	1.0598	0.052287	1.28161
Cluster-21327.33637	1.414	0.05275	1.27778
Cluster-21327.44314	-1.9342	0.052829	1.27713
Cluster-21327.60688	-1.3042	0.052872	1.27677
Cluster-21327.10544	9.1586	0.053082	1.27505
Cluster-21327.68736	1.8863	0.053082	1.27505
Cluster-21327.62090	1.1555	0.053083	1.27504
Cluster-21327.49248	1.6697	0.053088	1.275
Cluster-21327.54854	1.1123	0.053088	1.275
Cluster-6231.1	5.9094	0.053088	1.275
Cluster-14494.0	6.068	0.05319	1.27417
Cluster-21327.88114	2.6441	0.053283	1.27341
Cluster-21327.28092	-1.6979	0.053415	1.27234
Cluster-21327.18883	-1.7393	0.0537	1.27003
Cluster-21327.54492	1.9513	0.053879	1.26858
Cluster-21327.20461	-1.9227	0.054015	1.26749
Cluster-21327.38795	1.8376	0.054015	1.26749
Cluster-21327.58039	-1.2503	0.054015	1.26749
Cluster-7631.0	-5.6666	0.054015	1.26749
Cluster-21327.49733	1.1185	0.054032	1.26735
Cluster-21327.29925	-1.0521	0.054123	1.26662
Cluster-21327.77434	1.3361	0.054123	1.26662
Cluster-29577.0	3.3447	0.054123	1.26662
Cluster-21327.60964	-1.2704	0.054301	1.26519
Cluster-15107.0	8.5828	0.05438	1.26456
Cluster-21327.55199	1.1577	0.054437	1.26411
Cluster-21327.31901	2.2213	0.054934	1.26016
Cluster-21327.69417	1.0944	0.054934	1.26016
Cluster-21327.10269	8.3555	0.055056	1.2592
Cluster-21327.2763	-3.4191	0.055244	1.25771
Cluster-21327.41073	-1.3233	0.055446	1.25613
Cluster-21327.4908	2.1156	0.055496	1.25574
Cluster-21327.48392	1.4186	0.055601	1.25492
Cluster-21327.8992	3.1554	0.055605	1.25489
Cluster-21327.28689	-1.8315	0.055633	1.25467
Cluster-21327.28408	-1.6764	0.055767	1.25362
Cluster-21327.54061	1.7646	0.055812	1.25327
Cluster-5697.0	4.3648	0.056033	1.25156
Cluster-16047.0	4.1363	0.056127	1.25083
Cluster-21327.30298	-1.2019	0.056127	1.25083
Cluster-21327.43849	1.134	0.056127	1.25083
Cluster-21327.90272	6.0691	0.056186	1.25037
Cluster-21327.66157	-1.1883	0.056253	1.24985
Cluster-21327.47887	-1.1361	0.056282	1.24963
Cluster-21327.61727	1.3375	0.056307	1.24944
Cluster-21327.3750	-6.7834	0.056325	1.2493
Cluster-21327.36287	3.6216	0.056428	1.24851
Cluster-21327.81794	-1.7948	0.056428	1.24851
Cluster-21327.66860	-1.3327	0.056625	1.24699
Cluster-21327.92379	-3.5573	0.056625	1.24699
Cluster-21327.76025	-3.9914	0.056841	1.24534
Cluster-16286.0	4.1822	0.05693	1.24466
Cluster-21327.17014	-1.1393	0.056994	1.24417
Cluster-21327.10576	3.8552	0.057057	1.24369
Cluster-14513.0	3.1796	0.05713	1.24314
Cluster-21327.63650	-1.329	0.05713	1.24314
Cluster-21327.64008	-1.6092	0.057294	1.24189
Cluster-21327.51291	-1.3019	0.057516	1.24021
Cluster-21327.62427	-1.4689	0.057733	1.23858
Cluster-21327.62317	1.8359	0.057806	1.23803
Cluster-4402.0	5.689	0.057806	1.23803
Cluster-24008.0	5.8691	0.057829	1.23785
Cluster-21327.54757	1.08	0.058011	1.23649
Cluster-21327.45416	2.3156	0.058091	1.23589
Cluster-6075.0	4.6777	0.058595	1.23214
Cluster-21327.75110	5.9607	0.058992	1.22921
Cluster-16699.1	5.9942	0.059102	1.2284
Cluster-21327.27603	-2.382	0.059167	1.22792
Cluster-21327.72965	1.8596	0.059342	1.22664
Cluster-5766.0	5.8966	0.059342	1.22664
Cluster-21327.66340	-1.6187	0.059362	1.22649
Cluster-21327.21061	3.3344	0.059622	1.22459
Cluster-21327.27954	-1.6021	0.059904	1.22254
Cluster-21327.52643	-2.2807	0.059929	1.22236
Cluster-21327.90702	-1.9572	0.059955	1.22217
Cluster-21327.9285	4.5573	0.060176	1.22058
Cluster-21327.9776	8.1635	0.060176	1.22058
Cluster-21327.50169	-1.3738	0.060473	1.21844
Cluster-21327.95555	-1.9398	0.060624	1.21736
Cluster-21327.71393	-1.2356	0.06072	1.21667
Cluster-31092.0	8.5796	0.061627	1.21023
Cluster-21327.8927	8.8979	0.061801	1.209
Cluster-21327.2866	-5.5905	0.061816	1.2089
Cluster-15962.0	3.1289	0.061974	1.20779
Cluster-4935.0	5.9286	0.061974	1.20779
Cluster-21327.46687	-2.1503	0.062203	1.20619
Cluster-21327.43381	-1.1803	0.062337	1.20525
Cluster-21327.41574	2.1769	0.062545	1.20381
Cluster-5716.1	5.9683	0.06264	1.20315
Cluster-5213.0	5.9792	0.062709	1.20267
Cluster-5661.0	6.0788	0.062753	1.20237
Cluster-21327.41728	-5.8382	0.062876	1.20152
Cluster-21327.17374	2.7155	0.063391	1.19797
Cluster-21327.10438	4.3007	0.06392	1.19436
Cluster-21327.24859	5.1054	0.064083	1.19326
Cluster-21327.45895	1.1027	0.06415	1.1928
Cluster-21327.29271	1.1808	0.064179	1.19261
Cluster-21327.32614	-1.6287	0.064406	1.19107
Cluster-21327.41452	1.8115	0.064406	1.19107
Cluster-21327.45117	-1.9951	0.064406	1.19107
Cluster-21327.37756	-1.2436	0.064527	1.19026
Cluster-21327.55212	1.5242	0.064761	1.18869
Cluster-21327.18562	1.056	0.06557	1.18329
Cluster-21327.62710	1.4916	0.065708	1.18238
Cluster-21327.37020	-3.0267	0.066118	1.17968
Cluster-21327.63302	-1.6126	0.066118	1.17968
Cluster-21327.9194	2.8319	0.066118	1.17968
Cluster-21327.74883	-4.0712	0.066697	1.17589
Cluster-21327.57676	1.8281	0.066708	1.17582
Cluster-4648.0	2.5292	0.066884	1.17468
Cluster-21327.65162	2.3633	0.066941	1.17431
Cluster-21327.70831	1.4982	0.066941	1.17431
Cluster-21327.8949	6.1878	0.067111	1.17321
Cluster-21327.60695	-2.8285	0.067242	1.17236
Cluster-21327.36341	1.0927	0.067265	1.17221
Cluster-21327.94738	-5.793	0.067454	1.17099
Cluster-4674.0	6.016	0.067454	1.17099
Cluster-21327.96213	-5.6558	0.067606	1.17001
Cluster-21327.33107	-2.9758	0.067645	1.16976
Cluster-14056.0	3.1877	0.067702	1.1694
Cluster-19216.0	4.5382	0.068177	1.16636
Cluster-21327.50604	-2.7556	0.068385	1.16504
Cluster-21327.58511	-1.0558	0.068532	1.16411
Cluster-13613.0	6.3843	0.06877	1.1626
Cluster-21327.45427	-2.463	0.068849	1.1621
Cluster-21327.41437	-1.5361	0.069084	1.16062
Cluster-21327.30658	-1.3551	0.069156	1.16017
Cluster-21327.27129	-1.0875	0.069277	1.15941
Cluster-21327.45103	1.3792	0.069305	1.15924
Cluster-21327.8824	4.7555	0.069602	1.15738
Cluster-17212.1	5.2102	0.069633	1.15718
Cluster-21327.43101	1.916	0.069633	1.15718
Cluster-21327.44181	-1.5104	0.069844	1.15587
Cluster-21327.35892	1.6213	0.069992	1.15495
Cluster-21327.10395	8.3518	0.070257	1.15331
Cluster-21327.89676	-1.1005	0.070257	1.15331
Cluster-17472.0	5.6062	0.0705	1.15181
Cluster-21327.67380	-1.137	0.070539	1.15157
Cluster-4524.0	4.6301	0.070819	1.14985
Cluster-21327.30293	-1.7274	0.071576	1.14523
Cluster-21270.0	2.0261	0.0716	1.14509
Cluster-21327.58016	5.6314	0.071671	1.14466
Cluster-21327.62008	-1.7001	0.071778	1.14401
Cluster-21327.56281	-1.1842	0.071875	1.14342
Cluster-21327.52451	1.3067	0.071981	1.14278
Cluster-21327.56314	-2.1179	0.072359	1.14051
Cluster-21327.83179	-2.413	0.07243	1.14008
Cluster-21327.18319	3.4	0.072473	1.13982
Cluster-21327.24814	-1.2527	0.072502	1.13965
Cluster-21327.73926	5.1322	0.072502	1.13965
Cluster-12606.0	6.3556	0.072519	1.13955
Cluster-21327.27384	2.6705	0.072579	1.13919
Cluster-21327.44659	2.0247	0.072735	1.13826
Cluster-21327.37171	1.2643	0.072801	1.13786
Cluster-6017.0	5.7644	0.072846	1.13759
Cluster-21327.60587	-1.2992	0.073176	1.13563
Cluster-24238.0	-2.2804	0.073176	1.13563
Cluster-21327.4631	-4.9041	0.073264	1.13511
Cluster-21327.42497	-2.3505	0.073335	1.13469
Cluster-21327.82199	-5.7182	0.073335	1.13469
Cluster-21327.35843	1.0144	0.073394	1.13434
Cluster-21327.42633	1.1526	0.073394	1.13434
Cluster-21327.63178	8.1944	0.073394	1.13434
Cluster-21327.9073	5.848	0.073394	1.13434
Cluster-21327.44956	3.8708	0.073528	1.13355
Cluster-21327.62562	2.1594	0.073528	1.13355
Cluster-21327.20736	2.1889	0.073552	1.13341
Cluster-21327.64733	1.6384	0.07374	1.1323
Cluster-21327.57068	1.3116	0.073816	1.13185
Cluster-21327.74906	2.8018	0.073931	1.13117
Cluster-21327.42280	-1.2719	0.074014	1.13069
Cluster-21327.12657	-5.3865	0.074325	1.12887
Cluster-21327.88591	2.6533	0.074416	1.12833
Cluster-21327.59456	1.0906	0.074482	1.12795
Cluster-21327.36195	-1.4665	0.074895	1.12555
Cluster-21327.64403	2.6572	0.074939	1.12529
Cluster-21327.7225	5.7724	0.07502	1.12482
Cluster-21327.78796	-4.7242	0.07502	1.12482
Cluster-21327.54535	-1.0729	0.075053	1.12463
Cluster-21327.73938	-1.2598	0.07518	1.1239
Cluster-21327.90516	-1.5596	0.075313	1.12313
Cluster-30635.0	6.3722	0.075354	1.12289
Cluster-21327.46089	-1.3974	0.075523	1.12192
Cluster-4938.0	6.121	0.076248	1.11777
Cluster-5349.0	5.6937	0.076515	1.11625
Cluster-21327.56434	1.0849	0.076645	1.11552
Cluster-21327.38538	-2.9911	0.076771	1.1148
Cluster-21327.35845	1.5015	0.07691	1.11402
Cluster-21327.73268	-2.1554	0.07691	1.11402
Cluster-21327.49118	-5.7123	0.077024	1.11337
Cluster-21327.931	-2.9064	0.077397	1.11128
Cluster-21327.43304	1.2566	0.077581	1.11024
Cluster-21327.41835	1.253	0.077597	1.11016
Cluster-38207.0	-3.1986	0.077597	1.11016
Cluster-21327.46597	-1.125	0.07809	1.1074
Cluster-21327.54525	3.0691	0.07809	1.1074
Cluster-21327.66069	1.3713	0.07809	1.1074
Cluster-21327.23334	-3.1469	0.078098	1.10736
Cluster-21327.90514	7.8578	0.078098	1.10736
Cluster-21327.91218	-2.5406	0.07818	1.1069
Cluster-8774.0	-5.5309	0.07818	1.1069
Cluster-21327.32677	2.1112	0.078451	1.1054
Cluster-26425.0	5.8154	0.078594	1.10461
Cluster-20506.0	-2.863	0.078964	1.10257
Cluster-21327.39955	1.8027	0.078964	1.10257
Cluster-21327.8468	4.4478	0.078964	1.10257
Cluster-17825.0	5.0702	0.079127	1.10168
Cluster-21327.30790	5.3889	0.079225	1.10114
Cluster-21327.71003	-1.8345	0.079225	1.10114
Cluster-21327.80207	2.7032	0.079225	1.10114
Cluster-21327.68386	-1.798	0.079398	1.10019
Cluster-19241.0	3.7812	0.07941	1.10012
Cluster-21327.56607	1.8897	0.079788	1.09806
Cluster-21327.32700	-2.1449	0.079798	1.09801
Cluster-14142.0	3.5081	0.080274	1.09543
Cluster-21327.46255	3.2303	0.080285	1.09537
Cluster-21327.55299	2.1635	0.080349	1.09502
Cluster-20025.0	2.8152	0.080454	1.09445
Cluster-21327.21785	1.2599	0.080627	1.09352
Cluster-21327.52178	-2.8303	0.081013	1.09145
Cluster-21327.85721	-2.7055	0.081121	1.09087
Cluster-21327.39482	-1.9733	0.08119	1.0905
Cluster-21327.69888	-1.3818	0.08119	1.0905
Cluster-21327.10614	9.039	0.081219	1.09034
Cluster-18966.0	5.6325	0.08132	1.0898
Cluster-27995.0	-2.1383	0.081375	1.08951
Cluster-9101.0	-5.646	0.081492	1.08889
Cluster-21327.31292	1.6769	0.081641	1.08809
Cluster-21327.60681	2.2523	0.081654	1.08802
Cluster-21327.19321	12.521	0.081811	1.08719
Cluster-5466.0	5.881	0.081811	1.08719
Cluster-21327.11468	2.1897	0.081888	1.08678
Cluster-18741.0	8.164	0.082031	1.08602
Cluster-21327.53406	3.9953	0.082031	1.08602
Cluster-21327.67127	-1.3997	0.082031	1.08602
Cluster-33481.0	-3.7242	0.082031	1.08602
Cluster-21327.78865	-1.3805	0.082152	1.08538
Cluster-21327.27605	5.0316	0.082187	1.0852
Cluster-21327.34340	3.3161	0.082187	1.0852
Cluster-5042.0	4.1643	0.082197	1.08514
Cluster-21327.76736	-1.6818	0.082876	1.08157
Cluster-21327.10838	4.2381	0.083109	1.08035
Cluster-21327.36427	-1.0729	0.083238	1.07968
Cluster-21327.79014	-1.5394	0.083457	1.07854
Cluster-21327.41244	1.3769	0.084407	1.07362
Cluster-21327.44298	3.6843	0.084407	1.07362
Cluster-21327.58546	-1.2565	0.084518	1.07305
Cluster-21327.50035	-1.0116	0.084801	1.0716
Cluster-21327.73205	-5.0541	0.084968	1.07074
Cluster-21327.83501	-1.2866	0.085121	1.06996
Cluster-21327.61281	1.592	0.085571	1.06767
Cluster-21327.41619	-1.7717	0.085643	1.06731
Cluster-21327.58746	1.1814	0.085943	1.06579
Cluster-21327.29730	-1.2739	0.086039	1.0653
Cluster-21327.35441	1.1344	0.086039	1.0653
Cluster-21327.45278	-1.3868	0.086039	1.0653
Cluster-21327.40749	-1.0954	0.086458	1.06319
Cluster-21327.76317	-7.6766	0.086548	1.06274
Cluster-14860.0	5.7748	0.086577	1.0626
Cluster-977.0	5.8707	0.086577	1.0626
Cluster-21327.9146	5.362	0.086718	1.06189
Cluster-21327.81120	4.3321	0.086911	1.06093
Cluster-21327.42028	1.8471	0.08699	1.06053
Cluster-21327.5367	-5.4801	0.08699	1.06053
Cluster-21327.20329	-4.45	0.087192	1.05952
Cluster-21327.90515	6.0484	0.087216	1.0594
Cluster-5090.0	4.6331	0.087216	1.0594
Cluster-21327.8238	5.5541	0.087473	1.05813
Cluster-32641.0	5.6465	0.087473	1.05813
Cluster-21327.48185	3.2574	0.087558	1.0577
Cluster-11109.0	-5.5107	0.08759	1.05755
Cluster-4833.0	5.8294	0.08759	1.05755
Cluster-21327.34815	1.3825	0.087653	1.05723
Cluster-21327.60560	-1.2236	0.087653	1.05723
Cluster-21327.65742	-1.0049	0.087653	1.05723
Cluster-21327.29887	1.3992	0.087669	1.05715
Cluster-21327.42606	1.3012	0.087785	1.05658
[truncated: 4,412 more rows]

## Sheet: RGvsBG.DEG
gene_id	log2FoldChange	padj	-LOG10(padj)
Cluster-21327.87389	-5.2156	5.47e-211	210.262
Cluster-21327.37609	-5.5389	9.43e-129	128.026
Cluster-21327.35219	-4.0047	6.71e-84	83.1732
Cluster-21327.38439	-3.5233	3.82e-78	77.4184
Cluster-21327.82579	-5.7847	1.22e-74	73.9151
Cluster-21327.49437	-3.3474	6.36e-59	58.1963
Cluster-21327.47390	-2.2548	3.02e-54	53.5201
Cluster-21327.49514	-1.6778	1.74e-49	48.7604
Cluster-21327.60639	-1.7773	1.86e-45	44.7314
Cluster-21327.56487	-2.2701	1.37e-41	40.8631
Cluster-21327.33426	-3.4183	1.81e-41	40.7433
Cluster-21327.70054	-3.5084	2.67e-41	40.5738
Cluster-21327.47304	-2.2149	4.81e-41	40.3176
Cluster-21327.53427	-2.0654	7.31e-41	40.1361
Cluster-21327.61041	-3.973	6.67e-40	39.1762
Cluster-21327.46226	-3.1308	3.68e-38	37.4346
Cluster-21327.51586	-2.6054	2.1e-37	36.6781
Cluster-21327.11469	-2.9341	1.97e-36	35.7064
Cluster-21327.66262	-2.4045	9.03e-35	34.0442
Cluster-21327.51636	1.384	9.66e-35	34.015
Cluster-21327.46755	1.4365	7.28e-34	33.1381
Cluster-21327.17816	-4.0968	3.71e-33	32.4305
Cluster-21327.78064	-2.2359	3.71e-33	32.4305
Cluster-21327.45775	-1.6177	2.51e-32	31.5995
Cluster-21327.54383	-3.2626	1.52e-31	30.8175
Cluster-21327.63174	-1.8345	1.39e-30	29.8568
Cluster-21327.46255	-6.3987	2.08e-30	29.6817
Cluster-21327.63933	-2.8354	2.28e-30	29.6425
Cluster-21327.70503	-2.2804	3.07e-30	29.5131
Cluster-21327.52313	-2.6692	3.28e-30	29.4843
Cluster-21327.56611	-2.0812	4.59e-30	29.3384
Cluster-21327.10230	-2.5979	5.38e-30	29.2691
Cluster-21327.35650	-2.2517	1.85e-29	28.7318
Cluster-21327.87386	-5.4465	2.6e-27	26.5855
Cluster-21327.38861	3.1149	3.15e-27	26.5016
Cluster-21327.54042	-1.7479	4.82e-27	26.3167
Cluster-21327.60374	-2.6913	7.85e-27	26.1053
Cluster-21327.52619	-2.1559	2.04e-26	25.6893
Cluster-21327.42678	-2.5087	3.2e-26	25.4954
Cluster-21327.36056	-1.6302	3.89e-26	25.4103
Cluster-21327.30875	-2.1283	6.66e-26	25.1764
Cluster-21327.65607	-3.1427	2.4e-25	24.6195
Cluster-21327.31290	3.1135	6.02e-25	24.2203
Cluster-21327.22412	-2.6185	7.43e-25	24.1292
Cluster-21327.34855	-2.1648	1.33e-24	23.8774
Cluster-21327.27881	-1.8413	1.72e-24	23.7649
Cluster-21327.43164	-2.279	1.72e-24	23.7649
Cluster-21327.35851	-7.7721	2.08e-24	23.6811
Cluster-21327.36795	-3.0266	4.23e-24	23.3738
Cluster-21327.32536	-2.3135	5.36e-24	23.2711
Cluster-21327.17986	-5.7807	3.23e-23	22.4908
Cluster-21327.50694	1.5955	3.67e-23	22.4353
Cluster-21327.56281	3.5066	4.12e-23	22.3846
Cluster-21327.40195	-1.8443	8.35e-23	22.0781
Cluster-21327.36796	-2.9482	8.83e-23	22.0542
Cluster-21327.46993	-1.8634	1.27e-22	21.8966
Cluster-21327.87396	-6.8032	1.3e-22	21.8877
Cluster-21327.36784	-1.6381	2.91e-22	21.5355
Cluster-21327.44956	-6.4613	1.66e-21	20.7803
Cluster-21327.59587	-1.1542	1.8e-21	20.745
Cluster-21327.46994	-1.8895	2.48e-21	20.6058
Cluster-21327.27598	-2.612	2.61e-21	20.584
Cluster-21327.56054	-1.1759	2.61e-21	20.584
Cluster-21327.42200	-2.7704	6.15e-21	20.2113
Cluster-21327.51959	-1.8919	6.15e-21	20.2113
Cluster-21327.15673	-2.3383	6.57e-21	20.1827
Cluster-21327.36809	-2.8631	7.14e-21	20.146
Cluster-21327.39320	-1.6492	8.34e-21	20.0789
Cluster-21327.39087	-1.3861	1.07e-20	19.9687
Cluster-21327.37394	-2.2372	2.4e-20	19.6202
Cluster-21327.49853	-3.467	2.89e-20	19.539
Cluster-21327.53934	1.9165	3.79e-20	19.4218
Cluster-21327.87372	-3.1144	6.62e-20	19.1789
Cluster-21327.77669	-2.5998	1.36e-19	18.8665
Cluster-21327.42154	-1.3173	1.43e-19	18.8447
Cluster-21327.25323	-2.6819	1.67e-19	18.7766
Cluster-21327.42911	-1.7077	2.57e-19	18.5901
Cluster-21327.48906	-2.2846	2.57e-19	18.5901
Cluster-21327.80879	-4.3321	2.61e-19	18.5839
Cluster-21327.32398	-2.0606	3.91e-19	18.4082
Cluster-21327.19673	-2.8615	4.42e-19	18.3547
Cluster-21327.34564	-2.5576	6.3e-19	18.2007
Cluster-21327.48197	-1.8842	8.73e-19	18.0592
Cluster-21327.40869	-1.4168	1.12e-18	17.9493
Cluster-21327.45123	-1.6295	1.12e-18	17.9493
Cluster-21327.39411	-2.3394	2.3e-18	17.6378
Cluster-21327.47402	-1.3065	2.4e-18	17.6192
Cluster-21327.81138	-2.9391	2.6e-18	17.5851
Cluster-21327.63318	-2.079	3.41e-18	17.4679
Cluster-21327.66280	-2.3293	4.41e-18	17.3551
Cluster-21327.42843	-1.9179	4.68e-18	17.3293
Cluster-21327.68210	-1.2649	4.68e-18	17.3293
Cluster-21327.59199	-2.5662	5.33e-18	17.2736
Cluster-21327.49851	2.8329	5.63e-18	17.2497
Cluster-21327.18679	-1.913	6.11e-18	17.2136
Cluster-21327.33398	-1.8444	7.37e-18	17.1324
Cluster-21327.11874	-6.6815	8.2e-18	17.0861
Cluster-21327.54997	-1.737	1.05e-17	16.9771
Cluster-21327.56954	-2.1823	1.8e-17	16.7443
Cluster-21327.43995	-1.0968	1.8e-17	16.744
Cluster-21327.29667	-2.1964	2.19e-17	16.6589
Cluster-21327.81149	-4.6144	3.01e-17	16.5216
Cluster-21327.36403	-2.4258	4.1e-17	16.3869
Cluster-21327.40702	-1.5946	4.15e-17	16.3822
Cluster-21327.70642	-3.9209	4.15e-17	16.382
Cluster-21327.50496	1.2407	4.4e-17	16.357
Cluster-21327.18400	-3.0904	5.18e-17	16.2856
Cluster-21327.53481	-1.5979	7.98e-17	16.0983
Cluster-21327.51267	1.812	1e-16	15.9983
Cluster-21327.42873	-2.7585	1.36e-16	15.8664
Cluster-21327.18613	-8.2072	1.37e-16	15.864
Cluster-21327.53379	2.0217	1.39e-16	15.8568
Cluster-21327.69285	-2.0471	1.39e-16	15.856
Cluster-21327.11464	-2.9245	1.47e-16	15.8318
Cluster-21327.49856	1.494	1.87e-16	15.728
Cluster-21327.55192	1.3205	2.01e-16	15.6959
Cluster-21327.8723	-4.3725	2.25e-16	15.6472
Cluster-21327.51286	1.5218	2.27e-16	15.6444
Cluster-21327.51538	-1.142	2.47e-16	15.6071
Cluster-21327.39683	-2.4267	2.94e-16	15.532
Cluster-21327.22109	-2.6342	3.51e-16	15.4543
Cluster-21327.41135	5.7835	3.51e-16	15.4543
Cluster-21327.53455	-1.2909	3.51e-16	15.4543
Cluster-21327.49141	-1.3974	4.21e-16	15.3759
Cluster-21327.43502	2.7294	4.32e-16	15.3648
Cluster-21327.74887	-2.373	4.62e-16	15.335
Cluster-21327.35047	-1.7119	6.86e-16	15.1639
Cluster-21327.24589	-1.8489	8.81e-16	15.0548
Cluster-21327.34383	-2.3648	9.43e-16	15.0253
Cluster-21327.38640	-1.3817	9.89e-16	15.0047
Cluster-21327.50076	-1.5725	1.59e-15	14.7995
Cluster-21327.49234	-1.1566	1.72e-15	14.7636
Cluster-21327.38340	2.3525	2.89e-15	14.539
Cluster-21327.52602	-2.1896	2.92e-15	14.5341
Cluster-21327.48773	1.2908	3.02e-15	14.5196
Cluster-21327.10033	-7.7199	3.05e-15	14.515
Cluster-21327.20993	-3.0655	3.05e-15	14.515
Cluster-21327.16727	-2.4235	3.35e-15	14.4749
Cluster-21327.41835	-1.819	3.63e-15	14.4406
Cluster-21327.33109	-2.1646	3.94e-15	14.4049
Cluster-21327.49276	-1.4036	4.63e-15	14.3349
Cluster-21327.50446	-1.026	5.08e-15	14.2945
Cluster-21327.26838	-1.8532	5.2e-15	14.2836
Cluster-21327.41864	-1.6729	5.79e-15	14.2372
Cluster-21327.87773	-5.4576	8.04e-15	14.0945
Cluster-21327.42191	1.2832	1.12e-14	13.9499
Cluster-21327.87388	-5.3246	1.59e-14	13.798
Cluster-21327.35850	-5.9083	1.62e-14	13.7901
Cluster-21327.46948	1.9839	1.94e-14	13.7114
Cluster-21327.47546	1.0843	1.94e-14	13.7114
Cluster-21327.59621	1.5663	1.97e-14	13.7063
Cluster-21327.21785	-3.0304	2.13e-14	13.6716
Cluster-21327.55243	1.6438	2.38e-14	13.6237
Cluster-21327.32505	-2.2144	2.82e-14	13.5504
Cluster-21327.34077	-1.5032	3.05e-14	13.5162
Cluster-21327.49764	-1.5269	3.46e-14	13.4611
Cluster-21327.23314	-3.5493	5.06e-14	13.2957
Cluster-21327.45905	-1.5238	5.26e-14	13.2793
Cluster-21327.72508	-2.0897	5.27e-14	13.2779
Cluster-21327.43469	1.3183	6.71e-14	13.1731
Cluster-21327.12772	-2.5672	1.13e-13	12.9457
Cluster-21327.90786	-3.6093	2.2e-13	12.6567
Cluster-21327.8493	-10.072	2.49e-13	12.6032
Cluster-21327.55305	-1.5673	2.96e-13	12.5286
Cluster-21327.23254	-1.6569	5.51e-13	12.259
Cluster-21327.39645	3.2161	6.56e-13	12.1832
Cluster-21327.44582	-3.4825	7.15e-13	12.1456
Cluster-21327.50559	1.075	7.51e-13	12.1245
Cluster-21327.66929	-2.1875	7.51e-13	12.1245
Cluster-21327.82896	-2.6567	8.03e-13	12.0955
Cluster-21327.47163	-1.4707	9.88e-13	12.0053
Cluster-21327.45037	-1.3275	1.11e-12	11.9536
Cluster-21327.37541	-1.6051	1.26e-12	11.8995
Cluster-21327.50125	-1.3226	1.28e-12	11.8929
Cluster-21327.57886	-1.4093	1.33e-12	11.8776
Cluster-21327.77454	-1.9939	1.33e-12	11.8755
Cluster-21327.64645	-1.6031	1.61e-12	11.7942
Cluster-21327.55467	1.4257	1.77e-12	11.7531
Cluster-21327.9002	-3.4918	1.94e-12	11.7122
Cluster-21327.32298	3.5704	2.13e-12	11.6724
Cluster-21327.57583	1.4143	2.24e-12	11.65
Cluster-21327.73519	-5.686	2.24e-12	11.65
Cluster-21327.53966	-1.083	2.31e-12	11.6364
Cluster-21327.7231	-8.7411	2.39e-12	11.6217
Cluster-21327.46657	-1.8838	2.59e-12	11.5868
Cluster-21327.52796	1.1623	2.68e-12	11.5725
Cluster-21327.52479	1.5316	2.75e-12	11.5604
Cluster-21327.56552	-2.5481	3.32e-12	11.4794
Cluster-21327.35941	-1.2894	4.2e-12	11.3769
Cluster-21327.57603	-1.6214	4.29e-12	11.368
Cluster-21327.48097	1.4236	4.44e-12	11.353
Cluster-21327.43220	-1.7966	5.48e-12	11.2616
Cluster-21327.57904	-1.2181	5.85e-12	11.2326
Cluster-21327.18711	-1.4852	6.32e-12	11.1994
Cluster-21327.50463	1.4346	6.86e-12	11.1637
Cluster-21327.37994	-2.6847	7.52e-12	11.1236
Cluster-21327.28722	-1.6297	7.58e-12	11.1204
Cluster-21327.33936	-1.7115	8.52e-12	11.0696
Cluster-21327.37991	-3.747	9.42e-12	11.0261
Cluster-21327.57167	-1.2286	9.48e-12	11.0234
Cluster-21327.42374	-2.0253	9.48e-12	11.0232
Cluster-21327.11947	-5.8647	1.04e-11	10.9837
Cluster-21327.46424	2.0964	1.06e-11	10.9749
Cluster-21327.22223	-2.6137	1.07e-11	10.9719
Cluster-21327.35845	-2.2382	1.18e-11	10.9275
Cluster-21327.42533	1.2229	1.18e-11	10.9275
Cluster-21327.80643	-2.5366	1.37e-11	10.864
Cluster-21327.51391	-1.7282	1.39e-11	10.8559
Cluster-21327.38159	-2.1518	1.44e-11	10.8415
Cluster-21327.32368	-2.6676	1.66e-11	10.7794
Cluster-21327.46659	-1.1745	1.76e-11	10.7543
Cluster-21327.33006	-1.828	1.8e-11	10.7443
Cluster-21327.49298	-1.1598	1.91e-11	10.7181
Cluster-21327.87471	-2.9043	1.98e-11	10.7032
Cluster-32809.0	-6.4231	2.02e-11	10.6944
Cluster-21327.61330	-1.7235	2.88e-11	10.541
Cluster-21327.61207	-1.3918	3.01e-11	10.5215
Cluster-21327.54056	1.341	3.14e-11	10.5028
Cluster-21327.66118	-3.2498	3.14e-11	10.5028
Cluster-21327.88163	-2.9658	3.16e-11	10.4998
Cluster-21327.55686	1.1199	3.16e-11	10.4996
Cluster-21327.39933	1.24	3.61e-11	10.4423
Cluster-21327.65919	-2.1549	3.69e-11	10.4326
Cluster-21327.86848	-3.2271	3.76e-11	10.425
Cluster-21327.43900	-1.0437	3.83e-11	10.4167
Cluster-21327.67107	-2.1602	3.99e-11	10.3995
Cluster-21327.51684	1.7417	4.43e-11	10.3534
Cluster-21327.32092	-4.4042	4.53e-11	10.3438
Cluster-21327.71995	-1.1013	5.14e-11	10.2891
Cluster-21327.16639	-5.5394	5.19e-11	10.2848
Cluster-21327.44396	-1.5342	5.49e-11	10.2604
Cluster-21327.61149	-1.4694	5.65e-11	10.2482
Cluster-21327.70514	-3.1433	6.03e-11	10.2196
Cluster-21327.51563	-1.1683	6.19e-11	10.2085
Cluster-21327.27758	-4.2325	6.23e-11	10.2056
Cluster-21327.18740	-2.8047	6.81e-11	10.1666
Cluster-21327.47909	2.8109	8.24e-11	10.0838
Cluster-21327.43982	1.3142	8.48e-11	10.0715
Cluster-21327.54916	-1.2717	8.97e-11	10.0471
Cluster-21327.49411	1.3031	1.01e-10	9.99641
Cluster-21327.18216	-1.4696	1.1e-10	9.95802
Cluster-21327.54735	1.5077	1.1e-10	9.95754
Cluster-21327.50239	1.2583	1.14e-10	9.94386
Cluster-5343.0	-9.0464	1.15e-10	9.93938
Cluster-21327.36109	1.7176	1.26e-10	9.89887
Cluster-21327.48847	-2.3048	1.27e-10	9.89493
Cluster-21327.49376	2.1539	1.31e-10	9.8817
Cluster-21327.59242	-1.2248	1.46e-10	9.83473
Cluster-21327.16655	-3.1678	1.47e-10	9.83153
Cluster-21327.56997	1.5239	1.52e-10	9.8169
Cluster-21327.44452	1.6279	1.58e-10	9.80173
Cluster-21327.44325	1.4122	1.92e-10	9.71622
Cluster-21327.42295	1.3181	1.93e-10	9.71462
Cluster-21327.84495	-3.5987	1.99e-10	9.7008
Cluster-21327.64839	-1.1066	1.99e-10	9.70051
Cluster-21327.65502	-1.381	2.07e-10	9.6846
Cluster-21327.50068	-1.2486	2.17e-10	9.66294
Cluster-21327.54337	2.0432	2.19e-10	9.65936
Cluster-21327.68053	4.1538	2.22e-10	9.65406
Cluster-21327.42352	-1.092	2.26e-10	9.64545
Cluster-21327.7759	-6.3616	2.54e-10	9.59481
Cluster-21327.45612	3.2233	2.92e-10	9.53494
Cluster-21327.78449	-2.1436	2.92e-10	9.53494
Cluster-21327.59599	1.5119	3.25e-10	9.48776
Cluster-21327.9140	-3.4757	3.25e-10	9.48776
Cluster-21327.55673	1.497	3.44e-10	9.46348
Cluster-21327.61364	1.2578	3.51e-10	9.45469
Cluster-21327.12054	-2.1997	3.83e-10	9.41688
Cluster-21327.44327	1.3105	3.83e-10	9.41688
Cluster-21327.53263	1.9373	4.78e-10	9.32014
Cluster-21327.50748	1.5784	4.83e-10	9.31585
Cluster-21327.48240	-1.4941	4.88e-10	9.3117
Cluster-21327.55124	1.1209	5.04e-10	9.29748
Cluster-21327.64666	-6.6314	5.24e-10	9.28073
Cluster-21327.17646	-3.9319	6.18e-10	9.20883
Cluster-21327.37080	-1.7124	6.72e-10	9.17292
Cluster-21327.46932	1.2225	6.87e-10	9.16323
Cluster-21327.52049	1.6829	7.26e-10	9.13921
Cluster-21327.20733	-1.1999	7.75e-10	9.11048
Cluster-21327.43949	1.7907	8.08e-10	9.09255
Cluster-21327.51509	-1.473	8.22e-10	9.08502
Cluster-21327.62451	-1.2683	8.71e-10	9.06008
Cluster-21327.9817	-5.7063	8.73e-10	9.05889
Cluster-21327.45161	1.7261	8.99e-10	9.04645
Cluster-21327.51792	1.0792	9.39e-10	9.02716
Cluster-21327.80924	-2.8768	9.64e-10	9.01577
Cluster-21327.42673	1.1958	9.84e-10	9.00685
Cluster-21327.60648	1.3696	9.84e-10	9.00679
Cluster-21327.45696	1.6476	1.05e-09	8.97877
Cluster-21327.54211	2.0321	1.08e-09	8.96791
Cluster-21327.87299	-1.5349	1.13e-09	8.94512
Cluster-21327.40739	-1.3771	1.15e-09	8.94089
Cluster-21327.51228	1.0828	1.15e-09	8.94089
Cluster-21327.26799	-2.3813	1.3e-09	8.88622
Cluster-21327.18353	-4.3995	1.39e-09	8.85574
Cluster-21327.37190	-1.4399	1.42e-09	8.84903
Cluster-21327.58671	-1.3616	1.57e-09	8.80275
Cluster-21327.90787	-4.2086	1.62e-09	8.7907
Cluster-21327.37480	-1.9173	1.65e-09	8.7817
Cluster-21327.51273	1.0859	1.68e-09	8.77415
Cluster-21327.43848	-1.1832	1.84e-09	8.7362
Cluster-21327.46217	-2.2513	2.06e-09	8.68628
Cluster-21327.66309	1.9597	2.06e-09	8.68628
Cluster-21327.35348	-1.5107	2.08e-09	8.68137
Cluster-21327.31416	2.5489	2.21e-09	8.65612
Cluster-21327.85464	-2.3759	2.21e-09	8.65612
Cluster-21327.52771	1.0719	2.25e-09	8.64859
Cluster-21327.10762	-2.1329	2.56e-09	8.59164
Cluster-21327.36533	-2.5962	2.65e-09	8.57698
Cluster-21327.33118	1.4954	2.65e-09	8.57638
Cluster-21327.58221	-1.3541	2.75e-09	8.56016
Cluster-21327.43764	-1.3273	2.82e-09	8.55041
Cluster-21327.10619	-2.0113	2.88e-09	8.54068
Cluster-21327.51466	1.5364	2.88e-09	8.5399
Cluster-21327.47795	-1.3796	2.91e-09	8.53572
Cluster-21327.7956	-8.4353	3.11e-09	8.50679
Cluster-21327.47403	1.2408	3.36e-09	8.47407
Cluster-21327.48267	1.6736	3.49e-09	8.45712
Cluster-21327.49907	-1.3586	3.66e-09	8.43671
Cluster-21327.78450	-2.1125	3.82e-09	8.41839
Cluster-21327.48894	1.6651	3.9e-09	8.40891
Cluster-21327.44404	1.3228	4.01e-09	8.39661
Cluster-21327.50337	1.5525	4.01e-09	8.39661
Cluster-21327.52704	1.2203	4.15e-09	8.38163
Cluster-21327.42728	1.3722	4.26e-09	8.37063
Cluster-21327.43419	2.3872	4.33e-09	8.36361
Cluster-21327.51859	1.0721	4.33e-09	8.36361
Cluster-21327.54774	-1.4644	4.37e-09	8.35929
Cluster-21327.67631	-1.622	4.84e-09	8.31475
Cluster-21327.60692	-1.3244	5.02e-09	8.29953
Cluster-21327.32893	2.8962	5.11e-09	8.29131
Cluster-21327.53249	1.0202	5.23e-09	8.28156
Cluster-21327.24067	-2.1604	5.3e-09	8.27545
Cluster-21327.77061	2.4662	5.36e-09	8.27101
Cluster-21327.78868	-1.0806	5.48e-09	8.2612
Cluster-21327.51459	1.8375	5.78e-09	8.2381
Cluster-21327.51475	1.2245	5.78e-09	8.2381
Cluster-21327.48979	1.422	6.09e-09	8.21555
Cluster-21327.65099	-1.9681	6.27e-09	8.20255
Cluster-21327.58768	3.1958	6.4e-09	8.19394
Cluster-21327.86494	-1.2185	7.33e-09	8.13475
Cluster-21327.43014	-2.6008	7.92e-09	8.10144
Cluster-21327.52395	1.0498	8.18e-09	8.0873
Cluster-21327.49743	-1.1201	8.35e-09	8.07815
Cluster-21327.53152	1.1936	1.05e-08	7.98018
Cluster-21327.48242	-1.1851	1.1e-08	7.96035
Cluster-21327.49779	1.08	1.19e-08	7.92566
Cluster-21327.50256	1.0251	1.28e-08	7.89398
Cluster-21327.8023	-5.7908	1.32e-08	7.88002
Cluster-21327.51824	1.1183	1.32e-08	7.87798
Cluster-21327.46896	2.0021	1.34e-08	7.87157
Cluster-21327.45230	2.0237	1.39e-08	7.85736
Cluster-21327.56434	-1.1803	1.39e-08	7.85736
Cluster-21327.26617	3.5922	1.47e-08	7.83387
Cluster-21327.42594	-1.0432	1.49e-08	7.82705
Cluster-21327.44999	1.4819	1.61e-08	7.79288
Cluster-21327.63233	-1.57	1.68e-08	7.77412
Cluster-21327.57075	1.8172	1.74e-08	7.7593
Cluster-21327.70194	4.5545	1.93e-08	7.71514
Cluster-21327.50513	-1.1741	1.94e-08	7.71283
Cluster-21327.82897	-2.7952	1.94e-08	7.71224
Cluster-21327.50389	-1.436	2.08e-08	7.68288
Cluster-21327.61152	-1.1463	2.14e-08	7.67056
Cluster-21327.67484	-1.6248	2.16e-08	7.6647
Cluster-21327.10600	-8.1425	2.19e-08	7.66013
Cluster-21327.66968	3.2564	2.21e-08	7.65529
Cluster-21327.37078	1.4632	2.33e-08	7.6333
Cluster-21327.50172	2.0971	2.33e-08	7.6333
Cluster-21327.18841	-1.626	2.49e-08	7.60305
Cluster-21327.44032	2.4101	2.51e-08	7.59965
Cluster-21327.53651	1.4091	2.66e-08	7.57474
Cluster-21327.68558	-2.4035	2.77e-08	7.55787
Cluster-21327.34250	-1.9723	2.78e-08	7.55606
Cluster-21327.47298	-1.3511	2.78e-08	7.55606
Cluster-21327.40100	-1.5171	2.86e-08	7.54294
Cluster-21327.48699	1.0493	2.99e-08	7.52462
Cluster-21327.47567	1.0935	3.12e-08	7.50646
Cluster-21327.49893	-1.2516	3.18e-08	7.49697
Cluster-21327.49761	2.1369	3.2e-08	7.49424
Cluster-21327.29285	-1.5733	3.51e-08	7.45449
Cluster-21327.9972	-5.8131	3.55e-08	7.44962
Cluster-21327.53076	1.0054	3.76e-08	7.42444
Cluster-21327.81928	-6.3256	3.81e-08	7.41906
Cluster-21327.78951	1.5092	3.86e-08	7.41323
Cluster-21327.43427	1.9253	4.12e-08	7.38482
Cluster-21327.62207	-1.4269	4.17e-08	7.38011
Cluster-21327.62540	1.2795	4.17e-08	7.38011
Cluster-21327.58321	-1.175	4.23e-08	7.37324
Cluster-21327.14264	-2.0445	4.28e-08	7.36835
Cluster-21327.61874	-1.5094	4.64e-08	7.33328
Cluster-21327.41883	1.5277	4.65e-08	7.33272
Cluster-21327.57676	-2.7867	4.75e-08	7.32354
Cluster-21327.68190	-1.9873	4.87e-08	7.31273
Cluster-21327.76891	-1.4019	4.87e-08	7.31273
Cluster-21327.52296	1.6272	5.03e-08	7.29875
Cluster-21327.51829	1.09	5.1e-08	7.2924
Cluster-21327.49495	1.8513	5.15e-08	7.28793
Cluster-21327.58013	-2.4242	5.68e-08	7.2459
Cluster-21327.45727	-1.5104	5.68e-08	7.24557
Cluster-21327.87077	-2.6193	5.87e-08	7.23149
Cluster-21327.90733	-2.1302	5.88e-08	7.23045
Cluster-21327.51928	1.1972	5.95e-08	7.22575
Cluster-21327.72777	1.4389	6.41e-08	7.1933
Cluster-21327.50664	1.6406	6.71e-08	7.17303
Cluster-21327.71539	-1.441	7.08e-08	7.15014
Cluster-21327.45995	1.6731	7.2e-08	7.1426
Cluster-21327.40878	-1.1866	7.45e-08	7.12772
Cluster-21327.56099	-1.2378	7.6e-08	7.11913
Cluster-21327.49846	1.6383	7.8e-08	7.10813
Cluster-21327.65066	-3.6903	8.25e-08	7.08367
Cluster-21327.84444	-3.1521	8.67e-08	7.06215
Cluster-21327.50230	1.3772	8.96e-08	7.04758
Cluster-5062.0	-8.2964	9.06e-08	7.04307
Cluster-21327.7264	-8.3286	9.15e-08	7.03868
Cluster-21327.11614	-1.3754	9.85e-08	7.00669
Cluster-21327.53392	-3.3402	1e-07	6.99957
Cluster-3248.1	-4.3812	1.06e-07	6.97629
Cluster-21327.21231	-1.7008	1.1e-07	6.95912
Cluster-21327.29198	-1.2509	1.19e-07	6.92391
Cluster-21327.37512	2.846	1.19e-07	6.92391
Cluster-21327.35738	-1.673	1.3e-07	6.88766
Cluster-21327.53264	-1.0903	1.34e-07	6.87309
Cluster-21327.70573	1.9687	1.38e-07	6.86053
Cluster-21327.56508	2.4642	1.4e-07	6.85418
Cluster-21327.38264	3.754	1.41e-07	6.85183
Cluster-21327.61636	1.593	1.43e-07	6.84573
Cluster-21327.51429	1.2023	1.68e-07	6.77562
Cluster-21327.50602	1.0553	1.68e-07	6.77521
Cluster-21327.18485	-4.4812	1.68e-07	6.77366
Cluster-21327.18370	-2.4814	1.71e-07	6.7681
Cluster-21327.90549	2.6829	1.72e-07	6.76397
Cluster-21327.44380	2.4207	1.75e-07	6.75719
Cluster-21327.33097	-2.3846	1.8e-07	6.74572
Cluster-21327.48182	1.5071	1.84e-07	6.7358
Cluster-21327.62192	-6.2477	1.84e-07	6.73426
Cluster-21327.784	4.4172	1.84e-07	6.73426
Cluster-21327.14337	-2.8834	1.88e-07	6.72573
Cluster-21327.52331	1.088	1.89e-07	6.72308
Cluster-21327.17467	-1.624	1.9e-07	6.72074
Cluster-21327.90649	-2.9819	1.91e-07	6.71963
Cluster-21327.56097	1.3018	1.96e-07	6.70715
Cluster-21327.42959	-3.2743	2.02e-07	6.69364
Cluster-21327.89235	-4.7911	2.02e-07	6.69364
Cluster-21327.48050	-1.3211	2.11e-07	6.67508
Cluster-21327.53058	1.4006	2.2e-07	6.65829
Cluster-21327.19258	-1.1499	2.21e-07	6.65467
Cluster-21327.62543	-1.2334	2.43e-07	6.61504
Cluster-21327.45983	1.3467	2.44e-07	6.61348
Cluster-21327.53363	1.5856	2.46e-07	6.6094
Cluster-21327.48617	1.5796	2.48e-07	6.60571
Cluster-21327.40983	-1.8594	2.68e-07	6.57214
Cluster-21327.49776	1.1722	2.71e-07	6.56754
Cluster-21327.40310	-1.3515	3.04e-07	6.51756
Cluster-21327.48136	1.7598	3.04e-07	6.51756
Cluster-21327.50327	1.6164	3.11e-07	6.50693
Cluster-21327.48251	-2.2887	3.23e-07	6.49072
Cluster-21327.46031	-1.1119	3.33e-07	6.47763
Cluster-21327.19339	-3.7088	3.36e-07	6.47327
Cluster-5483.1	-8.1509	3.39e-07	6.47031
Cluster-21327.43411	-1.7785	3.42e-07	6.46606
Cluster-21327.32119	-1.7473	3.53e-07	6.45236
Cluster-21327.50979	1.5574	3.56e-07	6.44896
Cluster-21327.70831	-1.8752	3.59e-07	6.44545
Cluster-21327.56063	-1.8983	3.65e-07	6.43791
Cluster-21327.27551	-1.3584	3.72e-07	6.42946
Cluster-21327.66548	-1.6271	3.83e-07	6.41712
Cluster-21327.49279	1.1904	4.03e-07	6.39441
Cluster-21327.58638	-1.0395	4.04e-07	6.39319
Cluster-21327.45189	1.8953	4.1e-07	6.38772
Cluster-21327.82367	-4.8564	4.22e-07	6.37462
Cluster-21327.81191	-2.8693	4.24e-07	6.37304
Cluster-21327.47322	1.3047	4.35e-07	6.3619
Cluster-21327.36947	1.468	4.46e-07	6.351
Cluster-21327.44722	-1.027	4.49e-07	6.34824
Cluster-21327.12067	-5.5067	4.57e-07	6.33994
Cluster-21327.48159	1.5624	4.76e-07	6.32259
Cluster-21327.47066	-1.3035	4.81e-07	6.31824
Cluster-21327.37334	2.1042	4.81e-07	6.318
Cluster-21327.40898	-1.6327	4.85e-07	6.31386
Cluster-21327.56867	1.365	5.21e-07	6.28317
Cluster-21327.41375	-1.1368	5.39e-07	6.26836
Cluster-21327.9156	-7.9035	5.41e-07	6.2672
Cluster-21327.50682	1.4468	5.65e-07	6.24778
Cluster-21327.48248	-1.4765	5.68e-07	6.24538
Cluster-21327.39004	-1.2907	5.74e-07	6.24091
Cluster-21327.62957	-2.3557	5.94e-07	6.22602
Cluster-21327.10100	-8.5288	6.02e-07	6.22071
Cluster-21327.9093	-3.3454	6.02e-07	6.22071
Cluster-21327.37523	1.3302	6.16e-07	6.21039
Cluster-21327.55002	2.0512	6.24e-07	6.20459
Cluster-21327.2810	-3.141	6.26e-07	6.20365
Cluster-21327.214	2.5198	6.35e-07	6.19694
Cluster-21327.59368	1.5748	6.37e-07	6.19583
Cluster-21327.64357	-1.0839	6.41e-07	6.19284
Cluster-21327.88301	-8.4371	6.44e-07	6.19119
Cluster-21327.41813	-1.764	6.67e-07	6.17584
Cluster-21327.48266	1.3055	6.84e-07	6.16494
Cluster-21327.45879	-1.241	7.01e-07	6.15416
Cluster-21327.47527	1.1522	7.35e-07	6.13393
Cluster-21327.38245	1.4833	7.71e-07	6.11269
Cluster-21327.39235	1.708	7.91e-07	6.10166
Cluster-21327.27385	-4.5025	8.13e-07	6.08979
Cluster-21327.52449	1.836	8.53e-07	6.06903
Cluster-21327.25274	2.6529	8.61e-07	6.06488
Cluster-21327.3307	-2.8276	8.62e-07	6.06448
Cluster-21327.17429	-2.5478	8.68e-07	6.06158
Cluster-21327.74960	-2.5002	8.78e-07	6.05663
Cluster-21327.70394	4.2914	8.93e-07	6.04921
Cluster-21327.77076	-2.2636	9.2e-07	6.03612
Cluster-21327.51118	1.3922	9.29e-07	6.03205
Cluster-21327.58776	2.0255	9.35e-07	6.02912
Cluster-21327.31800	-1.2807	1e-06	5.999
Cluster-21327.16571	-2.1195	1.06e-06	5.97298
Cluster-21327.46537	1.8359	1.07e-06	5.96875
Cluster-21327.9064	-3.4464	1.08e-06	5.96799
Cluster-21327.53305	1.8097	1.1e-06	5.95809
Cluster-21327.21648	-2.0854	1.1e-06	5.95719
Cluster-21327.55522	1.7591	1.17e-06	5.93096
Cluster-21327.41851	-8.5519	1.18e-06	5.92782
Cluster-21327.43977	1.0457	1.22e-06	5.91332
Cluster-21327.54425	1.238	1.23e-06	5.91137
Cluster-21327.48447	1.41	1.24e-06	5.90626
Cluster-21327.46816	-1.2279	1.27e-06	5.89781
Cluster-5778.0	-7.9013	1.28e-06	5.89238
Cluster-21327.34879	1.0189	1.29e-06	5.88992
Cluster-21327.53005	2.3617	1.31e-06	5.88353
Cluster-21327.53336	1.1453	1.31e-06	5.88353
Cluster-21327.90617	2.7061	1.33e-06	5.87641
Cluster-21327.48661	-1.0029	1.33e-06	5.87638
Cluster-21327.17448	-2.1506	1.34e-06	5.87183
Cluster-21327.15889	1.8002	1.36e-06	5.86509
Cluster-21327.69792	1.2649	1.37e-06	5.86284
Cluster-21327.49958	2.0024	1.42e-06	5.84722
Cluster-21327.68808	-1.8675	1.45e-06	5.83812
Cluster-21327.44978	-1.1709	1.46e-06	5.83473
Cluster-21327.81349	-3.3725	1.48e-06	5.83088
Cluster-21327.18727	-7.7703	1.48e-06	5.82991
Cluster-21327.18189	-8.2406	1.51e-06	5.82143
Cluster-21327.32110	1.0384	1.58e-06	5.80211
Cluster-21327.32866	-1.465	1.61e-06	5.79423
Cluster-21327.40479	1.3298	1.63e-06	5.78709
Cluster-21327.83360	-1.6094	1.64e-06	5.78394
Cluster-21327.51154	1.5967	1.68e-06	5.77534
Cluster-21327.43659	-3.0166	1.7e-06	5.77037
Cluster-21327.43924	3.1706	1.7e-06	5.77022
Cluster-21327.38512	1.0513	1.7e-06	5.76876
Cluster-21327.43410	1.6602	1.71e-06	5.76596
Cluster-21327.54049	1.4229	1.71e-06	5.76596
Cluster-21327.47620	2.8415	1.72e-06	5.76422
Cluster-21327.68563	-2.4836	1.78e-06	5.74941
Cluster-21327.32933	-1.9821	1.78e-06	5.74861
Cluster-21327.44678	-1.0256	1.85e-06	5.73365
Cluster-21327.10677	-2.4245	1.88e-06	5.72568
Cluster-21327.33779	-1.2649	1.94e-06	5.71211
Cluster-21327.41617	-1.0484	1.97e-06	5.70448
Cluster-21327.65459	-2.7979	1.98e-06	5.70323
Cluster-21327.68678	-1.9054	1.99e-06	5.7022
Cluster-21327.77773	-2.3178	2e-06	5.69825
Cluster-21327.59887	2.4034	2.1e-06	5.67739
Cluster-21327.48213	-1.2916	2.1e-06	5.67722
Cluster-21327.51882	1.5487	2.14e-06	5.66873
Cluster-21327.57929	1.12	2.14e-06	5.66873
Cluster-21327.8753	-1.3344	2.16e-06	5.66531
Cluster-21327.62443	-2.8702	2.18e-06	5.66107
Cluster-21327.9014	-5.9662	2.21e-06	5.65584
Cluster-21327.47025	1.5673	2.21e-06	5.65494
Cluster-21327.95555	2.5921	2.21e-06	5.65494
Cluster-21327.52698	1.6052	2.26e-06	5.64631
Cluster-21327.1951	-5.2664	2.27e-06	5.64476
Cluster-21327.21339	-4.9939	2.27e-06	5.64476
Cluster-21327.40714	1.0225	2.35e-06	5.62816
Cluster-21327.38956	-1.5584	2.53e-06	5.59655
Cluster-21327.62932	1.3699	2.53e-06	5.5964
Cluster-4415.0	-7.5628	2.55e-06	5.59375
Cluster-21327.59092	-1.1157	2.56e-06	5.59113
Cluster-21327.55680	-1.5426	2.62e-06	5.58226
Cluster-21327.8319	-7.9082	2.66e-06	5.57556
Cluster-21270.0	-4.7494	2.7e-06	5.56883
Cluster-21327.37591	1.1382	2.8e-06	5.55337
Cluster-21327.32817	1.9593	2.81e-06	5.55176
Cluster-21327.51913	1.1865	2.82e-06	5.55034
Cluster-21327.56995	3.4907	2.96e-06	5.529
Cluster-21327.87397	-7.3014	2.96e-06	5.529
Cluster-21327.39684	-1.2522	2.96e-06	5.52888
Cluster-21327.46561	1.6125	2.96e-06	5.52827
Cluster-21327.26291	1.8306	3e-06	5.5232
Cluster-4367.1	-8.2023	3e-06	5.5232
Cluster-21327.18366	-2.2204	3.09e-06	5.50963
Cluster-21327.57512	1.2628	3.13e-06	5.50441
Cluster-21327.54235	2.3006	3.16e-06	5.50097
Cluster-21327.84173	-5.0201	3.27e-06	5.48482
Cluster-21327.32925	-1.1621	3.38e-06	5.47097
Cluster-21327.27129	1.4593	3.39e-06	5.46992
Cluster-21327.46614	-1.151	3.39e-06	5.46992
Cluster-21327.47757	1.2106	3.39e-06	5.46992
Cluster-21327.54683	1.4107	3.39e-06	5.46992
Cluster-21327.61585	1.4882	3.39e-06	5.46919
Cluster-21327.82745	-2.7849	3.41e-06	5.46693
Cluster-21327.8305	-6.5305	3.41e-06	5.46693
Cluster-21327.60758	1.8988	3.46e-06	5.46128
Cluster-21327.45724	1.4483	3.75e-06	5.42585
Cluster-21327.54826	-1.7673	3.83e-06	5.41722
Cluster-21327.51160	1.0068	3.94e-06	5.40453
Cluster-21327.37900	-1.1759	4.01e-06	5.397
Cluster-18479.0	-7.6212	4.23e-06	5.37327
Cluster-21327.47333	-2.2087	4.24e-06	5.3724
Cluster-21327.36523	-1.3314	4.28e-06	5.36893
Cluster-21327.85091	-2.0443	4.55e-06	5.34211
Cluster-21327.56493	-1.0679	4.57e-06	5.33989
Cluster-21327.45491	1.2424	4.59e-06	5.33791
Cluster-21327.46623	2.1423	4.65e-06	5.33286
Cluster-21327.48824	-1.5251	4.84e-06	5.3155
Cluster-21327.45308	1.2339	4.9e-06	5.3098
Cluster-21327.55476	-1.8929	4.91e-06	5.30877
Cluster-21327.31809	1.1151	5.05e-06	5.2969
Cluster-21327.33844	-1.2781	5.16e-06	5.28733
Cluster-21327.55991	1.0144	5.18e-06	5.28537
Cluster-21327.10801	-2.1634	5.19e-06	5.28477
Cluster-21327.70219	-1.4523	5.57e-06	5.25421
Cluster-21327.59865	1.7709	5.68e-06	5.24577
Cluster-21327.32788	-2.2315	5.84e-06	5.23362
Cluster-21327.31054	1.2292	5.97e-06	5.22403
Cluster-21327.48140	1.1786	6.28e-06	5.20199
Cluster-21327.36421	-1.2582	6.48e-06	5.18835
Cluster-21327.18187	-2.1836	6.56e-06	5.18306
Cluster-21327.53544	1.0258	6.71e-06	5.17329
Cluster-36381.0	-5.0443	6.8e-06	5.16718
Cluster-21327.81106	-3.7605	7.03e-06	5.15304
Cluster-21327.87198	-3.1512	7.13e-06	5.14686
Cluster-21327.95559	2.9942	7.34e-06	5.13415
Cluster-21327.19368	-2.5078	7.47e-06	5.12673
Cluster-21327.21354	-1.8893	7.5e-06	5.12506
Cluster-21327.94954	3.1262	7.52e-06	5.12363
Cluster-21327.70009	1.3852	7.74e-06	5.11113
Cluster-21327.65455	1.8257	7.83e-06	5.10628
Cluster-21327.10041	-7.5628	7.96e-06	5.09891
Cluster-21327.9811	-3.4721	7.96e-06	5.09891
Cluster-21327.49375	-1.7315	8.09e-06	5.09182
Cluster-21327.51937	1.2678	8.14e-06	5.08941
Cluster-21327.52949	-1.3734	8.22e-06	5.08527
Cluster-21327.50820	1.0641	8.4e-06	5.07561
Cluster-21327.33022	-1.526	8.42e-06	5.07447
Cluster-21327.40751	-1.0636	8.68e-06	5.06139
Cluster-21327.42176	1.7038	9.05e-06	5.04357
Cluster-21327.51023	1.0709	9.16e-06	5.03828
Cluster-34023.0	7.7147	9.34e-06	5.0295
Cluster-21327.80731	-1.2573	9.72e-06	5.01237
Cluster-21327.1207	-3.7188	1e-05	4.99974
Cluster-4459.0	-7.3104	1.03e-05	4.9886
Cluster-21327.46637	1.138	1.03e-05	4.98607
Cluster-21327.44370	1.9298	1.08e-05	4.96489
Cluster-21327.51338	1.9593	1.08e-05	4.96489
Cluster-21327.50049	-1.0176	1.09e-05	4.96433
Cluster-21327.54242	1.2	1.09e-05	4.96118
Cluster-21327.53660	1.0628	1.1e-05	4.95739
Cluster-21327.29938	1.9045	1.12e-05	4.94896
Cluster-21327.45339	1.1251	1.13e-05	4.94761
Cluster-21327.8939	-6.8867	1.13e-05	4.94761
Cluster-21327.53307	1.1962	1.13e-05	4.9452
Cluster-21327.35907	1.1389	1.16e-05	4.93412
Cluster-21327.44677	-2.4322	1.16e-05	4.93412
Cluster-21327.49021	1.7476	1.17e-05	4.93297
Cluster-21327.52505	1.354	1.19e-05	4.92431
Cluster-21327.61881	1.0562	1.22e-05	4.91525
Cluster-35787.0	-3.9736	1.22e-05	4.914
Cluster-21327.41730	-1.2979	1.25e-05	4.90389
Cluster-4443.0	-7.3933	1.25e-05	4.90347
Cluster-21327.62623	-1.2493	1.25e-05	4.90212
Cluster-21327.7401	-5.6946	1.26e-05	4.89949
Cluster-21327.68557	-2.3177	1.26e-05	4.89894
Cluster-21327.39014	-1.4295	1.28e-05	4.89286
Cluster-21327.51232	-1.1123	1.3e-05	4.88542
Cluster-5748.0	-7.9158	1.31e-05	4.8828
Cluster-21327.8799	-6.7401	1.31e-05	4.88276
Cluster-21327.52666	-1.3591	1.35e-05	4.86883
Cluster-21327.80528	-3.6774	1.37e-05	4.86198
Cluster-21327.52813	1.0011	1.38e-05	4.86072
Cluster-21327.51437	1.2081	1.38e-05	4.86028
Cluster-21327.33712	-1.6317	1.4e-05	4.85465
Cluster-21327.60665	1.2549	1.43e-05	4.84384
Cluster-21327.50942	1.0499	1.43e-05	4.84372
Cluster-21327.43624	-1.3802	1.45e-05	4.83854
Cluster-21327.18786	-7.254	1.5e-05	4.82501
Cluster-21327.81086	-1.2521	1.5e-05	4.82484
Cluster-6107.0	-7.6185	1.54e-05	4.81152
Cluster-21327.58407	1.6737	1.55e-05	4.81085
Cluster-21327.51603	1.2157	1.56e-05	4.80799
Cluster-21327.58615	1.7061	1.57e-05	4.80366
Cluster-21327.34823	1.217	1.6e-05	4.79713
Cluster-21327.10673	-4.2189	1.61e-05	4.7928
Cluster-21327.50588	1.0869	1.65e-05	4.7816
Cluster-21327.70956	1.2479	1.66e-05	4.78018
Cluster-21327.16605	-2.0732	1.76e-05	4.75557
Cluster-21327.11779	-7.3641	1.77e-05	4.7521
Cluster-21327.51706	1.0863	1.78e-05	4.75075
Cluster-21327.67188	-1.3021	1.82e-05	4.74019
Cluster-21327.51825	1.608	1.84e-05	4.7348
Cluster-21327.44858	1.0102	1.85e-05	4.73391
Cluster-21327.50961	1.3056	1.88e-05	4.72589
Cluster-21327.89255	-4.4172	1.89e-05	4.72273
Cluster-21327.42314	-1.4073	1.97e-05	4.70459
Cluster-21327.80806	-1.5962	1.97e-05	4.70459
Cluster-21327.40961	1.2953	2e-05	4.69936
Cluster-21327.31816	-1.2915	2e-05	4.69812
Cluster-21327.20764	-4.5328	2.06e-05	4.68544
Cluster-21327.56587	1.0287	2.06e-05	4.68544
Cluster-21327.88319	-7.34	2.07e-05	4.68338
Cluster-21327.34506	-1.1458	2.13e-05	4.67191
Cluster-21327.45850	1.0975	2.17e-05	4.6628
Cluster-21327.41443	-3.1357	2.18e-05	4.66077
Cluster-21327.32260	1.3645	2.23e-05	4.65166
Cluster-21327.60027	2.6299	2.23e-05	4.65166
Cluster-21327.63941	1.3971	2.23e-05	4.65166
Cluster-21327.56102	-1.1092	2.24e-05	4.64923
Cluster-25106.0	-5.8026	2.26e-05	4.64653
Cluster-21327.46735	1.3688	2.27e-05	4.64401
Cluster-21327.52533	-1.1322	2.27e-05	4.64396
Cluster-18248.0	-7.7401	2.3e-05	4.63737
Cluster-21327.50907	1.0334	2.35e-05	4.6283
Cluster-21327.58219	2.0561	2.38e-05	4.62339
Cluster-21327.7398	-7.1405	2.39e-05	4.62175
Cluster-21327.34332	-3.6409	2.45e-05	4.61108
Cluster-4438.0	-7.1469	2.52e-05	4.59846
Cluster-4695.0	-7.9893	2.54e-05	4.59544
Cluster-21327.61800	1.4785	2.55e-05	4.59326
Cluster-21327.11268	-3.6662	2.62e-05	4.58167
Cluster-21327.49286	-1.1891	2.67e-05	4.57412
Cluster-21327.37307	1.6655	2.69e-05	4.57064
Cluster-21327.8841	-4.0765	2.74e-05	4.56193
Cluster-21327.57953	1.0284	2.83e-05	4.54883
Cluster-21327.43884	1.0385	2.84e-05	4.54719
Cluster-21327.88799	-3.4328	2.84e-05	4.54719
Cluster-21327.90572	-6.9498	2.94e-05	4.53146
Cluster-21327.2136	-7.3797	2.99e-05	4.52469
Cluster-21327.17411	-1.6946	3.01e-05	4.52116
Cluster-21327.59053	-1.3589	3.03e-05	4.51831
Cluster-21327.90569	-7.1818	3.04e-05	4.51753
Cluster-21327.55554	1.5434	3.05e-05	4.51597
Cluster-24903.0	-2.197	3.05e-05	4.51567
Cluster-21327.51679	2.9985	3.06e-05	4.51476
Cluster-21327.10150	-7.7016	3.11e-05	4.50787
Cluster-21327.59167	1.507	3.12e-05	4.50562
Cluster-21327.5702	-7.1148	3.14e-05	4.50321
Cluster-21327.69643	1.9792	3.2e-05	4.4942
Cluster-21327.52723	1.5111	3.21e-05	4.49406
Cluster-21327.9211	-2.3551	3.21e-05	4.49406
Cluster-5150.0	-7.4092	3.3e-05	4.48114
Cluster-21327.45286	-1.3177	3.33e-05	4.47789
Cluster-21327.87323	-1.5611	3.34e-05	4.47581
Cluster-21327.65491	-2.0415	3.37e-05	4.47281
Cluster-21327.54181	-1.2118	3.38e-05	4.47165
Cluster-19241.0	-7.6782	3.41e-05	4.46778
Cluster-21327.44458	2.7596	3.42e-05	4.46538
Cluster-21327.48634	1.2043	3.43e-05	4.4652
Cluster-4972.0	-7.5017	3.55e-05	4.44971
Cluster-21327.53695	1.6688	3.55e-05	4.44949
Cluster-21327.7516	-2.4346	3.55e-05	4.44949
Cluster-21327.87528	-3.5435	3.61e-05	4.4422
Cluster-21327.20330	-1.8722	3.75e-05	4.42649
Cluster-21327.79852	-1.6547	3.78e-05	4.42259
Cluster-21327.9937	-5.4022	3.85e-05	4.41456
Cluster-21327.41403	3.7349	3.91e-05	4.40735
Cluster-6198.0	-7.5476	3.98e-05	4.39972
Cluster-21327.46242	1.1382	4.07e-05	4.3905
Cluster-21327.21916	-2.5744	4.23e-05	4.37364
Cluster-21327.33005	-1.6693	4.23e-05	4.37343
Cluster-21327.46701	1.3529	4.25e-05	4.37189
Cluster-21327.67787	1.8582	4.25e-05	4.37121
Cluster-21327.42620	-1.4294	4.41e-05	4.35539
Cluster-21327.42920	1.5476	4.45e-05	4.35124
Cluster-14477.0	-6.9095	4.47e-05	4.34938
Cluster-21327.9704	-2.9905	4.49e-05	4.34809
Cluster-21327.9887	-2.9906	4.53e-05	4.34418
Cluster-21327.53456	1.7965	4.54e-05	4.34269
Cluster-21327.9380	-6.7826	4.54e-05	4.34269
Cluster-21327.9102	-6.9222	4.56e-05	4.34087
Cluster-21327.87220	-7.6349	4.64e-05	4.33313
Cluster-21327.80770	-6.2534	4.65e-05	4.33263
Cluster-21327.48284	1.3319	4.73e-05	4.32541
Cluster-21327.39542	-1.6257	4.8e-05	4.31844
Cluster-21327.44206	-1.686	4.87e-05	4.3129
Cluster-21327.60663	-1.3478	4.87e-05	4.3129
Cluster-21327.63408	-1.0581	5.02e-05	4.29945
Cluster-21327.14986	-7.712	5.03e-05	4.29882
Cluster-21327.33039	-1.2011	5.03e-05	4.29835
Cluster-21327.51832	-1.0367	5.03e-05	4.29835
Cluster-21327.12654	-4.8989	5.03e-05	4.2981
Cluster-21327.49431	1.0325	5.09e-05	4.29344
Cluster-21327.45197	4.8569	5.14e-05	4.28932
Cluster-21327.88467	-6.6952	5.15e-05	4.28796
Cluster-21327.55351	2.5116	5.26e-05	4.27922
Cluster-21327.47147	1.7125	5.27e-05	4.27835
Cluster-19454.0	-6.4081	5.28e-05	4.27697
Cluster-21327.9889	-2.8053	5.45e-05	4.26368
Cluster-21327.9876	-4.0135	5.49e-05	4.26008
Cluster-21327.44210	-1.2316	5.56e-05	4.25532
Cluster-21327.22558	-2.5683	5.65e-05	4.24794
Cluster-13814.0	-6.9718	5.86e-05	4.23224
Cluster-21327.54974	-1.4703	5.94e-05	4.22604
Cluster-21327.45920	2.5961	6.01e-05	4.2211
Cluster-21327.88409	-2.6479	6.06e-05	4.21743
Cluster-4910.0	-7.0417	6.09e-05	4.21558
Cluster-21327.82365	-6.8645	6.13e-05	4.21256
Cluster-21327.60650	1.0691	6.16e-05	4.21039
Cluster-21327.25273	2.7949	6.2e-05	4.20772
Cluster-21327.72193	-1.6175	6.2e-05	4.20772
Cluster-21327.57654	-2.1113	6.42e-05	4.19274
Cluster-21327.57659	-1.1681	6.65e-05	4.17739
Cluster-21327.63099	-1.0081	6.7e-05	4.17383
Cluster-21327.39304	-1.1382	6.75e-05	4.1709
Cluster-21327.30356	1.0094	6.84e-05	4.16526
Cluster-21327.41803	-1.0497	6.85e-05	4.16437
Cluster-21327.69345	-1.2661	6.92e-05	4.15988
Cluster-36020.1	4.1355	7.25e-05	4.13963
Cluster-21327.18423	-1.0919	7.25e-05	4.1394
Cluster-21327.9117	-9.1291	7.32e-05	4.13531
Cluster-32781.0	-4.474	7.32e-05	4.13531
Cluster-21327.50862	1.38	7.33e-05	4.1348
Cluster-21327.20945	-1.7085	7.65e-05	4.11636
Cluster-21327.44546	1.1378	7.66e-05	4.11567
Cluster-21327.70079	2.6946	7.67e-05	4.11498
Cluster-21327.9339	-6.963	7.74e-05	4.11142
Cluster-4486.0	-7.4915	7.86e-05	4.10446
Cluster-21327.58806	1.3276	7.99e-05	4.09737
Cluster-21327.80596	-1.087	8.05e-05	4.09417
Cluster-21327.44653	1.0485	8.05e-05	4.09399
Cluster-16051.0	-4.6336	8.12e-05	4.09041
Cluster-21327.59501	-1.5185	8.18e-05	4.08731
Cluster-21327.39812	2.0316	8.21e-05	4.08541
Cluster-21327.31803	-1.172	8.55e-05	4.06803
Cluster-21327.51917	1.4437	8.61e-05	4.06517
Cluster-21327.42093	1.042	8.7e-05	4.0605
Cluster-21327.24493	-2.7621	8.82e-05	4.05438
Cluster-21327.66278	1.1851	8.82e-05	4.05438
Cluster-21327.49404	1.4392	8.91e-05	4.05009
Cluster-21327.78592	-7.0459	9e-05	4.04598
Cluster-16181.0	-7.3798	9.04e-05	4.044
Cluster-21327.61647	1.8667	9.12e-05	4.03993
Cluster-21327.52499	1.0411	9.19e-05	4.03676
Cluster-21327.81103	-1.7923	9.28e-05	4.03241
Cluster-21327.7555	-7.5901	9.3e-05	4.0317
Cluster-21327.68763	-2.0155	9.31e-05	4.03116
Cluster-21327.66157	1.4091	9.34e-05	4.02945
Cluster-21327.53424	1.3331	9.35e-05	4.0291
Cluster-21327.16088	-4.2933	9.47e-05	4.02374
Cluster-21327.39367	2.3041	9.7e-05	4.01314
Cluster-15940.0	-4.8533	9.7e-05	4.01312
Cluster-21327.53033	1.0049	9.83e-05	4.00753
Cluster-21327.65579	2.7053	0.0001007	3.99697
Cluster-21327.49915	1.1157	0.0001025	3.98928
Cluster-21327.73697	-5.1749	0.00010454	3.98072
Cluster-5574.0	-7.4095	0.00010536	3.97732
Cluster-21327.67149	-2.2409	0.00010637	3.97318
Cluster-21327.88478	-4.8202	0.00010664	3.97208
Cluster-21327.90238	-6.9526	0.00010719	3.96985
Cluster-21327.65778	-1.4597	0.00010838	3.96505
Cluster-21327.74751	1.4166	0.00011057	3.95636
Cluster-4485.0	-7.6482	0.00011057	3.95636
Cluster-21327.26813	-1.4424	0.00011276	3.94784
Cluster-21327.59709	1.5342	0.00011333	3.94566
Cluster-21327.8780	-7.1969	0.00011487	3.93979
Cluster-21327.58765	3.0029	0.00011525	3.93836
Cluster-21327.48880	1.058	0.0001171	3.93144
Cluster-21327.34571	-1.4136	0.00011923	3.92361
Cluster-21327.53811	1.1809	0.00011934	3.92321
Cluster-21327.80553	-1.3602	0.00012041	3.91934
Cluster-21327.62661	-1.4428	0.00012384	3.90714
Cluster-21327.43814	1.5235	0.00012454	3.90469
Cluster-21327.24859	-4.6332	0.00012497	3.90319
Cluster-21327.65457	-1.4274	0.00012629	3.89863
Cluster-21327.50121	1.0336	0.00012713	3.89575
Cluster-21327.27509	-1.2279	0.00013498	3.86973
Cluster-13565.0	-6.0086	0.00013714	3.86284
Cluster-21327.10374	-7.1933	0.00014571	3.83651
Cluster-21327.43899	1.343	0.00014571	3.83651
Cluster-21327.9606	-7.2289	0.00014675	3.83342
Cluster-11246.0	-6.4299	0.00014848	3.82833
Cluster-5920.0	-6.9354	0.0001488	3.8274
Cluster-21327.42267	1.8451	0.00015174	3.8189
Cluster-21327.18345	-3.4845	0.0001522	3.81759
Cluster-21327.8192	-2.4934	0.0001522	3.81759
Cluster-21327.30886	1.5178	0.00015232	3.81724
Cluster-21327.35100	1.5178	0.00015232	3.81724
Cluster-21327.30682	-1.9313	0.00015274	3.81605
Cluster-21327.17497	-8.9765	0.00015324	3.81463
Cluster-21327.72134	-1.7882	0.0001558	3.80743
Cluster-21327.12203	1.2909	0.00015859	3.79972
Cluster-21327.54517	2.288	0.00015859	3.79972
Cluster-21327.9525	-2.421	0.00015859	3.79972
Cluster-21327.63542	1.5934	0.00016077	3.79379
Cluster-21327.12775	-2.4102	0.00016103	3.79309
Cluster-21327.83092	-4.089	0.00016182	3.79097
Cluster-21327.7366	-1.7511	0.00016663	3.77825
Cluster-21327.52738	-1.7232	0.00016699	3.77731
Cluster-21327.57828	-4.8819	0.00016723	3.77669
Cluster-5478.0	-7.2815	0.00016828	3.77397
Cluster-21327.33007	-1.746	0.00016903	3.77204
Cluster-21327.52228	1.5674	0.00017046	3.76838
Cluster-15962.0	-6.8	0.00017447	3.75828
Cluster-21327.51428	-1.1498	0.00017499	3.75699
Cluster-21327.76736	2.0798	0.000175	3.75696
Cluster-21327.8188	-7.0751	0.00017673	3.75269
Cluster-21327.53819	1.5367	0.00017696	3.75212
Cluster-21327.44081	1.2877	0.00018122	3.74179
Cluster-21327.50507	-4.6148	0.00018235	3.73909
Cluster-21327.30825	-1.0605	0.00018338	3.73665
Cluster-21327.83715	-1.935	0.00018422	3.73466
Cluster-21327.61395	1.222	0.00018435	3.73436
Cluster-4559.0	-6.8987	0.00018435	3.73436
Cluster-21327.65529	1.004	0.00018749	3.72702
Cluster-21327.65962	2.1585	0.00018848	3.72473
Cluster-21327.81269	-1.6027	0.00018983	3.72164
Cluster-21327.63181	1.0934	0.00019212	3.71643
Cluster-21327.24231	-1.2631	0.00019336	3.71363
Cluster-21327.95273	-2.4736	0.00019336	3.71363
Cluster-21327.56214	2.562	0.00019341	3.71352
Cluster-21327.55196	-1.0867	0.00019407	3.71204
Cluster-21327.75981	2.1283	0.0001952	3.70952
Cluster-21327.51210	1.2036	0.00019574	3.70832
Cluster-21327.62914	1.9138	0.00019574	3.70832
Cluster-21327.9918	-5.2192	0.00019674	3.70611
Cluster-21327.40785	1.4803	0.00019692	3.70571
Cluster-21327.40957	1.3071	0.00020293	3.69265
Cluster-21327.54360	1.0912	0.00020293	3.69265
Cluster-21327.62600	1.0002	0.00020683	3.68439
Cluster-21327.10672	-6.1258	0.00020752	3.68294
Cluster-21327.96468	-1.9692	0.00020752	3.68294
Cluster-21327.48347	-1.6193	0.00020989	3.67801
Cluster-21327.11123	1.9538	0.00021031	3.67714
Cluster-21327.34833	1.4449	0.00021357	3.67046
Cluster-21327.34033	1.2621	0.00021407	3.66944
Cluster-21327.52961	1.498	0.00021503	3.6675
Cluster-21327.76317	7.3201	0.00022182	3.654
Cluster-21327.47821	-1.4174	0.00022434	3.64909
Cluster-21327.21584	3.1533	0.00022435	3.64907
Cluster-21327.16296	-1.1512	0.00022901	3.64015
Cluster-21327.10038	-1.4773	0.00023017	3.63795
Cluster-21327.34927	-1.1716	0.00023017	3.63795
Cluster-21327.53483	1.2598	0.00023296	3.63272
Cluster-21327.62974	1.997	0.00023382	3.63112
Cluster-21327.60001	1.5406	0.0002344	3.63004
Cluster-18533.0	-6.7962	0.00023739	3.62454
Cluster-21327.43625	-1.1581	0.00023829	3.62289
Cluster-21327.30760	1.2322	0.00023831	3.62286
Cluster-21327.54424	-1.3694	0.00024118	3.61766
Cluster-21327.58845	1.4772	0.00024353	3.61345
Cluster-21327.89121	-6.8499	0.00024368	3.61318
Cluster-21327.33533	3.7484	0.00024648	3.60822
Cluster-21327.88088	-5.1376	0.00024793	3.60567
Cluster-21327.72375	-3.0685	0.000249	3.6038
Cluster-21327.34378	2.4614	0.00025047	3.60124
Cluster-21327.44788	-1.2025	0.00025102	3.60029
Cluster-21327.847	-8.7723	0.0002515	3.59946
Cluster-21327.50600	1.0833	0.00025294	3.59698
Cluster-21327.9151	-6.8992	0.000254	3.59517
Cluster-21327.14685	-6.5309	0.00025526	3.59302
Cluster-21327.31230	-3.0166	0.00025722	3.5897
Cluster-21327.23113	-1.4107	0.00025782	3.58868
Cluster-21327.48006	1.2027	0.000258	3.58838
Cluster-21327.75694	-3.7103	0.00026207	3.58158
Cluster-21327.81142	5.4294	0.00026704	3.57342
Cluster-21327.47457	1.5029	0.00026828	3.57141
Cluster-21327.53417	1.0098	0.0002693	3.56976
Cluster-21327.56065	2.1181	0.0002699	3.5688
Cluster-21327.25525	-1.1719	0.00027069	3.56753
Cluster-5458.0	-7.1981	0.00027183	3.5657
Cluster-21327.59317	-1.0323	0.00027209	3.56529
Cluster-21327.45049	-4.2272	0.00027229	3.56497
Cluster-21327.48236	2.9044	0.00027316	3.56358
Cluster-3092.1	-5.5848	0.00027681	3.55782
Cluster-21327.18780	-6.705	0.00028166	3.55027
Cluster-21327.7775	-7.1861	0.000283	3.54821
Cluster-21327.57077	1.3314	0.00028757	3.54126
Cluster-21327.68113	-2.6132	0.00029727	3.52685
Cluster-21327.43658	-1.8541	0.00029895	3.5244
Cluster-6316.0	-6.9185	0.00029906	3.52424
Cluster-21327.31736	1.2119	0.0002999	3.52302
Cluster-21327.13079	1.3411	0.00030113	3.52125
Cluster-21327.49768	1.6359	0.00030605	3.51421
Cluster-21327.50055	1.4052	0.00030605	3.51421
Cluster-21327.7384	-5.3774	0.00030605	3.51421
Cluster-21327.1133	-2.75	0.00031132	3.50679
Cluster-5826.0	-7.1968	0.00031203	3.5058
Cluster-21327.2982	2.6716	0.00031263	3.50497
Cluster-21327.11693	-4.3027	0.00031266	3.50493
Cluster-6193.0	-7.1884	0.00031285	3.50466
Cluster-21327.55762	1.0323	0.00031601	3.5003
Cluster-21327.92267	3.0043	0.00031612	3.50015
Cluster-21327.67884	2.3036	0.00031963	3.49535
Cluster-21327.88493	-2.6714	0.0003278	3.48439
Cluster-21327.58383	1.0082	0.0003298	3.48175
Cluster-21327.61700	-1.4181	0.00033053	3.48079
Cluster-21327.56866	1.4758	0.00033275	3.47788
Cluster-21327.8418	-6.8241	0.00033307	3.47746
Cluster-21327.72966	-1.5494	0.0003405	3.46788
Cluster-21327.53953	1.0806	0.00034287	3.46487
Cluster-19972.0	-4.9359	0.00034599	3.46094
Cluster-21327.82062	-1.7295	0.00034599	3.46094
Cluster-31092.0	-6.6576	0.00034695	3.45973
Cluster-21327.62758	2.6988	0.00035796	3.44617
Cluster-13263.0	-6.4045	0.00035869	3.44528
Cluster-21327.20946	-1.8948	0.00036258	3.4406
Cluster-21327.38974	1.2746	0.00036309	3.43999
Cluster-21327.47959	1.0613	0.00036309	3.43999
Cluster-21327.82458	-7.3338	0.00037792	3.4226
Cluster-21327.17274	-3.747	0.0003782	3.42228
Cluster-21327.32997	2.1278	0.00038151	3.41849
Cluster-21327.80641	-3.9177	0.00038151	3.41849
Cluster-21327.50641	1.128	0.00038471	3.41487
Cluster-21327.71158	5.9136	0.00038591	3.41351
Cluster-21327.64146	1.4768	0.0003911	3.40771
Cluster-21327.39608	1.622	0.00039286	3.40576
Cluster-21327.34493	2.6152	0.00039301	3.4056
Cluster-21327.42048	1.1456	0.0003962	3.40209
Cluster-21327.80668	-5.2881	0.0003962	3.40209
Cluster-21327.54786	1.5625	0.00039633	3.40194
Cluster-21327.61121	-1.0784	0.00040772	3.38964
Cluster-14142.0	-6.2	0.00040868	3.38862
Cluster-21327.9986	-6.6349	0.00040932	3.38794
Cluster-21327.9044	-7.032	0.00041349	3.38353
Cluster-21327.45120	1.1182	0.0004177	3.37914
Cluster-21327.31539	-1.116	0.00041899	3.3778
Cluster-21327.21183	-1.5551	0.00042575	3.37085
Cluster-21327.49330	-1.5553	0.0004305	3.36603
Cluster-14056.0	-5.9656	0.00043228	3.36423
Cluster-21327.10631	-6.9694	0.00043235	3.36416
Cluster-21327.18507	-1.5309	0.00044495	3.35169
Cluster-21327.56378	-1.1938	0.00044527	3.35138
Cluster-21327.83557	-4.5933	0.00045132	3.34552
Cluster-21327.49784	1.2223	0.0004529	3.344
Cluster-6241.0	-7.0403	0.00045478	3.3422
Cluster-21327.95701	3.2395	0.00045688	3.3402
Cluster-21327.61593	1.5514	0.00045829	3.33886
Cluster-21327.42685	-4.9957	0.00046213	3.33524
Cluster-4947.0	-6.9834	0.00046236	3.33502
Cluster-21327.8060	-1.9463	0.00046536	3.33221
Cluster-21327.51306	1.1072	0.00047175	3.32629
Cluster-21327.10382	-1.6566	0.0004748	3.32349
Cluster-21327.84138	-1.4519	0.0004748	3.32349
Cluster-21327.9159	-5.7353	0.0004748	3.32349
Cluster-21327.65070	1.0412	0.00047522	3.32311
Cluster-21327.30035	1.766	0.00048261	3.3164
Cluster-21327.55394	-1.6683	0.00048949	3.31026
Cluster-21327.42000	-1.1091	0.00049159	3.3084
Cluster-21327.7803	-4.3472	0.00049342	3.30678
Cluster-21327.41802	1.1195	0.0005018	3.29947
Cluster-21327.49170	1.1431	0.00050282	3.29859
Cluster-21327.82699	-2.3616	0.00050642	3.29549
Cluster-21327.33748	-1.2905	0.00050836	3.29383
Cluster-13052.0	-5.2797	0.00050893	3.29334
Cluster-21327.24673	-2.6195	0.00051088	3.29168
Cluster-21327.36122	1.3863	0.000513	3.28988
Cluster-21327.68401	2.4634	0.00051365	3.28933
Cluster-5857.0	-7.4636	0.00051755	3.28605
Cluster-21327.67695	1.3201	0.0005216	3.28266
Cluster-21327.20974	-1.88	0.00052162	3.28265
Cluster-21327.31258	-1.1925	0.00052948	3.27615
Cluster-21327.9496	-6.1696	0.00053172	3.27432
Cluster-21327.13081	1.6974	0.00053244	3.27373
Cluster-5117.0	-6.926	0.00053244	3.27373
Cluster-21327.55444	1.4214	0.00053782	3.26936
Cluster-21327.58368	1.2264	0.00053782	3.26936
Cluster-21327.45988	1.4112	0.00054023	3.26742
Cluster-21327.10746	-1.9161	0.00054518	3.26346
Cluster-21327.32892	-1.1812	0.00055037	3.25935
Cluster-21327.53652	2.6117	0.00055051	3.25923
Cluster-21327.32627	-2.9927	0.00055095	3.25889
Cluster-21327.80765	-4.143	0.00055402	3.25647
Cluster-21327.37106	-1.3932	0.00055806	3.25332
Cluster-21327.44251	1.8012	0.00055806	3.25332
Cluster-21327.51663	1.3683	0.00057419	3.24094
Cluster-21327.53048	3.2222	0.00057724	3.23864
Cluster-21327.46687	1.787	0.00057739	3.23853
Cluster-21327.25312	-2.5567	0.00058152	3.23544
Cluster-21327.53150	1.0966	0.00058394	3.23363
Cluster-13882.0	-6.4354	0.00058533	3.2326
Cluster-21327.18670	-2.32	0.00059208	3.22762
Cluster-5513.0	-7.1328	0.00059208	3.22762
Cluster-21327.85525	-2.0052	0.00059372	3.22642
Cluster-21327.37133	1.3023	0.0005949	3.22556
Cluster-21327.9837	-5.8149	0.00059613	3.22466
Cluster-31216.0	-3.505	0.00059901	3.22257
Cluster-21327.53020	1.0388	0.00061268	3.21277
Cluster-21327.57310	-1.4666	0.00061268	3.21277
Cluster-21327.49493	1.3327	0.00061302	3.21253
Cluster-21327.53297	1.0967	0.00062051	3.20725
Cluster-21327.88867	-2.3626	0.00062798	3.20205
Cluster-16734.0	-5.1014	0.00063666	3.19609
Cluster-21327.62986	1.3038	0.00063981	3.19395
Cluster-21327.11138	-6.1206	0.00064015	3.19372
Cluster-21327.49769	1.107	0.00064353	3.19143
Cluster-21327.8372	-6.7202	0.00064416	3.19101
Cluster-21327.33825	-2.0402	0.0006453	3.19024
Cluster-21327.10576	-5.3138	0.00064574	3.18994
Cluster-21327.54006	2.8641	0.00065349	3.18476
Cluster-21327.65282	1.9543	0.00067033	3.17371
Cluster-21327.67552	1.7371	0.00067041	3.17366
Cluster-21327.71506	-4.7335	0.00067159	3.1729
Cluster-21327.80209	2.1063	0.00067207	3.17259
Cluster-21327.60662	-1.0015	0.00067817	3.16866
Cluster-21327.9426	-7.4141	0.00068311	3.16551
Cluster-5872.2	-6.9187	0.00068311	3.16551
Cluster-21327.8697	-6.8373	0.00068799	3.16242
Cluster-17204.0	-6.9963	0.00069402	3.15863
Cluster-14877.0	-6.3525	0.00069909	3.15547
Cluster-21327.81931	-1.2075	0.00070127	3.15411
Cluster-21327.44603	1.8285	0.00070278	3.15318
Cluster-21327.45636	4.2329	0.00070278	3.15318
Cluster-21327.74808	-2.1451	0.00070344	3.15277
Cluster-21327.71206	4.3012	0.00070857	3.14962
Cluster-21327.48541	1.1604	0.00070966	3.14895
Cluster-21327.81122	-1.6184	0.00071073	3.1483
Cluster-21327.82563	-1.7032	0.00071509	3.14564
Cluster-21327.10265	-6.4157	0.00071804	3.14385
Cluster-21327.61367	1.3114	0.00071997	3.14269
Cluster-21327.44242	1.76	0.00072595	3.13909
Cluster-21327.52524	1.7793	0.0007265	3.13876
Cluster-21327.74037	-1.0366	0.00073257	3.13515
Cluster-31853.0	3.1762	0.00073306	3.13486
Cluster-21327.78996	2.1028	0.00073563	3.13334
Cluster-21327.27508	-1.4338	0.00073675	3.13268
Cluster-5518.0	-7.1858	0.00073678	3.13266
Cluster-21327.31862	1.3617	0.00073854	3.13163
Cluster-21327.46075	-2.2536	0.0007415	3.12989
Cluster-21327.57377	1.0289	0.00074516	3.12775
Cluster-21327.90705	-5.4768	0.00074881	3.12563
Cluster-21327.77255	1.7669	0.00075329	3.12304
Cluster-21327.76548	-1.3288	0.00075755	3.12059
Cluster-18181.0	-4.7918	0.00076879	3.11419
Cluster-21327.36393	1.0329	0.00077257	3.11206
Cluster-21327.43362	1.1847	0.00077257	3.11206
Cluster-34488.0	-3.3782	0.0007777	3.10919
Cluster-21327.11105	-7.4538	0.0007787	3.10863
Cluster-21327.89569	-7.2482	0.0007787	3.10863
Cluster-21327.53665	4.0365	0.00078691	3.10407
Cluster-21327.65458	-2.047	0.00078788	3.10354
Cluster-21327.80588	-2.0457	0.00078832	3.1033
Cluster-21327.51552	2.7501	0.00079067	3.102
Cluster-4521.0	-7.3971	0.00079735	3.09835
Cluster-21327.18499	-1.8137	0.00080736	3.09293
Cluster-21327.67335	-1.0814	0.00080736	3.09293
Cluster-21327.81272	-2.1849	0.00080736	3.09293
Cluster-4645.0	-6.1691	0.0008081	3.09253
Cluster-5233.0	-6.5826	0.0008132	3.0898
Cluster-21327.39307	1.5854	0.00082466	3.08373
Cluster-21327.73694	-2.084	0.00083817	3.07667
Cluster-21327.18696	-3.4371	0.00084227	3.07455
Cluster-21327.7518	-6.7187	0.00084459	3.07335
Cluster-21327.33891	2.0527	0.00085039	3.07038
Cluster-21327.8328	-6.2642	0.00085636	3.06734
Cluster-21327.80647	-6.547	0.00087692	3.05704
Cluster-21327.71891	-3.7267	0.00087721	3.0569
Cluster-21327.8947	-6.8211	0.00087875	3.05613
Cluster-21327.7861	-1.7049	0.00087912	3.05595
Cluster-21327.18894	-3.7631	0.00088524	3.05294
Cluster-21327.11332	-1.6281	0.00088785	3.05166
Cluster-21327.11555	-5.6326	0.00088785	3.05166
Cluster-21327.38955	1.981	0.00088785	3.05166
Cluster-21327.8870	-5.9332	0.00088785	3.05166
Cluster-5442.0	-9.0874	0.00089421	3.04856
Cluster-21327.40485	1.1419	0.00089605	3.04767
Cluster-17199.0	-5.5192	0.00090264	3.04449
Cluster-21327.63232	-1.01	0.00090264	3.04449
Cluster-21327.70298	2.2846	0.00090264	3.04449
Cluster-5694.0	-7.4089	0.00090264	3.04449
Cluster-21327.57452	-1.7295	0.00090766	3.04208
Cluster-21327.7902	-4.4403	0.00090871	3.04157
Cluster-21327.60178	1.1728	0.00090934	3.04127
Cluster-21327.44671	-1.1552	0.00091355	3.03927
Cluster-21327.34502	-1.9743	0.00092213	3.03521
Cluster-21327.35642	1.1331	0.00092213	3.03521
Cluster-21327.67127	1.3395	0.0009282	3.03236
Cluster-21327.76318	2.3077	0.0009282	3.03236
Cluster-21327.7721	-6.3653	0.0009282	3.03236
Cluster-5601.0	-7.3955	0.00093245	3.03037
Cluster-21327.89237	-6.9739	0.00094224	3.02584
Cluster-18027.0	-5.143	0.0009484	3.02301
Cluster-1861.1	-3.7154	0.00095352	3.02067
Cluster-12555.0	-5.685	0.00095531	3.01986
Cluster-21327.33052	1.131	0.00096144	3.01708
Cluster-5697.0	-6.7036	0.00096144	3.01708
Cluster-4844.0	-6.8916	0.00096416	3.01585
Cluster-21327.46443	1.4185	0.00098002	3.00877
Cluster-21327.9950	-3.2475	0.00098002	3.00877
Cluster-21327.52902	1.663	0.00098394	3.00703
Cluster-21327.52185	2.7239	0.00098782	3.00532
Cluster-21327.82277	-1.1478	0.00098979	3.00446
Cluster-21327.81045	-2.6702	0.00099155	3.00369
Cluster-21327.95711	-6.4557	0.0010104	2.99551
Cluster-21327.11302	-4.3999	0.0010252	2.98919
Cluster-21327.41054	1.5521	0.0010252	2.98919
Cluster-21327.50069	3.8854	0.0010252	2.98919
Cluster-5468.0	-6.7183	0.0010315	2.98653
Cluster-21327.66863	-1.1656	0.0010441	2.98126
Cluster-21327.34511	-2.3474	0.00105	2.97881
Cluster-2363.2	-7.029	0.001056	2.97634
Cluster-21327.8468	-7.1873	0.0010566	2.97609
Cluster-21327.10040	-6.1694	0.0010588	2.97519
Cluster-21327.40373	1.0904	0.0010588	2.97519
Cluster-21327.47473	1.6844	0.0010639	2.9731
Cluster-21327.32905	-1.7836	0.0010666	2.972
Cluster-21327.61652	1.4297	0.0010719	2.96985
Cluster-21327.42358	1.3044	0.0010755	2.96839
Cluster-21327.54465	-1.2411	0.0010825	2.96557
Cluster-21327.32510	-1.2588	0.0010862	2.96409
Cluster-5937.1	-6.7217	0.0010862	2.96409
Cluster-29540.0	-2.6378	0.001088	2.96337
Cluster-21327.15697	4.2732	0.0010916	2.96194
Cluster-21327.8992	-4.1314	0.0010945	2.96078
Cluster-21327.43843	-2.8211	0.0010953	2.96047
Cluster-21327.9708	-8.8741	0.0010966	2.95995
Cluster-21327.19369	-1.585	0.0011015	2.95802
Cluster-5669.0	-7.3262	0.0011052	2.95656
Cluster-21327.54250	1.3406	0.0011075	2.95566
Cluster-21327.68686	1.1753	0.0011127	2.95362
Cluster-21327.68962	-1.4945	0.0011127	2.95362
Cluster-21327.17898	-3.5855	0.0011206	2.95055
Cluster-21327.22112	-2.1653	0.0011206	2.95055
Cluster-21327.62512	-2.1653	0.0011206	2.95055
Cluster-21327.95538	-4.2163	0.0011211	2.95036
Cluster-21327.72689	-2.0577	0.0011242	2.94916
Cluster-21327.7315	-1.8996	0.0011325	2.94596
Cluster-21327.80858	-1.7031	0.0011325	2.94596
Cluster-21327.12658	-6.908	0.0011343	2.94527
Cluster-21327.25874	-2.5648	0.0011351	2.94497
Cluster-21327.62116	-2.2598	0.0011376	2.94401
Cluster-21327.42686	-4.7297	0.0011387	2.94359
Cluster-21327.74405	-2.201	0.00114	2.9431
Cluster-21327.68736	-2.5006	0.0011441	2.94154
Cluster-21327.85723	-3.6091	0.0011486	2.93983
Cluster-21327.7748	-3.9374	0.001153	2.93817
Cluster-4507.0	-7.0835	0.0011785	2.92867
Cluster-21327.37372	1.7556	0.0011792	2.92841
Cluster-21327.68818	-1.0338	0.0011906	2.92423
Cluster-21327.37420	2.0268	0.0011959	2.92231
Cluster-21327.17786	3.9024	0.001202	2.9201
Cluster-21327.72990	2.155	0.0012072	2.91822
Cluster-21327.17240	-1.4625	0.0012225	2.91275
Cluster-21327.42576	-1.297	0.001238	2.90728
Cluster-21327.76721	2.4243	0.0012393	2.90682
Cluster-21327.90514	-6.8346	0.0012416	2.90602
Cluster-21327.47784	1.1279	0.0012448	2.9049
Cluster-13906.0	-6.3269	0.001248	2.90379
Cluster-21327.88542	-5.5007	0.0012573	2.90056
Cluster-21327.26290	2.3292	0.001265	2.89791
Cluster-21327.66879	1.7965	0.0012652	2.89784
Cluster-21327.38176	2.0691	0.0012676	2.89702
Cluster-21327.48566	1.1394	0.0012676	2.89702
Cluster-6537.0	-7.107	0.0012711	2.89582
Cluster-21327.17771	-2.7824	0.0012887	2.88985
Cluster-21327.75377	-1.3772	0.0012916	2.88887
Cluster-21327.8594	-5.9137	0.0013041	2.88469
Cluster-21327.42428	1.9192	0.0013126	2.88187
Cluster-33209.0	-6.3979	0.0013126	2.88187
Cluster-21327.31502	-1.0185	0.0013148	2.88114
Cluster-21327.88855	-1.1569	0.0013341	2.87481
Cluster-4626.1	-6.708	0.0013363	2.8741
Cluster-21327.7657	-6.9729	0.0013397	2.87299
Cluster-21327.30115	-3.9201	0.0013421	2.87222
Cluster-21327.10623	-1.4387	0.0013537	2.86848
Cluster-21327.39834	1.3778	0.0013582	2.86704
Cluster-21327.53881	1.0659	0.0013582	2.86704
Cluster-21327.12522	-6.5037	0.0013693	2.8635
Cluster-21327.31288	1.379	0.0013693	2.8635
Cluster-21327.65489	-1.5672	0.001375	2.8617
Cluster-21327.31645	-2.4353	0.0013757	2.86148
Cluster-21327.86285	-1.7355	0.001383	2.85918
Cluster-21327.9106	-4.8501	0.0013917	2.85645
Cluster-21327.62434	1.0864	0.001408	2.8514
Cluster-21327.9293	-4.3546	0.0014233	2.8467
Cluster-21327.18632	-5.6589	0.0014374	2.84242
Cluster-21327.12026	-5.106	0.0014443	2.84034
Cluster-21327.61034	1.0041	0.0014443	2.84034
Cluster-5529.0	-7.0936	0.0014443	2.84034
Cluster-21327.64699	1.1552	0.0014465	2.83968
Cluster-21327.10389	-5.8481	0.001454	2.83744
Cluster-21327.39321	-1.0888	0.0014709	2.83242
Cluster-2180.1	-5.7738	0.0014709	2.83242
Cluster-21327.84560	-1.668	0.0014789	2.83006
Cluster-21327.41837	-1.0709	0.0015004	2.82379
Cluster-21327.47324	-1.3149	0.0015012	2.82356
Cluster-21327.59492	1.1158	0.0015097	2.82111
Cluster-21327.930	2.9557	0.0015128	2.82022
Cluster-21327.62496	1.7394	0.0015182	2.81867
Cluster-21327.63679	1.0829	0.0015607	2.80668
Cluster-21327.59149	1.2422	0.0015644	2.80565
Cluster-21327.63550	-1.0012	0.0015664	2.8051
Cluster-21327.36509	-2.4255	0.0015853	2.79989
Cluster-21327.33783	-1.2276	0.0015908	2.79838
Cluster-21327.63527	1.5903	0.0015939	2.79754
Cluster-21327.56585	1.0349	0.0015981	2.7964
Cluster-29991.0	-5.4201	0.0016041	2.79477
Cluster-21327.88630	-6.4046	0.0016138	2.79215
Cluster-21327.16572	-2.1286	0.0016273	2.78853
Cluster-21327.29359	-1.1721	0.0016306	2.78765
Cluster-21327.57065	-1.0451	0.0016356	2.78632
Cluster-34053.0	-4.6343	0.0016435	2.78423
Cluster-21327.72824	-2.656	0.0016453	2.78375
Cluster-21327.89139	-3.4541	0.0016749	2.77601
Cluster-21327.9608	-5.7454	0.0016749	2.77601
Cluster-21327.31723	-1.222	0.0016812	2.77438
Cluster-21327.81046	-2.6964	0.0017065	2.76789
Cluster-21327.52570	1.3739	0.0017153	2.76566
Cluster-17032.0	-5.3486	0.0017201	2.76445
Cluster-5842.0	-6.632	0.0017258	2.76301
Cluster-15533.0	-5.6049	0.0017302	2.7619
Cluster-21327.80361	-1.4165	0.0017302	2.7619
Cluster-21327.35811	1.9939	0.0017303	2.76188
Cluster-21327.6550	-6.5355	0.0017453	2.75813
Cluster-21327.46621	-1.104	0.0017556	2.75557
Cluster-21327.18634	-2.187	0.0017726	2.75139
Cluster-21327.18791	-8.2362	0.0017747	2.75088
Cluster-21327.79678	-2.8308	0.0017753	2.75073
Cluster-21327.44805	1.5743	0.0017863	2.74805
Cluster-21327.8114	-6.8522	0.0017911	2.74688
Cluster-21327.18731	-1.686	0.0017935	2.7463
Cluster-21327.10165	-7.1364	0.001794	2.74618
Cluster-21327.61027	2.6109	0.0018105	2.7422
Cluster-21327.68369	1.2741	0.0018199	2.73995
Cluster-12553.0	-6.7051	0.0018238	2.73902
Cluster-21327.7695	-3.4174	0.0018274	2.73817
Cluster-21327.63392	1.0904	0.0018435	2.73436
Cluster-14513.0	-4.5555	0.0018684	2.72853
Cluster-37376.0	-4.5603	0.0018708	2.72797
Cluster-21327.50243	1.0303	0.001876	2.72677
Cluster-21327.36629	2.1801	0.00188	2.72584
Cluster-21327.65456	-1.8545	0.00188	2.72584
Cluster-21327.55355	2.5353	0.0018857	2.72453
Cluster-21327.7802	-5.1364	0.0018919	2.7231
Cluster-21327.38539	-1.0856	0.0019084	2.71933
Cluster-21327.47847	-1.8169	0.0019089	2.71922
Cluster-5367.0	-6.748	0.0019159	2.71763
Cluster-27710.0	3.2256	0.0019351	2.7133
Cluster-21327.79148	1.5612	0.0019458	2.7109
Cluster-21327.46457	1.0518	0.0019558	2.70868
Cluster-21327.80864	-1.4961	0.0019674	2.70611
Cluster-5269.0	-7.2018	0.0019731	2.70485
Cluster-13835.0	-6.8859	0.0019779	2.7038
Cluster-6023.0	-7.1081	0.0019978	2.69945
Cluster-21327.9963	-6.1845	0.0020006	2.69884
Cluster-21327.78854	-1.9905	0.0020007	2.69882
Cluster-29092.0	-1.6742	0.0020249	2.6936
Cluster-21327.41303	1.1646	0.0020261	2.69334
Cluster-22083.0	1.8538	0.0020261	2.69334
Cluster-21327.27939	-2.1758	0.0020478	2.68871
Cluster-21327.42172	1.8541	0.0020505	2.68814
Cluster-21327.62397	1.7247	0.0020535	2.68751
Cluster-5903.0	-6.66	0.0020551	2.68717
Cluster-21327.18106	-3.3092	0.00206	2.68613
Cluster-21327.31104	-1.0008	0.0020865	2.68058
Cluster-17450.0	-4.7431	0.002107	2.67634
Cluster-21327.29763	1.9679	0.0021292	2.67178
Cluster-5552.0	-6.5886	0.0021292	2.67178
Cluster-21327.63412	1.2982	0.0021372	2.67015
Cluster-3825.1	-6.8317	0.0021441	2.66875
Cluster-21327.10480	-8.6978	0.0021661	2.66432
Cluster-15639.0	-5.4718	0.0021671	2.66412
Cluster-21327.48419	1.192	0.0021692	2.6637
Cluster-21327.70351	2.4551	0.0021706	2.66342
Cluster-15681.0	-5.3314	0.0021764	2.66226
Cluster-21327.46550	-1.0347	0.0021806	2.66142
Cluster-21327.44085	3.5487	0.0021819	2.66117
Cluster-21327.68562	-1.7357	0.0021836	2.66083
Cluster-21327.53198	2.6776	0.0022098	2.65565
Cluster-21327.58988	1.0208	0.0022098	2.65565
Cluster-21327.67147	2.8235	0.0022118	2.65525
Cluster-4524.0	-6.3928	0.0022153	2.65457
Cluster-18672.0	-6.4131	0.0022306	2.65158
Cluster-21327.42508	1.5212	0.0022341	2.6509
Cluster-21327.51672	1.483	0.0022354	2.65064
Cluster-21327.55793	-2.2158	0.0022354	2.65064
Cluster-21327.87873	1.659	0.002242	2.64936
Cluster-21327.77231	-3.3087	0.0022485	2.64811
Cluster-21327.18328	-4.2017	0.0022514	2.64755
Cluster-21327.57787	-1.3744	0.0022514	2.64755
Cluster-21327.7938	-5.6721	0.002253	2.64724
Cluster-21327.29794	-1.1871	0.002257	2.64647
Cluster-5042.0	-6.9077	0.0022687	2.64422
Cluster-5617.0	-6.3162	0.0022755	2.64292
Cluster-21327.1604	-6.0443	0.0022756	2.6429
Cluster-4714.0	-6.9527	0.0022756	2.6429
Cluster-21327.10641	-9.4496	0.0022854	2.64104
Cluster-21327.10582	-7.0147	0.0023008	2.63812
Cluster-21327.39814	1.2996	0.0023058	2.63718
Cluster-5855.0	-6.4969	0.0023132	2.63579
Cluster-21327.91604	-2.9835	0.0023239	2.63378
Cluster-21327.58233	-1.3264	0.002327	2.6332
Cluster-21327.18771	-1.8603	0.0023296	2.63272
Cluster-21327.81253	-1.2567	0.0023296	2.63272
Cluster-21327.3543	-4.163	0.0023517	2.62862
Cluster-21327.7250	-6.7497	0.002356	2.62782
Cluster-5102.0	-6.6032	0.0023616	2.62679
Cluster-21327.18545	-3.596	0.0023915	2.62133
Cluster-4558.0	-6.4478	0.0024	2.61979
Cluster-21327.59180	-1.2899	0.002402	2.61943
Cluster-21327.9021	-4.7891	0.0024051	2.61887
Cluster-21327.43178	1.1751	0.0024336	2.61375
Cluster-21327.88498	-5.8893	0.0024336	2.61375
Cluster-21327.52827	1.0411	0.002444	2.6119
Cluster-21327.57429	1.06	0.0024849	2.60469
Cluster-21327.32350	2.4522	0.0024905	2.60371
Cluster-15114.0	-5.3981	0.0024997	2.60211
Cluster-21327.21829	-2.2828	0.0025141	2.59962
Cluster-21327.10043	-5.3908	0.00253	2.59688
Cluster-21327.7497	-6.5294	0.0025408	2.59503
Cluster-21327.75676	-1.0024	0.0025457	2.59419
Cluster-21327.1327	-6.5546	0.0025462	2.59411
Cluster-21327.43992	1.6742	0.0025462	2.59411
Cluster-21327.80660	-3.4617	0.0025462	2.59411
Cluster-18586.0	-6.037	0.0025595	2.59184
Cluster-21327.87206	-3.4894	0.0025649	2.59093
Cluster-21327.60013	2.6789	0.0025673	2.59052
Cluster-21327.17920	-1.7369	0.0025875	2.58712
Cluster-21327.46373	1.1545	0.0026008	2.58489
Cluster-21327.50089	-1.0174	0.0026154	2.58246
Cluster-21327.7318	-5.4754	0.0026165	2.58228
Cluster-16624.0	-5.4049	0.0026167	2.58225
Cluster-6047.0	-6.3791	0.002626	2.58071
Cluster-21327.54330	1.0223	0.0026356	2.57912
Cluster-6075.0	-6.4411	0.002685	2.57106
Cluster-21327.44117	1.2617	0.0026894	2.57034
Cluster-21327.38198	3.3389	0.0026898	2.57028
Cluster-21327.21291	1.3227	0.0026945	2.56952
Cluster-21327.9254	-5.8416	0.0026952	2.56941
Cluster-21327.56425	1.2515	0.0027085	2.56727
Cluster-21327.54972	1.4322	0.0027097	2.56708
Cluster-21327.31939	5.1421	0.0027159	2.56609
Cluster-5136.2	-5.3288	0.0027245	2.56471
Cluster-21327.10020	-1.6625	0.0027363	2.56284
Cluster-17029.0	-6.3579	0.0027419	2.56195
Cluster-21327.69054	1.2859	0.0027483	2.56094
Cluster-21327.44348	-1.0239	0.0027809	2.55581
Cluster-21327.70668	-3.792	0.0028161	2.55035
Cluster-21327.95551	2.7096	0.0028161	2.55035
Cluster-21327.52555	1.9798	0.0028227	2.54934
Cluster-21327.66662	-3.938	0.0028227	2.54934
Cluster-6432.0	-6.6648	0.0028357	2.54734
Cluster-21327.67042	1.0856	0.0028505	2.54508
Cluster-21327.7234	-6.4655	0.0028536	2.54461
Cluster-25443.0	2.871	0.0028599	2.54365
Cluster-21327.33810	-4.3596	0.0028627	2.54322
Cluster-21327.9981	-6.9375	0.0028925	2.53873
Cluster-21327.59600	1.1084	0.0028973	2.53801
Cluster-21327.15635	-3.3801	0.0029121	2.53579
Cluster-21135.0	-3.4284	0.0029187	2.53481
Cluster-21327.48656	1.672	0.0029728	2.52683
Cluster-21327.87096	-2.8975	0.0029781	2.52606
Cluster-21327.73522	2.6679	0.0029803	2.52574
Cluster-21327.10295	-6.4684	0.0029978	2.5232
Cluster-3955.2	-5.1123	0.003003	2.52244
Cluster-5658.0	-6.9487	0.0030136	2.52091
Cluster-21327.64406	1.2554	0.0030163	2.52053
Cluster-21327.69058	1.4596	0.0030227	2.5196
Cluster-21327.179	-1.3619	0.0030234	2.5195
Cluster-21327.35400	-1.5279	0.0030239	2.51943
Cluster-21327.56393	1.8449	0.0030239	2.51943
Cluster-8780.0	-6.1997	0.0030239	2.51943
Cluster-21327.72967	-2.8681	0.0030266	2.51904
Cluster-21327.93417	-2.4279	0.0030416	2.5169
Cluster-5096.0	-6.4385	0.0030475	2.51606
Cluster-17065.0	-6.7615	0.0030693	2.51296
Cluster-21327.2146	3.2144	0.0030693	2.51296
Cluster-21327.38979	1.5591	0.003071	2.51272
Cluster-21327.25293	3.7733	0.0030775	2.5118
Cluster-21327.9176	-6.8353	0.0031196	2.5059
Cluster-21327.87370	-1.7899	0.0031484	2.50191
Cluster-21327.502	-6.4874	0.0031543	2.5011
Cluster-24627.0	-3.1785	0.0031543	2.5011
Cluster-21327.45169	1.8039	0.0031587	2.50049
Cluster-21327.18445	-2.0852	0.0031828	2.49719
Cluster-21327.41573	1.2234	0.0031856	2.49681
Cluster-6013.1	-6.4853	0.0032	2.49485
Cluster-21327.31111	-1.114	0.0032052	2.49414
Cluster-21327.59711	1.6484	0.0032068	2.49393
Cluster-4728.1	-6.2203	0.0032169	2.49256
Cluster-5002.0	-6.7642	0.0032169	2.49256
Cluster-21327.35098	2.0911	0.0032224	2.49182
Cluster-21327.70162	1.0161	0.0032389	2.4896
Cluster-17004.1	-6.2167	0.0032478	2.48841
Cluster-21327.48250	2.2794	0.0032529	2.48773
Cluster-5090.0	-6.3934	0.0032529	2.48773
Cluster-21327.46616	1.711	0.0032577	2.48709
Cluster-21327.89384	-6.8175	0.0032577	2.48709
Cluster-21327.33755	-1.9095	0.0032699	2.48547
Cluster-5572.0	-6.8273	0.0032822	2.48383
Cluster-21327.34331	-3.9609	0.0032884	2.48302
Cluster-21327.4318	1.761	0.0033256	2.47813
Cluster-21327.91020	-2.8582	0.0033376	2.47657
Cluster-21327.31394	-1.2823	0.003357	2.47405
Cluster-21327.30659	2.8351	0.0033622	2.47338
Cluster-21327.23921	-6.7005	0.0033667	2.4728
Cluster-21327.88688	2.4928	0.0033943	2.46925
Cluster-14651.0	-6.0399	0.0034234	2.46554
Cluster-21327.87954	-1.6569	0.0034422	2.46316
Cluster-21327.22258	-1.1459	0.0034482	2.46241
Cluster-21327.2964	-1.6335	0.0034482	2.46241
Cluster-21327.52011	2.5199	0.0034482	2.46241
Cluster-21327.60587	1.2843	0.0034482	2.46241
Cluster-21327.68610	-1.1949	0.0034482	2.46241
Cluster-21327.81891	-5.2494	0.0034482	2.46241
Cluster-21327.86934	-4.5962	0.0034482	2.46241
Cluster-5929.0	-6.5366	0.0034482	2.46241
Cluster-4500.0	-6.3077	0.0034899	2.45719
Cluster-21327.45094	-5.3311	0.0035026	2.45561
Cluster-21327.26927	-4.3395	0.0035526	2.44945
Cluster-21327.31996	1.1376	0.0035542	2.44926
Cluster-21327.35254	1.4466	0.0035939	2.44443
Cluster-21327.90815	-6.4333	0.0036224	2.441
Cluster-21327.59618	-2.091	0.0036578	2.43678
Cluster-21327.31032	2.4103	0.0036627	2.4362
Cluster-21327.53806	1.6327	0.0037227	2.42914
Cluster-21327.8750	1.0446	0.0037544	2.42546
Cluster-21327.55051	-1.2163	0.0037732	2.42329
Cluster-21327.84741	-3.7096	0.0038026	2.41992
Cluster-7651.0	-6.5779	0.0038191	2.41804
Cluster-21327.49242	1.0739	0.003854	2.41409
Cluster-21327.82749	-2.3821	0.003854	2.41409
Cluster-21327.8296	-2.6314	0.003854	2.41409
Cluster-21327.46949	1.3455	0.0038634	2.41303
Cluster-14336.0	-5.7008	0.0038704	2.41224
Cluster-21327.49480	2.7933	0.0038942	2.40958
Cluster-21327.23237	6.5446	0.0039005	2.40888
Cluster-4891.0	-6.4865	0.0039005	2.40888
Cluster-21327.88560	-6.9055	0.003905	2.40838
Cluster-21327.46111	1.8816	0.0039082	2.40802
Cluster-21327.43381	1.2307	0.003912	2.4076
Cluster-5653.0	-6.2342	0.0039132	2.40747
Cluster-21327.49482	1.5928	0.0039455	2.4039
Cluster-21327.62497	1.3763	0.0039678	2.40145
Cluster-21327.47386	2.3346	0.0039801	2.40011
Cluster-21327.46615	-2.017	0.0040439	2.3932
Cluster-21327.64981	1.9935	0.0040474	2.39282
Cluster-21327.69383	-1.763	0.004049	2.39265
Cluster-24238.0	2.4289	0.0040555	2.39196
Cluster-21327.47414	1.1798	0.0040569	2.39181
Cluster-5709.0	-6.5792	0.0040713	2.39027
Cluster-21327.24624	-1.9421	0.0040769	2.38967
Cluster-21327.77109	2.3567	0.0040769	2.38967
Cluster-21327.83118	-6.1092	0.0040769	2.38967
Cluster-21327.43948	1.4655	0.004102	2.387
Cluster-21327.8595	-6.4993	0.0041089	2.38627
Cluster-5111.0	-6.1262	0.0041561	2.38131
Cluster-21327.85627	-1.7778	0.0041695	2.37992
Cluster-21327.43099	-1.7268	0.0041858	2.37822
Cluster-21327.27981	-1.0907	0.0041871	2.37809
Cluster-21327.42024	2.8255	0.0041942	2.37735
Cluster-21327.24735	1.6668	0.004215	2.3752
Cluster-21327.57901	1.4445	0.0042406	2.37257
Cluster-21327.79153	-1.5065	0.004244	2.37222
Cluster-21327.88157	1.7722	0.0042469	2.37193
Cluster-21327.78576	-2.0827	0.0042599	2.3706
Cluster-21327.52018	1.0074	0.004273	2.36927
Cluster-21327.34400	-2.3341	0.0042901	2.36753
Cluster-21327.10927	-1.3783	0.0042947	2.36707
Cluster-21327.10141	-7.8635	0.0042978	2.36675
Cluster-6015.0	-6.4718	0.0042978	2.36675
Cluster-21327.43024	1.7047	0.0043154	2.36498
Cluster-21327.88017	-7.324	0.0043177	2.36475
Cluster-21327.58039	1.1044	0.0043232	2.36419
Cluster-20302.0	-3.4687	0.0043248	2.36403
Cluster-10197.2	-2.9927	0.0043507	2.36144
Cluster-21327.3815	1.2144	0.0043507	2.36144
Cluster-21327.81025	-1.451	0.0043507	2.36144
Cluster-22384.0	6.4204	0.0043558	2.36093
Cluster-16309.0	-4.1688	0.0043973	2.35681
Cluster-21327.85375	-2.8438	0.0044423	2.35239
Cluster-21327.43204	2.2035	0.0044483	2.35181
Cluster-21327.39667	1.2978	0.0044764	2.34907
Cluster-21327.50129	2.982	0.004535	2.34342
Cluster-21327.52763	-1.0239	0.0045444	2.34252
Cluster-21327.4485	-2.1992	0.004565	2.34056
Cluster-21327.37030	1.4114	0.0045801	2.33913
Cluster-21327.4258	1.7237	0.0045801	2.33913
Cluster-13404.0	-6.9356	0.0045896	2.33823
Cluster-21327.65581	2.196	0.0046046	2.33681
Cluster-21327.84950	-1.1744	0.004618	2.33555
Cluster-21327.60221	-4.0444	0.0046429	2.33321
Cluster-21327.17209	-1.0186	0.0046523	2.33233
Cluster-21327.18168	-3.8663	0.0047096	2.32702
Cluster-21327.9285	-6.3354	0.0047132	2.32668
Cluster-21327.26945	-2.8331	0.0047139	2.32662
Cluster-21327.80818	-1.0267	0.0047221	2.32586
Cluster-21327.7380	-6.3234	0.004724	2.32569
Cluster-21327.60588	1.771	0.00473	2.32514
Cluster-21327.31314	1.0711	0.0047547	2.32288
Cluster-21327.81452	-1.162	0.0047627	2.32215
Cluster-21327.17156	-1.5051	0.0047677	2.32169
Cluster-21327.34742	3.2377	0.0047717	2.32133
Cluster-21327.69852	-1.9008	0.0047746	2.32106
Cluster-21327.46048	2.0722	0.0047991	2.31884
Cluster-16666.0	-4.6243	0.0048095	2.3179
Cluster-21327.10438	-6.0831	0.0048095	2.3179
Cluster-21327.10174	-4.8989	0.004871	2.31238
Cluster-5946.0	-6.7168	0.0049417	2.30612
Cluster-21327.9492	-6.0963	0.0049573	2.30475
Cluster-16976.0	-5.737	0.004981	2.30268
Cluster-21327.7655	-2.1723	0.0049839	2.30243
Cluster-21327.48999	1.4047	0.0049856	2.30228
Cluster-5522.0	-6.6235	0.0050082	2.30032
Cluster-21327.76551	2.1492	0.0050083	2.30031
Cluster-21327.80943	-1.1117	0.0050393	2.29763
Cluster-21327.37248	2.6174	0.0050636	2.29554
Cluster-21327.9765	-9.9918	0.0050636	2.29554
Cluster-21327.9670	-6.0242	0.0050705	2.29495
Cluster-21327.56163	1.1254	0.0051323	2.28969
Cluster-32304.0	-2.3375	0.0051539	2.28786
Cluster-21327.39977	2.5962	0.0052233	2.28206
Cluster-21327.41569	1.0752	0.0052382	2.28082
Cluster-13119.0	-5.9087	0.0052748	2.27779
Cluster-21327.3510	-3.7157	0.0053016	2.27559
Cluster-21327.88464	-6.6508	0.0053061	2.27522
Cluster-21327.57581	1.0052	0.0053201	2.27408
Cluster-21327.38794	-3.0032	0.0053493	2.2717
Cluster-5910.0	-6.1305	0.0053875	2.26861
Cluster-21327.68989	2.8905	0.0053907	2.26835
Cluster-21327.89503	-4.6667	0.0054022	2.26743
Cluster-21327.10394	-3.5194	0.0054127	2.26659
Cluster-21327.36950	1.3989	0.0054186	2.26611
Cluster-21327.1752	-1.9008	0.0054265	2.26548
Cluster-21327.8726	-5.049	0.0054428	2.26418
Cluster-21327.30757	1.5745	0.005455	2.26321
Cluster-21327.39326	2.7401	0.005471	2.26193
Cluster-21327.8045	-8.2763	0.0055555	2.25528
Cluster-4788.0	-6.2189	0.0055963	2.2521
Cluster-21327.41483	3.0263	0.0056008	2.25175
Cluster-21327.58406	1.1248	0.0056339	2.24919
Cluster-21327.37016	1.0756	0.0056386	2.24883
Cluster-21327.62541	2.6928	0.0056492	2.24801
Cluster-21327.9795	-4.6534	0.0056609	2.24711
Cluster-21327.38297	-1.1604	0.0056617	2.24705
Cluster-21327.52881	1.7957	0.0056617	2.24705
Cluster-13815.0	-5.4495	0.0056638	2.24689
Cluster-21327.39826	1.461	0.0056638	2.24689
Cluster-21327.39824	2.1418	0.0057594	2.23962
Cluster-21327.71144	1.4854	0.005782	2.23792
Cluster-13410.0	-4.6958	0.0057991	2.23664
Cluster-21327.43779	-1.1271	0.0058073	2.23603
Cluster-21327.46232	2.3701	0.005809	2.2359
Cluster-21327.60695	2.9959	0.005809	2.2359
Cluster-21327.43570	1.1064	0.0058483	2.23297
Cluster-21327.20283	-3.4016	0.005849	2.23292
Cluster-16324.0	-6.716	0.0058524	2.23267
Cluster-21327.8044	-6.0375	0.0058746	2.23102
Cluster-21327.18299	-3.2242	0.0059244	2.22736
Cluster-21327.84949	-1.0557	0.0059244	2.22736
Cluster-21327.69644	-1.5976	0.0059428	2.22601
Cluster-21327.28992	1.5593	0.0059895	2.22261
Cluster-21327.49969	-2.242	0.0059979	2.222
Cluster-21327.31441	-2.1161	0.0060257	2.21999
Cluster-5334.0	-6.3812	0.0061074	2.21414
Cluster-21327.40230	1.2078	0.0061198	2.21326
Cluster-21327.23355	1.5121	0.0061204	2.21322
Cluster-21327.51091	-2.6057	0.0061204	2.21322
Cluster-21327.35657	1.0805	0.0061269	2.21276
Cluster-21327.39147	1.7749	0.006132	2.2124
Cluster-21327.89514	-6.7026	0.0061448	2.21149
Cluster-21327.27608	-5.492	0.0061533	2.21089
Cluster-21327.10786	-1.091	0.0061712	2.20963
Cluster-5975.0	-6.2128	0.006181	2.20894
Cluster-21327.54008	3.7272	0.0062358	2.20511
Cluster-21327.17549	-4.8864	0.0062567	2.20365
Cluster-21327.9601	-4.3333	0.0062591	2.20349
Cluster-21327.51860	2.5343	0.006265	2.20308
Cluster-21327.42362	1.2634	0.0062915	2.20125
Cluster-21327.53316	1.095	0.0062943	2.20105
Cluster-27561.0	-4.9831	0.0062943	2.20105
Cluster-21327.95943	-1.3999	0.0063223	2.19912
Cluster-21327.31200	1.7146	0.0063233	2.19906
Cluster-21327.76274	-1.7853	0.0063344	2.19829
Cluster-21327.33784	1.1391	0.0063419	2.19778
Cluster-21327.87336	-3.4305	0.0063573	2.19673
Cluster-21327.15958	-1.1884	0.00636	2.19654
Cluster-6149.0	-6.4214	0.00636	2.19654
Cluster-21327.49078	1.6251	0.0063645	2.19624
Cluster-21327.69875	-1.6182	0.0063746	2.19555
Cluster-4490.0	-6.8683	0.0063905	2.19447
Cluster-21327.90006	-6.0525	0.0063937	2.19425
Cluster-10757.1	-6.2057	0.0063971	2.19402
Cluster-21327.50013	1.9841	0.0063988	2.1939
Cluster-21327.32450	-2.0575	0.0064063	2.19339
Cluster-21327.51054	1.8025	0.0064303	2.19177
Cluster-21327.51630	1.9168	0.0064662	2.18935
Cluster-24659.0	-4.0654	0.0064882	2.18788
Cluster-21327.86886	-3.2416	0.0065562	2.18335
Cluster-21327.76397	-4.6498	0.00656	2.1831
Cluster-32322.0	3.0364	0.0066237	2.1789
Cluster-35842.0	2.3972	0.0066247	2.17883
Cluster-21327.33635	4.0168	0.0066554	2.17683
Cluster-13612.0	-4.0357	0.0066788	2.1753
Cluster-21327.9939	-6.6153	0.0067847	2.16847
Cluster-21327.10028	-6.7937	0.006882	2.16229
Cluster-21327.42363	1.9488	0.0069128	2.16035
Cluster-26796.0	3.2089	0.0069128	2.16035
Cluster-21327.46341	-1.1029	0.0069221	2.15976
Cluster-21372.1	2.5306	0.0069238	2.15966
Cluster-21327.87231	-6.7729	0.0069274	2.15943
Cluster-21327.49016	-1.0581	0.0069945	2.15524
Cluster-21327.17612	-5.2423	0.0070109	2.15423
Cluster-21327.18778	-3.9846	0.0070265	2.15326
Cluster-21327.8713	-6.5467	0.0070723	2.15044
Cluster-21327.51402	1.6586	0.0071097	2.14815
Cluster-21327.35783	3.578	0.0071118	2.14802
Cluster-21327.61221	-1.5355	0.00715	2.14569
Cluster-21327.88497	-6.4741	0.0072392	2.14031
Cluster-21327.43140	1.4807	0.0072423	2.14012
Cluster-21327.73151	1.2259	0.0073105	2.13605
Cluster-21327.50819	2.6065	0.00732	2.13549
Cluster-21327.42179	-1.3369	0.0073355	2.13457
Cluster-21327.39545	2.5196	0.0073518	2.13361
Cluster-21327.48650	1.8289	0.0074124	2.13004
Cluster-13406.0	-6.2086	0.007443	2.12825
Cluster-21327.58778	4.5375	0.0074682	2.12678
Cluster-21327.46470	3.1589	0.0075029	2.12477
Cluster-21327.9545	-6.5726	0.0075507	2.12201
Cluster-21327.42285	-3.5404	0.0075828	2.12017
Cluster-5166.0	-5.9728	0.0075846	2.12007
Cluster-21327.9991	-7.7832	0.0075935	2.11956
Cluster-21327.71512	-4.1744	0.007594	2.11953
Cluster-21327.9664	-5.425	0.0076555	2.11603
Cluster-21327.12477	-3.1584	0.0076561	2.11599
Cluster-21327.30244	1.4216	0.0076637	2.11556
Cluster-21327.94671	2.4221	0.0076678	2.11533
Cluster-21327.69433	1.253	0.0078252	2.1065
Cluster-21327.57784	1.165	0.0078387	2.10576
Cluster-21327.17848	-1.9645	0.0078732	2.10385
Cluster-21327.54563	-1.1705	0.0079175	2.10141
Cluster-21327.41858	2.3804	0.0079371	2.10034
Cluster-19451.0	-3.7418	0.0080095	2.09639
Cluster-21327.66164	-6.1407	0.0080095	2.09639
Cluster-21327.51500	2.2535	0.0080309	2.09524
Cluster-21327.49617	-3.1516	0.0081186	2.09052
Cluster-21327.52599	1.1172	0.0081379	2.08949
Cluster-21327.47940	1.7416	0.0081521	2.08873
Cluster-21327.35662	2.1351	0.0081581	2.08841
Cluster-21327.87674	-2.0438	0.0081619	2.08821
Cluster-21327.49866	1.914	0.0081985	2.08627
Cluster-21327.53683	1.2375	0.0082658	2.08272
Cluster-21327.49492	2.677	0.0082985	2.081
Cluster-21327.87982	-4.0891	0.0082985	2.081
Cluster-21327.80610	-2.6275	0.0083322	2.07924
Cluster-21327.40435	-2.5416	0.0083611	2.07774
Cluster-21327.15779	1.4061	0.0084639	2.07243
Cluster-21327.8728	-8.2834	0.0084639	2.07243
Cluster-21327.21189	-3.7412	0.0084949	2.07084
Cluster-4985.0	-6.3539	0.0086479	2.06309
Cluster-5467.0	-6.3539	0.0086479	2.06309
Cluster-21327.75695	-1.621	0.0086578	2.06259
Cluster-21327.37063	1.695	0.008693	2.06083
Cluster-21327.9594	-6.4607	0.0087093	2.06002
Cluster-21327.17138	-2.6037	0.0087126	2.05985
Cluster-21327.65091	-1.209	0.0087126	2.05985
Cluster-6571.0	-5.7974	0.0087854	2.05624
Cluster-21327.25988	1.6966	0.0087882	2.0561
Cluster-21327.77735	-1.035	0.0087999	2.05552
Cluster-21327.8592	-5.1689	0.0088049	2.05528
Cluster-21327.4908	-2.639	0.008814	2.05483
Cluster-21327.34500	-1.6882	0.0088407	2.05351
Cluster-2832.1	-5.0387	0.0088617	2.05248
Cluster-21327.65533	1.0195	0.0089969	2.04591
Cluster-21327.82690	1.6996	0.0090509	2.04331
Cluster-6552.0	-6.1668	0.009114	2.04029
Cluster-21327.9767	-9.8163	0.0091334	2.03937
Cluster-21327.11099	-2.1496	0.009135	2.03929
Cluster-21327.96561	-4.0897	0.0091625	2.03799
Cluster-21327.66416	1.5454	0.0091691	2.03767
Cluster-21327.90434	-1.1061	0.0092323	2.03469
Cluster-21327.82237	-1.9924	0.0092424	2.03422
Cluster-21327.43783	1.5361	0.0092715	2.03285
Cluster-6388.0	-6.0983	0.0092715	2.03285
Cluster-21327.72965	-1.9759	0.0092857	2.03219
Cluster-21327.26486	3.0656	0.0092922	2.03188
Cluster-21327.69019	-1.9673	0.0093291	2.03016
Cluster-21327.57133	1.6444	0.0093812	2.02774
Cluster-21327.91211	5.1466	0.0093996	2.02689
Cluster-15356.0	-5.6044	0.0094563	2.02428
Cluster-21327.70969	-1.1041	0.0094896	2.02275
Cluster-21327.40223	1.0373	0.0095011	2.02223
Cluster-21327.46997	2.2024	0.009551	2.01995
Cluster-21327.29167	-1.8831	0.0095596	2.01956
Cluster-21327.62578	-3.1322	0.0096112	2.01722
Cluster-21327.59884	1.6007	0.0096794	2.01415
Cluster-16562.0	-5.9615	0.0096858	2.01386
Cluster-21327.36027	-1.49	0.0097657	2.0103
Cluster-21327.28034	-1.7215	0.0098348	2.00723
Cluster-21327.61576	4.6993	0.0098494	2.00659
Cluster-30516.0	-4.449	0.0098731	2.00555
Cluster-19192.0	-5.4484	0.0099478	2.00227
Cluster-21327.18468	1.7945	0.0099763	2.00103
Cluster-5998.0	-6.1341	0.0099996	2.00002
Cluster-21327.87980	-4.8016	0.010015	1.99935
Cluster-21327.57629	1.0548	0.010019	1.99918
Cluster-18367.0	-5.5083	0.010025	1.99892
Cluster-4502.0	-6.0655	0.010056	1.99757
Cluster-21327.65699	1.1735	0.010079	1.99658
Cluster-21327.40376	-4.7198	0.010085	1.99632
Cluster-21327.54466	-1.1942	0.010087	1.99624
Cluster-21327.78519	-2.1242	0.010115	1.99503
Cluster-21327.30395	2.1436	0.010168	1.99276
Cluster-21327.83702	-5.4887	0.010175	1.99247
Cluster-21327.81212	-2.4837	0.010185	1.99204
Cluster-21327.6401	-4.2527	0.010249	1.98932
Cluster-18009.0	-5.6399	0.010264	1.98868
Cluster-4624.0	-6.0132	0.010271	1.98839
Cluster-21327.56074	1.5341	0.010279	1.98805
Cluster-21327.9291	-6.669	0.010307	1.98687
Cluster-21327.49284	3.1111	0.010314	1.98657
Cluster-21327.18862	-2.6697	0.01032	1.98632
Cluster-21327.90836	-4.989	0.01032	1.98632
Cluster-21327.33145	1.1914	0.010385	1.98359
Cluster-21327.51797	1.1533	0.010404	1.9828
Cluster-21327.52082	2.0787	0.010408	1.98263
Cluster-21327.9116	-4.4747	0.01044	1.9813
Cluster-21327.32614	1.3146	0.010452	1.9808
Cluster-20107.0	2.0506	0.010465	1.98026
Cluster-21327.50734	1.6749	0.010503	1.97869
Cluster-21327.23918	-4.6118	0.010557	1.97646
Cluster-21327.44153	1.1475	0.010557	1.97646
Cluster-16972.0	-5.31	0.010666	1.972
Cluster-21327.73344	2.1654	0.010727	1.96952
Cluster-15924.0	-5.6535	0.01075	1.96859
Cluster-21327.64893	-1.101	0.010894	1.96281
Cluster-37843.0	2.0328	0.010894	1.96281
Cluster-14453.0	-4.8018	0.010952	1.96051
Cluster-21327.9844	-6.9049	0.010956	1.96035
Cluster-21327.89679	-1.3867	0.010966	1.95995
Cluster-15983.0	-4.2915	0.011014	1.95805
Cluster-5610.0	-6.5575	0.011014	1.95805
Cluster-21327.43188	3.2515	0.011028	1.9575
Cluster-21327.58064	1.2076	0.011074	1.9557
Cluster-21327.88182	-5.4638	0.011079	1.9555
Cluster-21327.62152	-1.9262	0.011192	1.95109
Cluster-21327.13405	2.8214	0.011216	1.95016
Cluster-21327.44314	2.0198	0.011229	1.94966
Cluster-21327.35295	-2.0872	0.011275	1.94788
Cluster-22579.0	-3.0821	0.011275	1.94788
Cluster-21327.2763	3.4513	0.01128	1.94769
Cluster-21327.96871	-4.8358	0.01132	1.94615
Cluster-5594.0	-6.2137	0.01132	1.94615
Cluster-21327.9819	-6.26	0.011347	1.94512
Cluster-21327.50201	1.0612	0.011371	1.9442
Cluster-21327.58139	1.2012	0.011378	1.94393
Cluster-21327.55240	2.2587	0.0114	1.9431
Cluster-21327.11611	1.1848	0.011475	1.94025
Cluster-21327.83091	-3.8325	0.011569	1.9367
Cluster-21327.37111	-1.3395	0.011681	1.93252
Cluster-11117.0	-6.0683	0.011701	1.93178
Cluster-17898.0	-5.0082	0.011709	1.93148
Cluster-17889.0	-5.2491	0.011715	1.93126
Cluster-21327.90163	-4.7306	0.011784	1.92871
Cluster-21327.42085	-1.2479	0.011835	1.92683
Cluster-21327.70666	-1.9482	0.011859	1.92595
Cluster-21327.54808	-1.6271	0.011874	1.9254
Cluster-14034.0	-5.2948	0.011877	1.92529
Cluster-21327.60607	1.9185	0.01199	1.92118
Cluster-21327.15733	3.6989	0.01204	1.91937
Cluster-25408.0	-2.9972	0.01208	1.91793
Cluster-21327.8630	-3.9048	0.012087	1.91768
Cluster-21327.41484	2.8668	0.01213	1.91614
Cluster-21327.41485	2.8668	0.01213	1.91614
Cluster-21327.69888	1.4256	0.01213	1.91614
Cluster-21327.58196	-1.3602	0.01214	1.91578
Cluster-21327.57180	1.2432	0.012154	1.91528
Cluster-5428.0	-6.0679	0.012192	1.91393
Cluster-21327.55267	-1.0944	0.012252	1.91179
Cluster-9792.0	-5.8916	0.012257	1.91162
Cluster-21327.74886	-1.5618	0.012275	1.91098
Cluster-21327.27605	-5.8391	0.012277	1.91091
Cluster-21327.9743	-5.9428	0.012289	1.91048
Cluster-21327.30942	1.2275	0.01229	1.91045
Cluster-21327.60826	-1.2542	0.0123	1.91009
Cluster-26635.0	6.6117	0.0123	1.91009
Cluster-21327.13315	1.1259	0.0124	1.90658
Cluster-5500.0	-6.2586	0.01246	1.90448
Cluster-21327.9017	-5.4167	0.012596	1.89977
Cluster-4439.0	-5.4022	0.012605	1.89946
Cluster-4495.0	-6.022	0.012624	1.8988
Cluster-21327.41384	1.0813	0.012652	1.89784
Cluster-21327.37082	1.3605	0.012667	1.89733
Cluster-30903.0	-2.5295	0.012675	1.89705
Cluster-19216.0	-5.3416	0.012706	1.89599
Cluster-20025.0	-3.749	0.012816	1.89225
Cluster-21327.72538	-4.2812	0.012848	1.89116
Cluster-21327.25203	2.3852	0.012863	1.89066
Cluster-21327.55443	1.6974	0.012931	1.88837
Cluster-21327.63826	-1.5027	0.012931	1.88837
Cluster-21327.58762	-1.2492	0.012962	1.88733
Cluster-21327.33831	3.0707	0.013037	1.88482
Cluster-21327.17893	-3.0502	0.01309	1.88306
Cluster-21327.29399	1.5959	0.013127	1.88183
Cluster-16047.0	-4.607	0.013146	1.88121
Cluster-21327.28092	1.706	0.013154	1.88094
Cluster-21327.40093	1.182	0.013154	1.88094
Cluster-21327.71955	-2.6134	0.013154	1.88094
Cluster-5575.0	-5.947	0.01318	1.88008
Cluster-21327.81028	-2.9481	0.013254	1.87765
Cluster-6024.0	-8.7597	0.013255	1.87762
Cluster-21327.28447	2.0041	0.013273	1.87703
Cluster-21327.47875	-1.4082	0.013279	1.87683
Cluster-21327.28413	1.1182	0.013312	1.87576
Cluster-21327.9160	-1.2341	0.013361	1.87416
Cluster-21327.45508	1.0943	0.013389	1.87325
Cluster-21327.64379	-1.4245	0.01341	1.87257
Cluster-21327.68304	4.1261	0.013454	1.87115
Cluster-21327.28855	-1.834	0.013455	1.87112
Cluster-21327.64916	1.3518	0.013552	1.868
Cluster-21327.56526	1.0124	0.013588	1.86684
Cluster-21327.65922	2.0055	0.013637	1.86528
Cluster-21327.9965	-4.3706	0.013676	1.86404
Cluster-5701.0	-5.9207	0.013687	1.86369
Cluster-21327.1810	-4.8221	0.013749	1.86173
Cluster-21327.55212	-1.2378	0.013844	1.85874
Cluster-21327.50390	1.7507	0.01389	1.8573
Cluster-21327.5577	-2.7821	0.013979	1.85452
Cluster-21327.40677	-1.7002	0.014089	1.85112
Cluster-21327.27181	-1.0602	0.014095	1.85093
Cluster-21327.72560	2.0714	0.014105	1.85063
Cluster-21327.26464	-1.8644	0.014116	1.85029
Cluster-4701.0	-6.1089	0.014117	1.85026
Cluster-21327.7996	1.1698	0.014182	1.84826
Cluster-21327.8938	-1.3836	0.014188	1.84808
Cluster-21327.55524	2.3663	0.01425	1.84619
Cluster-21327.66549	-1.0106	0.01425	1.84619
Cluster-21327.68854	1.1911	0.01425	1.84619
Cluster-21327.59848	1.7684	0.014321	1.84403
Cluster-15499.0	-6.091	0.014343	1.84336
Cluster-26256.0	-4.197	0.014344	1.84333
Cluster-21327.19549	-2.6247	0.014369	1.84257
Cluster-14717.0	-4.7301	0.014565	1.83669
Cluster-21327.10122	-10.542	0.014646	1.83428
Cluster-21327.34556	-1.8845	0.014668	1.83363
Cluster-21327.8832	-6.0159	0.014668	1.83363
Cluster-31753.0	-3.9473	0.014692	1.83292
Cluster-21327.38024	-1.2552	0.014773	1.83053
Cluster-21327.59889	2.6197	0.014773	1.83053
Cluster-21327.65680	1.5069	0.014814	1.82933
Cluster-14101.0	-6.014	0.014831	1.82883
Cluster-21327.51071	2.7813	0.014858	1.82804
Cluster-21327.63186	1.1055	0.01504	1.82275
Cluster-21327.9099	-6.2916	0.015075	1.82174
Cluster-21327.10475	-4.8641	0.015086	1.82143
Cluster-21327.43837	1.4685	0.015086	1.82143
Cluster-21327.35649	-1.594	0.015112	1.82068
Cluster-5336.0	-6.3785	0.015131	1.82013
Cluster-21327.28889	1.5855	0.015219	1.81761
Cluster-14735.0	-4.5337	0.015253	1.81664
Cluster-21327.23909	1.132	0.015328	1.81451
Cluster-21327.9952	-8.2566	0.015332	1.8144
Cluster-21327.87605	-5.7286	0.015386	1.81287
Cluster-21327.34893	1.5745	0.015408	1.81225
Cluster-21327.10057	-7.1353	0.015425	1.81177
Cluster-5784.0	-5.7837	0.015437	1.81144
Cluster-21327.54677	1.0466	0.015523	1.80902
Cluster-21327.73570	-1.1339	0.01553	1.80883
Cluster-21327.21662	2.5458	0.015594	1.80704
Cluster-6000.0	-5.7963	0.015608	1.80665
Cluster-5309.0	-5.8207	0.015635	1.8059
Cluster-21327.86979	-4.3133	0.015701	1.80407
Cluster-21327.51209	2.5307	0.015724	1.80344
Cluster-13886.0	-5.1676	0.015879	1.79918
Cluster-21327.9528	-1.587	0.015898	1.79866
Cluster-21327.80	1.6435	0.015998	1.79593
Cluster-4694.1	-6.1812	0.016042	1.79474
Cluster-21327.9725	-3.0037	0.016186	1.79086
Cluster-21327.52659	1.5673	0.016189	1.79078
Cluster-5169.0	-5.8212	0.016189	1.79078
Cluster-21327.41428	-3.319	0.016213	1.79014
Cluster-21327.34661	4.5011	0.016254	1.78904
Cluster-35558.0	1.9478	0.016254	1.78904
Cluster-4620.0	-5.8479	0.016332	1.78696
Cluster-21327.45501	1.1914	0.016427	1.78444
Cluster-4966.0	-6.0411	0.016481	1.78302
Cluster-21327.56314	2.1897	0.016491	1.78275
Cluster-5726.0	-6.4403	0.016528	1.78178
Cluster-21327.56423	-1.0207	0.016572	1.78063
Cluster-21327.60830	1.0116	0.016672	1.77801
Cluster-4792.0	-6.2867	0.016672	1.77801
Cluster-21327.8815	-8.6009	0.016679	1.77783
Cluster-21327.42785	-1.6886	0.016775	1.77534
Cluster-21327.9570	-1.7223	0.016818	1.77423
Cluster-13361.0	-4.7644	0.016863	1.77307
Cluster-21327.74445	-2.3359	0.016878	1.77268
Cluster-4597.0	-6.157	0.016884	1.77252
Cluster-21327.87724	-5.3884	0.016947	1.77091
Cluster-21327.57279	1.5623	0.017002	1.7695
Cluster-21327.54599	1.2848	0.017179	1.765
Cluster-21327.48942	1.6591	0.017263	1.76288
Cluster-29734.0	-2.7085	0.017357	1.76053
Cluster-21327.11416	-5.7867	0.017369	1.76023
Cluster-21327.65939	6.3845	0.017406	1.7593
Cluster-21327.43768	2.2146	0.017489	1.75724
Cluster-21327.69321	-2.0183	0.017501	1.75694
Cluster-21327.37767	1.4373	0.01755	1.75572
Cluster-5517.0	-6.7288	0.017576	1.75508
Cluster-21327.59705	1.3207	0.017596	1.75459
Cluster-21327.9148	-8.4378	0.017648	1.7533
Cluster-4973.0	-5.7587	0.017676	1.75262
Cluster-21327.37093	1.9472	0.017774	1.75021
Cluster-21327.56641	1.4906	0.01779	1.74982
Cluster-21327.52000	1.5177	0.017816	1.74919
[truncated: 4,730 more rows]
