# Supplementary material for: Consequences of LED Lights on Root Morphological Traits and Compounds Accumulation in Sarcandra glabra Seedlings
Source: Int J Mol Sci. 2021 Jul 2;22(13):7179. doi: 10.3390/ijms22137179 (PMC8268991; doi:10.3390/ijms22137179)
Supplement: Supplementary file 1 [file ijms-22-07179-s001.zip › Supplementary9.xls]

## Sheet: Sheet1
		FPKM				FPKM				FPKM
Name	RG1	RG2	RG3	average RG	BG1	BG2	BG3	average BG	WG1	WG2	WG3	average WG
FPPs (Cluster-21327.50844)	102.62	84.75	108.05	98.4733	98.64	103.14	93.99	98.59	115.3	88.65	83.64	95.8633
GGPPs(Cluster-21327.52771)	79.33	77.37	69.02	75.24	137.37	183.93	129.44	150.247	65.91	50.62	72.49	63.0067
DXS(Cluster-21327.52062)	59.43	39.19	57.79	52.1367	82.71	77.08	85.47	81.7533	73.67	54.83	36.18	54.8933
DXS(Cluster-21327.55377)	22.9	9.96	12.5	15.12	30.46	51.3	28.45	36.7367	12.32	8.14	6.61	9.02333
DXS(Cluster-21327.54217)	9.11	7.94	7.71	8.25333	8.64	9.05	9.19	8.96	9.4	9.9	8.91	9.40333
HMGR(Cluster-21327.50693)	81.94	69.21	74.45	75.2	100.69	101.01	101.14	100.947	107.13	80.82	97.93	95.2933
HMGR(Cluster-21327.52723)	6.15	4.42	6.93	5.83333	17.52	9.13	20.71	15.7867	26.12	11.75	18.38	18.75
GERD(Cluster-21327.49769)	58.96	34.75	50.58	48.0967	64	119.36	114.15	99.17	21.7	19.1	19.76	20.1867
CYP71D55(Cluster-21327.52202)	34.53	28.08	60.1	40.9033	92.31	145.28	85.34	107.643	37.63	14.28	30.18	27.3633
TPS-Cin(Cluster-21327.50007)	53.48	61.12	82.14	65.58	93.69	91.16	67.73	84.1933	36.68	47.34	52.67	45.5633
α-terpineol synthase(Cluster-21327.53297)	18.97	11.17	10.06	13.4	21.39	32.38	27.99	27.2533	10.25	5.19	11.49	8.97667
ent-copalyl diphosphate synthase(Cluster-21327.47414)	26.53	16.69	20.34	21.1867	34.59	68.9	34.01	45.8333	7.08	5.04	10.6	7.57333
ent-kaurene oxidase(Cluster-21327.49889)	95.14	73.76	86.34	85.08	120.14	165.44	116.13	133.903	57.44	55.88	74.56	62.6267
ent-kaurene oxidase(Cluster-21327.53963)	175.08	116.9	131.32	141.1	233.1	273.33	225.57	244	131.02	86.97	78.31	98.7667
4CL(Cluster-21327.24624)	1.61	2.97	1.4	1.99333	0.45	0.73	0.29	0.49	0.5	1.65	1.27	1.14
4CL(Cluster-21327.57308)	25.75	23.2	28.55	25.8333	37.54	37.25	31.46	35.4167	18.41	14.32	16.09	16.2733
4CL(Cluster-21327.53989)	52.55	53.22	42.96	49.5767	49.69	55.28	56.39	53.7867	51.85	51.25	56.75	53.2833
4CL(Cluster-21327.56558)	77.03	80.78	74.82	77.5433	58.67	60.01	59.06	59.2467	52.33	70.71	66.41	63.15
bglx(Cluster-21327.60334)	8.9	3.63	3.41	5.31333	11.35	8.86	11.26	10.49	3.68	1.81	1.33	2.27333
bglx(Cluster-21327.49482)	3.08	2.57	2.56	2.73667	7.76	4.04	11.93	7.91	19.11	16.38	3.94	13.1433
CAD(Cluster-21327.61286)	5.83	5.78	5.75	5.78667	7.69	7.17	11.36	8.74	18.04	15.11	27.95	20.3667
COMT(Cluster-21327.30828)	6.91	4.89	4.39	5.39667	4.18	2.84	2.7	3.24	28.6	40.78	35.17	34.85
F5H(Cluster-21327.143)	5.24	3.03	5.85	4.70667	4.32	2.33	4.26	3.63667	12.37	5.98	13	10.45
HCT(Cluster-21327.51415)	111.13	117.08	77.59	101.933	131.38	162.31	165.99	153.227	126.62	93.24	114.88	111.58
C3H(Cluster-21327.50777)	113.92	134.44	109.79	119.383	102.56	153.68	101.82	119.353	139	140.52	140.36	139.96
REF(Cluster-21327.51672)	3.1	1.43	2.13	2.22	4.47	6.17	7.11	5.91667	4.4	3.55	2.01	3.32
F6'H(Cluster-21327.57168)	35.75	27.51	29.02	30.76	33.33	50.01	39.89	41.0767	42.36	35.91	41.92	40.0633
SGTF(Cluster-21327.47660)	89.04	66.98	92.98	83	138.43	129.76	159.26	142.483	154.19	126.16	148.25	142.867
OMT(Cluster-21327.49256)	29.02	27.74	22.3	26.3533	37.7	47.55	45.97	43.74	39.49	20.91	36.92	32.44
brassinosteroid-6-oxidase 1/2(Cluster-21327.57603)	9.9	15.79	12.57	12.7533	3.54	3.65	4.62	3.93667	6.43	13.08	7.68	9.06333
BAS1(Cluster-21327.54243)	168.28	139	131.29	146.19	259.21	220.66	363.24	281.037	168.25	123.23	190.04	160.507
DWF4(Cluster-21327.58643)	7.13	5.57	6.33	6.34333	10.65	11.62	11.49	11.2533	12.48	9.43	15.61	12.5067
DELLA(Cluster-21327.50210)	88.31	69.28	79.81	79.1333	145.3	159.45	107	137.25	60.64	60.16	62.16	60.9867
ARF(Cluster-21327.46194)	18.82	13.08	14.26	15.3867	20.12	24.34	17.59	20.6833	10.85	12.49	7.24	10.1933
